# Supplementary material for: Impact of CodY protein on metabolism, sporulation and virulence in Clostridioides difficile ribotype 027
Source: PLoS One. 2019 Jan 30;14(1):e0206896. doi: 10.1371/journal.pone.0206896 (PMC6353076; doi:10.1371/journal.pone.0206896)
Supplement: S3 Table — Two samples were assayed and averaged for each strain. (XLSX) [file pone.0206896.s007.xlsx]

## Sheet: Sheet1
S3 Table. RPKMO values for two samples each of strain UK1 and four codY mutants.
ORF/Gene number and name	WT-1	WT-2	WT avg	Null-1	Null-2	Null avg	Null/WT	F74Y-1	F74Y-2	F74Y avg	E99D-1	E99D-2	E99D avg	F101W-1	F101W-2	F101W avg
CDR20291_0001_-_small-molecule-binding_protein	84.992	88.6688	86.8304	83.4528	60.2949	71.8739	0.82775	72.6368	69.5138	71.0753	82.074	72.5161	77.2951	53.0727	70.7359	61.9043
CDR20291_0002_-_mechanosensitive_ion_channel_protein	38.9206	44.9774	41.949	43.9266	26.5273	35.227	0.839757	47.5353	42.6094	45.0724	56.6485	45.3833	51.0159	49.2225	37.2526	43.2375
CDR20291_0003_serS1_seryl-tRNA_synthetase	320.095	383.421	351.758	273.029	188.205	230.617	0.655613	370.731	388.138	379.434	364.403	351.359	357.881	338.223	401.334	369.779
CDR20291_0004_-_cytosine/adenosine_deaminase	502.052	613.146	557.599	468.05	501.802	484.926	0.869668	390.298	388.62	389.459	547.994	411.914	479.954	450.065	531.058	490.562
CDR20291_0005_dnaH_DNA_polymerase_III_subunits_gamma_and_tau	116.34	111.012	113.676	138.467	73.815	106.141	0.933715	105.864	128.852	117.358	118.091	112.158	115.124	124.328	124.225	124.276
CDR20291_0006_-_hypothetical_protein	336.916	414.236	375.576	372.022	342.1	357.061	0.950702	384.946	591.558	488.252	305.866	453.251	379.558	493.392	535.136	514.264
CDR20291_0007_recD_recombination_protein	352.491	420.676	386.583	321.613	367.419	344.516	0.891181	370.644	459.35	414.997	377.001	462.676	419.838	513.065	492.231	502.648
CDR20291_0008_-_glycosyl_transferase	72.006	83.6836	77.8448	84.4395	53.0061	68.7228	0.882818	107.718	92.7869	100.252	108.066	73.1369	90.6014	92.991	85.5419	89.2664
CDR20291_0009_-_hypothetical_protein	56.3092	65.1451	60.7271	48.0367	21.1407	34.5887	0.569576	67.9508	52.2186	60.0847	68.9161	63.2623	66.0892	94.7586	77.4043	86.0815
CDR20291_0010_pyc_pyruvate_carboxylase	133.67	146.744	140.207	165.621	112.581	139.101	0.992112	170.43	163.693	167.062	157.501	153.143	155.322	190.081	227.944	209.012
CDR20291_0011_-_translation_elongation_factor	79.0174	138.985	109.001	1339.87	2277.66	1808.76	16.594	872.108	993.49	932.799	361.141	183.359	272.25	366.088	385.651	375.87
CDR20291_0012_ctsR_transcriptional_regulator	222.011	163.707	192.859	142.879	183.872	163.375	0.847124	178.167	209.084	193.625	173.222	250.091	211.656	233.209	257.775	245.492
CDR20291_0013_-_DNA_repair_protein	274.453	159.562	217.007	207.498	189.293	198.395	0.914233	184.687	216.611	200.649	204.347	259.798	232.072	270.314	258.593	264.454
CDR20291_0014_-_ATP:guanido_phosphotransferase	312.13	175.652	243.891	180.101	237.959	209.03	0.857063	211.373	208.259	209.816	218.407	296.27	257.339	360.428	283.743	322.086
CDR20291_0015_clpC_ATP-dependent_Clp_protease	378.813	222.845	300.829	290.809	250.219	270.514	0.899228	237.842	267.255	252.548	237.051	316.701	276.876	453.712	280.652	367.182
CDR20291_0016_radA_DNA_repair_protein_RadA	195.879	170.681	183.28	161.43	136.521	148.976	0.81283	179.977	161.076	170.526	174.223	161.334	167.779	199.837	155.823	177.83
CDR20291_0017_-_DNA_integrity_scanning_protein_DisA	123.178	125.285	124.231	176.673	115.857	146.265	1.17736	126.804	143.549	135.177	125.883	125.689	125.786	146.018	132.782	139.4
CDR20291_0018_-_hypothetical_protein	258.181	304.079	281.13	322.478	237.806	280.142	0.996486	329.747	343.973	336.86	312.64	336.123	324.381	351.106	378.889	364.998
CDR20291_0019_-_hypothetical_protein	83.998	82.0397	83.0189	93.996	38.417	66.2065	0.797488	116.567	114.765	115.666	108.119	105.133	106.626	106.204	112.697	109.451
CDR20291_0020_-_AraC_family_transcriptional_regulator	8.88514	8.70044	8.79279	9.0282	4.93301	6.98061	0.793901	9.63905	8.74648	9.19276	14.2411	4.14312	9.19211	10.617	8.72727	9.67214
CDR20291_0021_-_beta-glucosidase	1.90849	1.80395	1.85622	4.55572	1.79813	3.17692	1.7115	3.9777	3.00191	3.48981	4.32047	1.59055	2.95551	1.0357	1.00941	1.02256
CDR20291_0022_-_beta-xylosidase	3.26801	2.84114	3.05457	2.0792	3.74374	2.91147	0.953151	3.63512	5.19942	4.41727	4.08314	4.11938	4.10126	3.19762	4.00658	3.6021
CDR20291_0023_-_xylose_transporter	4.26894	4.27376	4.27135	6.49783	4.03626	5.26705	1.23311	6.16804	6.96573	6.56689	6.53338	5.59003	6.0617	4.80078	4.10227	4.45153
CDR20291_0024_-_transcriptional_regulator	7.96224	18.8906	13.4264	10.3263	9.22046	9.77338	0.727922	25.2442	19.2088	22.2265	18.0434	15.5877	16.8155	11.5625	19.6011	15.5818
CDR20291_0025_acoA_acetoin:2,6-dichlorophenolindophenol_oxidoreductase_subunit_alpha	14.9344	23.3221	19.1283	28.413	19.9358	24.1744	1.26381	29.6265	34.6723	32.1494	22.8648	24.0278	23.4463	46.738	40.0808	43.4094
CDR20291_0026_acoB_acetoin:2,6-dichlorophenolindophenol_oxidoreductase_subunit_beta	20.7652	27.5112	24.1382	33.6677	27.0254	30.3466	1.2572	37.1297	49.9657	43.5477	33.8002	32.548	33.1741	62.2747	51.0772	56.676
CDR20291_0027_acoC_E2_component_of_acetoin_dehydrogenase_enzyme_system_(dihydrolipoamide_acetyltransferase)	21.9084	22.4123	22.1604	35.2496	22.7987	29.0241	1.30973	48.5023	43.709	46.1056	30.4686	26.5665	28.5175	47.8234	44.2497	46.0365
CDR20291_0028_acoL_E3_component_of_acetoin_dehydrogenase_enzyme_system_(dihydrolipoyl_dehydrogenase)	23.368	21.5143	22.4412	33.0105	28.4847	30.7476	1.37014	38.4373	48.3997	43.4185	24.3793	36.4691	30.4242	51.2607	55.5083	53.3845
CDR20291_0029_-_transcription_antiterminator	1.40775	2.16581	1.78678	2.90306	5.54307	4.22307	2.36351	2.74007	1.53863	2.13935	1.29014	1.66089	1.47552	1.48494	1.43967	1.4623
CDR20291_0030_-_PTS_system_transporter_subunit_IIA	6.67388	2.71858	4.69623	3.15617	6.57949	4.86783	1.03654	2.75486	6.69673	4.72579	1.57006	2.41865	1.99436	3.46569	1.24056	2.35312
CDR20291_0031_-_PTS_system_transporter_subunit_IIB	12.8454	8.4367	10.641	11.6579	15.529	13.5935	1.27745	7.68784	4.29475	5.99129	4.41175	3.65144	4.03159	10.4982	8.81632	9.65726
CDR20291_0032_-_PTS_system_transporter_subunit_IIC	2.21153	2.52813	2.36983	2.34712	8.75445	5.55079	2.34227	4.40833	2.30647	3.3574	1.73514	2.30434	2.01974	4.1013	4.11747	4.10938
CDR20291_0033_-_hypothetical_protein	0.662201	0.720511	0.691356	2.83822	3.45979	3.149	4.55482	3.27151	2.44749	2.8595	1.10637	0.655877	0.881124	1.53328	4.85095	3.19212
CDR20291_0034_-_sugar-phosphate_aldolase	1.28295	1.57775	1.43035	9.7691	12.4737	11.1214	7.7753	5.98095	6.93473	6.45784	0.805563	0.692917	0.74924	10.5936	6.01232	8.30296
CDR20291_0035_-_lipoate-protein_ligase	21.9144	28.6282	25.2713	39.333	23.118	31.2255	1.23561	41.2984	24.5207	32.9096	34.827	24.295	29.561	36.8767	34.4535	35.6651
CDR20291_0036_ispD_2-C-methyl-D-erythritol_4-phosphate_cytidylyltransferase	95.7636	113.482	104.623	93.743	59.5189	76.6309	0.73245	74.8767	85.9886	80.4326	96.2617	85.2351	90.7484	83.2556	99.8024	91.529
CDR20291_0037_ispF_2-C-methyl-D-erythritol_2,4-cyclodiphosphate_synthase	114.265	147.084	130.674	125.109	79.9567	102.533	0.784643	104.483	96.2126	100.348	121.948	104.036	112.992	84.7405	106.615	95.6778
CDR20291_0038_proS_prolyl-tRNA_synthetase	1072.77	1330.31	1201.54	588.895	680.161	634.528	0.528096	789.437	728.97	759.204	1074.86	1111.35	1093.11	729.724	931.183	830.454
CDR20291_0039_-_prolyl-tRNA_synthetase	1628.5	2067.61	1848.06	1108.32	1426.84	1267.58	0.685899	1283.34	1164.3	1223.82	1670.78	1547.61	1609.19	1248.55	1481.4	1364.97
CDR20291_0040_gltX_glutamyl-tRNA_synthetase	342.797	391.218	367.008	250.066	194.947	222.507	0.606272	297.797	276.741	287.269	310.979	354.739	332.859	307.579	363.349	335.464
CDR20291_0041_cysS_cysteinyl-tRNA_synthetase	1240.01	675.135	957.572	943.391	988.825	966.108	1.00891	758.264	907.451	832.858	737.145	1133.37	935.257	1265.16	987.024	1126.09
CDR20291_0042_-_hypothetical_protein	1051.7	564.692	808.196	705.208	577.514	641.361	0.793571	425.811	573.743	499.777	574.624	911.845	743.235	1002.75	735.417	869.083
CDR20291_0043_-_thymidylate_synthase	475.13	272.886	374.008	166.705	147.072	156.889	0.419479	259.2	242.507	250.853	274.269	366.456	320.363	420.374	295.167	357.77
CDR20291_0044_-_dihydrofolate_reductase_region	446.594	263.548	355.071	202.034	129.107	165.57	0.466303	305.399	331.019	318.209	259.562	365.852	312.707	478.144	263.347	370.745
CDR20291_0045_-_hypothetical_protein	504.537	291.537	398.037	234.985	126.514	180.75	0.454102	298.662	257.664	278.163	316.262	360.219	338.24	411.836	268.511	340.173
CDR20291_0046_-_thiamine_biosynthesis_protein_thic	542.915	364.807	453.861	263.187	205.567	234.377	0.516407	372.113	345.189	358.651	377.204	378.972	378.088	436.002	342.705	389.353
CDR20291_0047_-_thymidylate_synthase	503.916	421.246	462.581	329.762	188.249	259.005	0.559914	352.25	340.519	346.385	380.508	396.388	388.448	386.817	374.405	380.611
CDR20291_0048_-_tRNA/rRNA_methyltransferase	358.186	326.053	342.12	243.293	179.592	211.442	0.618037	248.918	289.859	269.389	257.056	318.348	287.702	312.809	269.027	290.918
CDR20291_0049_-_hypothetical_protein	285.1	276.985	281.043	253.605	148.089	200.847	0.71465	241.543	305.892	273.717	227.169	273.843	250.506	281.887	244.897	263.392
CDR20291_0050_sigH_RNA_polymerase_factor_sigma-70	317.572	313.948	315.76	650.08	554.117	602.099	1.90682	466.47	860.948	663.709	305.35	383.791	344.571	495.272	467.739	481.505
CDR20291_0051_-_elongation_factor_Tu	3127.6	3578.78	3353.19	2572.81	1751.51	2162.16	0.644807	2307.73	3880.67	3094.2	2845.86	3804.62	3325.24	3865.52	4375.83	4120.68
CDR20291_0052_rpmG_50S_ribosomal_protein_L33	3749.86	4068.31	3909.09	2665.14	1072.56	1868.85	0.478079	3697.83	3090.98	3394.4	3574.93	3507.26	3541.1	3334.07	3798.15	3566.11
CDR20291_0053_secE_preprotein_translocase_SecE_subunit	4159.56	4580.85	4370.2	2960.11	1181.17	2070.64	0.473808	3858.81	3564.42	3711.61	4356.98	3720.11	4038.55	4514.15	4337.23	4425.69
CDR20291_0054_nusG_transcription_antitermination_protein	3962.99	4312.63	4137.81	2597.31	1216.57	1906.94	0.460857	3119.92	2893.57	3006.74	3846.84	3493.71	3670.28	3612.43	3998.73	3805.58
CDR20291_0055_rplK_50S_ribosomal_protein_L11	3823.18	4310.1	4066.64	2944.27	1144.33	2044.3	0.5027	3756.73	3510.57	3633.65	4523.89	3739.4	4131.65	4100.5	4095.82	4098.16
CDR20291_0056_rplA_50S_ribosomal_protein_L1	5606.74	5787.42	5697.08	3541.17	1591.67	2566.42	0.45048	4162.56	3648.82	3905.69	5123.04	4556.35	4839.69	4784.09	5407.31	5095.7
CDR20291_0057_rplJ_50S_ribosomal_protein_L10	9119.5	8838.12	8978.81	5617.58	2258.8	3938.19	0.438609	7038.54	5695.94	6367.24	7917.36	7248.12	7582.74	7456.68	8385.55	7921.11
CDR20291_0058_rplL_50S_ribosomal_protein_L7/L12	8844.59	9094.88	8969.74	5028.71	2443.36	3736.03	0.416516	5098.73	4265.55	4682.14	7342.51	6181.66	6762.09	6370.69	7758.09	7064.39
CDR20291_0059_-_NADP-dependent_7-alpha-hydroxysteroid_dehydrogenase	266.231	133.145	199.688	389.542	288.644	339.093	1.69811	138.364	158.005	148.185	147.843	252.593	200.218	288.071	245.181	266.626
CDR20291_0060_rpoB_DNA-directed_RNA_polymerase_subunit_beta	1391.43	1454.41	1422.92	1584.38	689.227	1136.8	0.798923	1255.82	1245.87	1250.84	1380.2	1140.69	1260.45	1387.08	1396.08	1391.58
CDR20291_0061_rpoC_DNA-directed_RNA_polymerase_subunit_beta'	1457.38	1410.63	1434.01	1589.59	746.618	1168.1	0.814575	1281.25	1416.01	1348.63	1451.69	1292.57	1372.13	1514.13	1439.74	1476.93
CDR20291_0062_rpsL_30S_ribosomal_protein_S12	4861.63	4556.62	4709.12	3596.02	1389.81	2492.91	0.52938	3698.93	3791.36	3745.14	4497.53	3916.83	4207.18	4631.28	4281.94	4456.61
CDR20291_0063_rpsG_30S_ribosomal_protein_S7	7125.2	6858.73	6991.97	5446.79	2089.72	3768.26	0.538941	5205.24	5775.18	5490.21	6498.66	5995.51	6247.09	7082.38	6406.99	6744.68
CDR20291_0064_fusA_elongation_factor_G	5522.22	4683.04	5102.63	3708.49	1408.32	2558.4	0.501389	3988.92	4109.57	4049.24	4696.76	4271.89	4484.33	4736.14	4535.84	4635.99
CDR20291_0065_-_elongation_factor_Tu	3261.31	3748.7	3505.01	2682.36	1745.68	2214.02	0.631674	2399.47	4055.47	3227.47	2995.14	3936.52	3465.83	4054.82	4520.64	4287.73
CDR20291_0066_rpsJ_30S_ribosomal_protein_S10	9568.53	7686.59	8627.56	5270.94	1751.66	3511.3	0.406986	6548.08	6518.17	6533.12	7596.53	6208.97	6902.75	7904.11	6676.98	7290.55
CDR20291_0067_rplC_50S_ribosomal_protein_L3	7612.79	6956.82	7284.81	4515.58	1755.76	3135.67	0.43044	5065.95	5112.09	5089.02	6100.38	5616.57	5858.48	6612.79	6101.42	6357.1
CDR20291_0068_rplD_50S_ribosomal_protein_L4	6934.68	6731.08	6832.88	4075.88	1688.51	2882.2	0.421813	4598.79	5091.14	4844.97	5673.9	5698.38	5686.14	6119.69	5670.41	5895.05
CDR20291_0069_rplW_50S_ribosomal_protein_L23	7500.08	6615.02	7057.55	4271	1736.66	3003.83	0.425619	5009.7	5362.18	5185.94	5769.57	5171	5470.28	6214.84	5897.64	6056.24
CDR20291_0070_rplB_50S_ribosomal_protein_L2	5960.93	5892.93	5926.93	4069.96	1412.93	2741.45	0.46254	4647.17	5072.15	4859.66	5283.23	5060.25	5171.74	6082.06	5286.02	5684.04
CDR20291_0071_rpsS_30S_ribosomal_protein_S19	5971.37	5532.32	5751.84	3664.62	1390.84	2527.73	0.439464	3869.01	4422.26	4145.64	4945.07	4549.84	4747.45	5439.23	4947.81	5193.52
CDR20291_0072_rplV_50S_ribosomal_protein_L22	6212	6209.8	6210.9	3894.97	1522.84	2708.9	0.436153	4457.4	5511.31	4984.35	5036.83	5239.79	5138.31	6486.18	5554.47	6020.33
CDR20291_0073_rpsC_30S_ribosomal_protein_S3	5362.2	5491.31	5426.76	3031.56	1429.74	2230.65	0.411047	2986.61	5159.7	4073.15	4122.57	5143.59	4633.08	5364.99	5574.59	5469.79
CDR20291_0074_rplP_50S_ribosomal_protein_L16	3560.51	3629.88	3595.2	2157.2	900.085	1528.64	0.42519	2344.26	3873.62	3108.94	2747.79	3760.69	3254.24	3799.07	3669.28	3734.18
CDR20291_0075_rpmC_50S_ribosomal_protein_L29	7867.2	8204.8	8036	4846.17	1860.13	3353.15	0.417266	5650.34	7992.75	6821.55	6117.75	6816.89	6467.32	8288.17	7744.23	8016.2
CDR20291_0076_rpsQ_30S_ribosomal_protein_S17	6334.37	6423.57	6378.97	3883.36	1681.41	2782.39	0.436181	4076.56	5425.7	4751.13	4729.08	5682.92	5206	6167.4	5948.12	6057.76
CDR20291_0077_rplN_50S_ribosomal_protein_L14	5595.95	5159.12	5377.53	3285.71	1329.25	2307.48	0.429096	3759.43	5283.86	4521.64	4506.93	4767.24	4637.09	5698.54	4927.81	5313.18
CDR20291_0078_rplX_50S_ribosomal_protein_L24	7112.68	6581.44	6847.06	4189.39	1583.47	2886.43	0.421558	4439.66	5631.26	5035.46	5427.4	5763.27	5595.34	5953.74	6064.96	6009.35
CDR20291_0079_rplE_50S_ribosomal_protein_L5	6017.04	5245.39	5631.22	3236.03	1291.15	2263.59	0.401972	3677.41	4636.98	4157.19	4456.35	4561.29	4508.82	5152.81	4840.64	4996.73
CDR20291_0080_rpsN_30S_ribosomal_protein_S14	2641.85	2567.64	2604.74	2015.05	652.213	1333.63	0.512001	2300.38	3224.9	2762.64	2514.56	3018.37	2766.47	3290.86	2839.21	3065.03
CDR20291_0081_rpsH_30S_ribosomal_protein_S8	5977.35	5621.34	5799.35	3271.6	1361.56	2316.58	0.399455	3634.82	4874.92	4254.87	4451.97	4996.6	4724.28	5362.2	5355.54	5358.87
CDR20291_0082_rplF_50S_ribosomal_protein_L6	6231.49	5688.51	5960	3856	1403.35	2629.68	0.441221	4030.6	5349.52	4690.06	4949.8	5244.39	5097.1	6018.72	5513.51	5766.11
CDR20291_0083_rplR_50S_ribosomal_protein_L18	5077.73	4637.59	4857.66	2882.68	1261.14	2071.91	0.426524	2553.92	3870.54	3212.23	3971.79	4268.97	4120.38	4858.28	4704.48	4781.38
CDR20291_0084_rpsE_30S_ribosomal_protein_S5	4706.19	4565.49	4635.84	2748.8	1194.03	1971.41	0.425255	2773.69	3782.92	3278.31	3586.8	3911.88	3749.34	4172.32	3989.02	4080.67
CDR20291_0085_rpmD_50S_ribosomal_protein_L30	7187.21	7728.61	7457.91	4842.7	2115.61	3479.15	0.466505	5100.04	6547.35	5823.69	5939.63	6728.76	6334.19	7013.74	7862.19	7437.97
CDR20291_0086_rplO_50S_ribosomal_protein_L15	7905.52	7203.08	7554.3	4523.95	2034.94	3279.44	0.434116	4700.75	5467.64	5084.19	6256.81	5880.66	6068.74	6343.38	6561.51	6452.44
CDR20291_0087_prlA_preprotein_translocase_SecY_subunit	4698.44	4547.81	4623.12	3149.33	1065.99	2107.66	0.455895	3494.33	3278.66	3386.49	4120.45	3661.77	3891.11	4028.89	3844.91	3936.9
CDR20291_0088_adk_adenylate_kinase	8068.12	8564.69	8316.41	5348.19	2214.99	3781.59	0.454715	5338.63	4919.63	5129.13	6953.88	6191.7	6572.79	6519.79	6727.72	6623.76
CDR20291_0089_map1_methionine_aminopeptidase	6264.54	6119.88	6192.21	3881.19	1596.58	2738.89	0.442311	4265.42	4340.01	4302.72	5334.99	4798.04	5066.51	5117.7	5042.21	5079.95
CDR20291_0090_-_ribosomal_protein	6385.73	6271.76	6328.74	3830.34	1336.16	2583.25	0.408177	4134.1	4065.02	4099.56	5020.89	4707.39	4864.14	4752.14	5260.54	5006.34
CDR20291_0091_infA_translation_initiation_factor_IF-1	5051.77	5457.2	5254.49	3095.21	1483.51	2289.36	0.435696	3390.81	3630	3510.4	4392.34	4303.63	4347.99	4425.55	4646.71	4536.13
CDR20291_0092_rpmJ_50S_ribosomal_protein_L36	5533.64	6624.56	6079.1	4780.76	2056.76	3418.76	0.562379	5988.66	8384.16	7186.41	5258.74	6102.53	5680.64	6599.18	6171.99	6385.59
CDR20291_0093_rpsM_30S_ribosomal_protein_S13	4542.47	4985.03	4763.75	2574.7	1269.4	1922.05	0.403474	2913.83	4092.54	3503.18	3534.28	4657.65	4095.97	4359.42	5039.81	4699.61
CDR20291_0094_rpsK_30S_ribosomal_protein_S11	5670.22	5698.44	5684.33	3339.68	1595.46	2467.57	0.4341	3512.98	4909.04	4211.01	4418.68	5113.17	4765.93	5739.54	5907.13	5823.34
CDR20291_0095_rpsD_30S_ribosomal_protein_S4	7363.4	7102.69	7233.05	4914.71	1826.04	3370.38	0.465969	5786.26	5796.72	5791.49	5963.69	6455.02	6209.35	6776.01	6718.28	6747.15
CDR20291_0096_rpoA_DNA-directed_RNA_polymerase_subunit_alpha	6834.49	7005.02	6919.76	4609.95	1881.68	3245.82	0.469065	4945.94	5103.17	5024.56	6171.87	6236.62	6204.24	6388	6475.46	6431.73
CDR20291_0097_rplQ_50S_ribosomal_protein_L17	3332.65	3748.21	3540.43	1924.55	1070.11	1497.33	0.422923	1572.21	1979.86	1776.03	2900.19	2974.15	2937.17	2426.38	3119.91	2773.14
CDR20291_0098_-_ABC_transporter_ATP-binding_protein	167.928	207.21	187.569	215.036	135.795	175.416	0.935205	259.007	232.74	245.874	201.061	197.357	199.209	195.144	223.383	209.264
CDR20291_0099_cbiO_cobalt_transporter_ATP-binding_subunit	139.689	154.762	147.226	132.521	89.9423	111.232	0.755519	151.571	177.549	164.56	167.347	162.877	165.112	167.887	166.56	167.224
CDR20291_0100_-_ABC_transporter_permease	144.752	147.902	146.327	142.37	79.7298	111.05	0.758916	198.727	147.488	173.108	176.458	153.092	164.775	187.883	205.742	196.812
CDR20291_0101_truA1_tRNA_pseudouridine_synthase_1	177.051	192.007	184.529	160.009	67.2348	113.622	0.61574	221.589	161.358	191.474	200.996	182.612	191.804	198.277	219.198	208.738
CDR20291_0103_rpsI_30S_ribosomal_protein_S9	4212.64	4504.39	4358.52	2379.68	1321.37	1850.52	0.424577	2675.94	3020.81	2848.38	3533.09	3646.73	3589.91	3335.83	4130.16	3732.99
CDR20291_0104_cwlD_germination-specific_N-acetylmuramoyl-L-alanine_amidase	32.7313	28.6108	30.6711	197.826	81.686	139.756	4.55661	17.7821	30.3569	24.0695	26.615	23.0151	24.815	24.9091	30.9834	27.9462
CDR20291_0105_aspC_aspartate_aminotransferase	435.846	398.167	417.006	207.369	144.309	175.839	0.42167	300.345	256.626	278.486	369.711	414.234	391.972	313.576	333.097	323.337
CDR20291_0106_nrdD_anaerobic_ribonucleoside_triphosphate_reductase	204.196	263.651	233.923	337.881	247.874	292.877	1.25202	308.481	275.253	291.867	270.551	306.535	288.543	320.761	335.179	327.97
CDR20291_0107_nrdG_anaerobic_ribonucleoside-triphosphate_reductase_activating_protein	112.715	165.602	139.159	208.068	175.532	191.8	1.37828	148.796	180.031	164.413	155.41	177.856	166.633	192.368	221.14	206.754
CDR20291_0108_-_hypothetical_protein	83.1466	83.8119	83.4793	76.3928	51.3689	63.8808	0.76523	80.9139	73.6881	77.301	77.9451	76.4151	77.1801	68.2417	74.4084	71.3251
CDR20291_0109_-_hypothetical_protein	103.671	117.621	110.646	99.3615	78.0845	88.723	0.801864	96.8829	75.4899	86.1864	109.612	99.8084	104.71	77.3814	103.605	90.4932
CDR20291_0110_-_hypothetical_protein	20.4024	16.5664	18.4844	1.37889	2.49812	1.93851	0.104872	5.05662	9.22237	7.1395	8.48329	9.37229	8.92779	2.50158	6.13251	4.31705
CDR20291_0111_ptb_phosphate_butyryltransferase	2154.34	2412.32	2283.33	1069.89	1902.24	1486.07	0.650832	1344.95	1377.3	1361.12	1586.54	1580.1	1583.32	1113.98	1231.44	1172.71
CDR20291_0112_buk_butyrate_kinase	3015.39	3217.26	3116.32	1271.53	2331.65	1801.59	0.578114	1792.5	1879.22	1835.86	2239.32	2274.62	2256.97	1619.66	1658.08	1638.87
CDR20291_0113_-_ATP/GTP-binding_protein	5456.61	5422.7	5439.65	1337.53	2197.35	1767.44	0.324918	2682.76	2080.62	2381.69	4314.75	3628.52	3971.64	2431.97	2267.48	2349.72
CDR20291_0114_-_ferredoxin	10201.7	10497.3	10349.5	1960.22	4081.84	3021.03	0.291901	3946.02	3457.77	3701.89	7208.62	6871.97	7040.3	4725.4	4087.59	4406.49
CDR20291_0115_-_2-ketoisovalerate_ferredoxin_reductase	9235.88	9478	9356.94	1664.8	3952.25	2808.53	0.300154	3614.85	3309.27	3462.06	7260.49	6668.26	6964.38	4131.16	4158.32	4144.74
CDR20291_0116_-_subunit_of_oxidoreductase	8635.52	8477.87	8556.69	1649.25	3783.5	2716.38	0.317456	3529.47	3179.25	3354.36	6898.6	6184.89	6541.75	4051.51	3821.22	3936.36
CDR20291_0117_-_subunit_of_oxidoreductase	9025.77	10146.8	9586.28	1660	3878.78	2769.39	0.288891	3155.2	2745.74	2950.47	6719.47	5972.79	6346.13	3731.59	3787.5	3759.55
CDR20291_0118_-_phosphoglucomutase/phosphomannomutase_mutase	624.686	736.05	680.368	469.301	344.277	406.789	0.597896	591.582	521.953	556.767	627.732	646.507	637.12	547.115	673.377	610.246
CDR20291_0119_glmS_glucosamine--fructose-6-phosphate_aminotransferase	548.639	630.124	589.381	541.532	428.641	485.087	0.823043	616.78	531.047	573.913	664.182	568.241	616.212	544.097	640.856	592.476
CDR20291_0120_-_thiosulfate_sulfurtransferase	26.6982	27.8722	27.2852	60.1571	28.5914	44.3743	1.62631	49.9211	43.1732	46.5472	31.0969	32.5744	31.8357	34.2768	44.1302	39.2035
CDR20291_0121_-_hypothetical_protein	158.698	181.512	170.105	169.431	64.1435	116.787	0.68656	122.674	126.481	124.578	143.304	142.694	142.999	136.832	147.327	142.079
CDR20291_0122_murA_UDP-N-acetylglucosamine_1-carboxyvinyltransferase	211.245	247.766	229.505	177.042	148.078	162.56	0.708305	187.662	228.192	207.927	216.612	236.2	226.406	200.071	216.492	208.281
CDR20291_0123_spoIIC_stage_II_sporulation_protein_D	130.661	132.782	131.721	216.335	88.9913	152.663	1.15898	137.724	161.694	149.709	137.767	128.538	133.153	126.616	130.445	128.53
CDR20291_0124_-_cell_wall_endopeptidase	131.596	150.36	140.978	1260.47	580.355	920.413	6.52877	107.618	211.143	159.38	141.612	130.704	136.158	111.84	149.25	130.545
CDR20291_0125_spoIIID_stage_III_sporulation_protein_D	1.85099	0.00488252	0.927936	98.6057	70.963	84.7843	91.3687	0.658716	15.0599	7.85931	0.0525301	2.102	1.07727	0.00504452	0.423448	0.214246
CDR20291_0126_mreB1_rod_shape-determining_protein_Mbl	213.259	250.282	231.77	223.991	237.122	230.557	0.994762	256.552	297.761	277.157	204.248	240.443	222.346	268.728	262.343	265.536
CDR20291_0127_fabZ_(3R)-hydroxymyristoyl-ACP_dehydratase	199.967	204.993	202.48	162.661	248.366	205.514	1.01498	176.176	223.828	200.002	215.059	175.819	195.439	227.907	204.1	216.004
CDR20291_0128_-_hypothetical_protein	0.268209	0.500895	0.384552	120.181	43.4389	81.81	212.741	1.98757	8.24995	5.11876	0.990634	2.69554	1.84309	1.81131	3.17863	2.49497
CDR20291_0129_metE_S-adenosylmethionine_synthetase	288.953	340.976	314.964	217.987	284.668	251.327	0.797955	331.602	299.578	315.59	344.774	308.244	326.509	278.901	327.453	303.177
CDR20291_0130_-_hypothetical_protein	1.11613	0.447991	0.782061	79.4792	36.2258	57.8525	73.9745	1.72238	11.935	6.82869	1.59205	3.50314	2.5476	2.91623	4.33801	3.62712
CDR20291_0131_-_DNA-binding_protein	27.7995	31.5358	29.6676	59.3079	21.7377	40.5228	1.36589	36.971	33.1799	35.0755	35.7859	29.0113	32.3986	31.5289	36.6287	34.0788
CDR20291_0132_-_phosphoribosyl_transferase	48.1047	34.0442	41.0744	92.1833	21.9052	57.0443	1.3888	46.5235	39.5067	43.0151	52.3069	34.1692	43.2381	44.8694	39.57	42.2197
CDR20291_0133_-_transcription_antiterminator	27.8461	22.7969	25.3215	41.3147	20.0107	30.6627	1.21094	38.4768	30.7505	34.6136	41.466	28.9407	35.2034	48.1028	34.7021	41.4025
CDR20291_0134_-_PTS_system_transporter_subunit_IIA	13.5499	10.005	11.7774	7.98581	5.96353	6.97467	0.592205	12.6334	5.69335	9.16338	3.49415	7.02299	5.25857	15.024	8.98536	12.0047
CDR20291_0135_-_PTS_system_transporter_subunit_IIB	11.2516	8.21499	9.7333	4.35613	3.3524	3.85426	0.395988	14.9276	18.2055	16.5665	9.64338	13.9439	11.7936	11.4349	7.60046	9.51768
CDR20291_0136_-_PTS_system_transporter_subunit_IIC	6.30323	5.81518	6.05921	3.48304	3.92963	3.70634	0.611687	5.33817	9.23309	7.28563	3.88974	7.31039	5.60006	8.60784	8.30287	8.45536
CDR20291_0137_-_hypothetical_protein	14.9198	9.10451	12.0122	6.56581	5.00586	5.78584	0.481665	9.41174	13.1911	11.3014	7.75996	7.0824	7.42118	6.53998	6.59619	6.56808
CDR20291_0138_-_glycosylasparaginase	11.7792	14.254	13.0166	6.56472	5.71567	6.1402	0.47172	7.8799	6.99231	7.4361	10.4363	14.1949	12.3156	17.2615	16.4572	16.8593
CDR20291_0139_-_peptidase	9.24063	8.52462	8.88263	7.20104	2.04304	4.62204	0.520346	6.88302	5.96885	6.42593	10.6083	8.94687	9.77759	6.14173	7.27532	6.70852
CDR20291_0140_-_copper_homeostasis_protein	9.38517	10.9272	10.1562	9.59228	6.80969	8.20098	0.807487	20.3563	15.3946	17.8755	8.50551	8.09612	8.30082	20.512	13.9852	17.2486
CDR20291_0141_-_RNA-binding_protein	2139.65	2104.3	2121.98	1783.24	2053.08	1918.16	0.90395	2674.16	2709.95	2692.05	2468.16	2406.8	2437.48	3097.09	2898.3	2997.7
CDR20291_0142_secA1_preprotein_translocase_SecA_subunit	387.699	388.334	388.017	430.31	333.159	381.735	0.98381	382.062	402.715	392.389	366.257	379.24	372.749	438.293	457.551	447.922
CDR20291_0143_prfB_peptide_chain_release_factor_2	347.742	372.209	359.976	412.539	269.541	341.04	0.947398	331.804	360.733	346.269	339.025	350.76	344.892	393.684	414.622	404.153
CDR20291_0144_-_RNA-binding_protein	116.016	124.251	120.133	128.65	48.8256	88.7378	0.73866	121.611	106.263	113.937	109.434	99.6015	104.518	127.751	124.032	125.892
CDR20291_0145_-_amidohydrolase	119.695	117.802	118.749	153.051	84.6104	118.831	1.00069	105.474	118.301	111.888	118.885	110.072	114.478	133.754	128.756	131.255
CDR20291_0146_-_riboflavin_transporter	69.1904	108.445	88.8177	163.267	148.621	155.944	1.75578	166.362	99.1129	132.737	93.0088	120.191	106.6	56.7494	79.0622	67.9058
CDR20291_0147_-_hypothetical_protein	67.5224	40.2744	53.8984	250.703	147.118	198.911	3.69047	95.3196	104.88	100.1	59.2206	86.3864	72.8035	79.8548	79.2602	79.5575
CDR20291_0148_-_ATP/GTP_hydrolase	123.011	118.758	120.885	316.18	212.87	264.525	2.18825	138.155	234.133	186.144	114.79	169.909	142.35	162.86	169.05	165.955
CDR20291_0149_-_glycoprotease	86.6066	57.0148	71.8107	270.299	126.857	198.578	2.7653	126.132	176.913	151.523	81.5201	98.9915	90.2558	117.851	120.154	119.002
CDR20291_0150_rimI_ribosomal-protein-alanine_acetyltransferase	151.874	114.548	133.211	337.111	269.254	303.183	2.27596	182.384	263.065	222.724	101.493	175.549	138.521	214.471	183.666	199.069
CDR20291_0151_gcp_DNA-binding/iron_metalloprotein/AP_endonuclease	98.4148	80.7957	89.6052	276.679	205.355	241.017	2.68976	130.829	164.365	147.597	90.0948	104.171	97.1329	121.111	129.503	125.307
CDR20291_0152_hpdB_4-hydroxyphenylacetate_decarboxylase_catalytic_subunit	73.4334	65.7593	69.5964	91.9968	74.5416	83.2692	1.19646	68.7556	68.2301	68.4929	65.2153	62.8436	64.0294	76.3426	70.2191	73.2809
CDR20291_0153_hpdC_4-hydroxyphenylacetate_decarboxylase_regulatory_subunit	106.913	90.7743	98.8436	110.757	157.075	133.916	1.35483	78.4364	92.2385	85.3375	93.568	94.1186	93.8433	91.051	116.277	103.664
CDR20291_0154_hpdA_4-hydroxyphenylacetate_decarboxylase_activating_subunit	70.0635	58.9364	64.4999	100.528	58.1382	79.3331	1.22997	58.9681	56.1453	57.5567	58.3459	53.7033	56.0246	71.6934	65.6865	68.6899
CDR20291_0155_-_membrane-associated_CAAX_amino_terminal_protease	77.2117	64.9766	71.0941	60.1261	28.5504	44.3383	0.623655	79.0891	67.7674	73.4282	80.1658	70.8866	75.5262	86.2435	77.1481	81.6958
CDR20291_0156_-_hypothetical_protein	47.9889	26.739	37.364	105.464	28.1733	66.8187	1.78832	108.761	87.4603	98.1106	113.757	55.7601	84.7585	82.2962	48.0071	65.1517
CDR20291_0157_-_glyoxalase	86.8749	75.1641	81.0195	122.066	123.317	122.691	1.51435	70.4901	77.538	74.014	70.793	78.7504	74.7717	56.1702	86.2997	71.2349
CDR20291_0158_-_two-component_response_regulator	6.663	5.82554	6.24427	6.33776	2.45737	4.39757	0.704256	5.29741	5.95405	5.62573	5.54463	6.70623	6.12543	4.23753	5.41387	4.8257
CDR20291_0159_-_lantibiotic_ABC_transporter_ATP-binding_protein	5.37879	8.09308	6.73594	12.3055	3.46609	7.88579	1.17071	7.5198	4.51783	6.01882	6.36028	5.89638	6.12833	5.816	8.13395	6.97498
CDR20291_0160_-_radical_SAM_protein	6.77941	6.83948	6.80945	15.5824	5.05948	10.3209	1.51568	8.16692	7.72355	7.94524	6.78528	5.11412	5.9497	7.93306	9.01379	8.47343
CDR20291_0161_-_hypothetical_protein	12.9667	7.03205	9.99938	17.5052	6.47066	11.9879	1.19887	13.2892	11.9224	12.6058	12.2414	13.9247	13.0831	21.0635	19.0756	20.0695
CDR20291_0162_-_hypothetical_protein	16.5715	16.5259	16.5487	40.063	9.63327	24.8481	1.50152	10.0062	11.1153	10.5607	9.5891	13.0382	11.3136	25.7786	24.1856	24.9821
CDR20291_0163_-_hypothetical_protein	114.489	128.546	121.517	216.097	224.413	220.255	1.81254	160.721	199.17	179.945	120.621	150.258	135.44	131.688	170.55	151.119
CDR20291_0164_-_hypothetical_protein	5.90446	5.6955	5.79998	16.6968	9.67659	13.1867	2.27358	2.8207	3.19311	3.0069	4.32529	7.33984	5.83256	11.8585	8.16934	10.0139
CDR20291_0165_-_amino_acid_transporter	3.17826	2.26549	2.72187	16.9393	24.7091	20.8242	7.65068	18.8231	19.8921	19.3576	6.23314	3.33237	4.78275	26.1744	17.7471	21.9607
CDR20291_0166_-_amidohydrolase/peptidase	2.96414	6.72549	4.84481	19.2376	49.6326	34.4351	7.10762	38.385	25.0222	31.7036	10.0049	6.81721	8.41105	28.3769	22.7658	25.5713
CDR20291_0167_-_sigma-54-dependent_transcriptional_regulator	12.3305	11.4481	11.8893	15.0436	6.77582	10.9097	0.917607	17.4499	7.63799	12.5439	19.1574	10.844	15.0007	11.845	10.0861	10.9656
CDR20291_0168_-_cyclic_nucleotide-binding_protein	10.8087	11.4671	11.1379	9.80225	6.88015	8.3412	0.748902	15.3278	13.2422	14.285	9.70888	13.3808	11.5448	13.7406	14.8486	14.2946
CDR20291_0169_-_drug/sodium_antiporter	46.8917	42.6852	44.7884	50.295	21.9537	36.1243	0.806555	39.1358	37.017	38.0764	53.7437	51.2808	52.5122	57.109	44.5685	50.8388
CDR20291_0170_-_ABC_transporter_ATP-binding_protein	82.4559	89.8347	86.1453	82.8975	44.7202	63.8088	0.740712	114.664	112.614	113.639	115.36	98.5774	106.969	132.662	106.899	119.781
CDR20291_0171_-_redox-sensing_transcriptional_repressor_Rex	1088.22	1298.59	1193.4	675.043	829.948	752.495	0.630545	833.034	777.338	805.186	1032.52	987.61	1010.07	906.106	1052.58	979.343
CDR20291_0172_-_hypothetical_protein	47.1533	31.6366	39.395	49.2892	57.0975	53.1933	1.35026	55.3169	46.0765	50.6967	28.119	34.5203	31.3196	53.9034	48.7905	51.3469
CDR20291_0173_fdxA_ferredoxin	22123.6	28448	25285.8	9317.01	40203.7	24760.4	0.97922	6062.42	10294.3	8178.36	17406	14043.6	15724.8	11225	16888.9	14057
CDR20291_0174_-_lipoprotein	45.5082	34.0181	39.7631	91.2546	48.2838	69.7692	1.75462	37.4922	37.8292	37.6607	38.6086	42.3224	40.4655	65.3281	46.055	55.6916
CDR20291_0175_-_oxidoreductase,_acetyl-CoA_synthase_subunit	3516.75	1956.4	2736.57	1499.59	3487.78	2493.68	0.911243	1915.33	2334.17	2124.75	2070.34	3046.01	2558.18	4697.75	2798.94	3748.35
CDR20291_0176_-_oxidoreductase,_electron_transfer_subunit	2798.43	1353.22	2075.82	601.233	1886.04	1243.64	0.599105	888.439	1173.05	1030.74	1360.33	2095.69	1728.01	3507.72	1886.41	2697.07
CDR20291_0177_-_oxidoreductase,_NAD/FAD_binding_subunit	2563.09	1117.53	1840.31	359.769	892.995	626.382	0.340368	677.028	895.303	786.166	1115.9	1641.15	1378.53	3124.47	1316.26	2220.36
CDR20291_0178_-_cyclopropane-fatty-acyl-phospholipid_synthase	144.648	253.464	199.056	178.168	167.981	173.075	0.869476	217.721	195.443	206.582	234.955	194.883	214.919	129.474	206.307	167.89
CDR20291_0179_-_ATP-binding_protein	2.51516	7.0027	4.75893	22.7035	4.73855	13.721	2.88322	12.3036	11.513	11.9083	8.31646	2.26016	5.28831	3.92442	5.80467	4.86454
CDR20291_0180_gluD_NAD-specific_glutamate_dehydrogenase	9219.47	11939.9	10579.7	1496.04	3326.3	2411.17	0.227906	4781.74	3995.11	4388.43	9429.91	8138.2	8784.06	4336.14	5171.67	4753.91
CDR20291_0181_-_hypothetical_protein	32.2545	27.6746	29.9646	6.0919	4.33464	5.21327	0.173981	20.6831	13.7196	17.2013	32.3926	29.1476	30.7701	16.8295	16.8629	16.8462
CDR20291_0182_-_membrane-associated_metalloprotease	49.209	35.3982	42.3036	35.7004	15.7522	25.7263	0.608135	56.5978	38.2793	47.4385	60.0463	36.3517	48.199	43.834	33.9043	38.8692
CDR20291_0184_-_cell_wall_hydrolase	554.177	578.624	566.4	487.497	573.684	530.591	0.936776	562.486	576.123	569.304	611.026	562.151	586.588	561.707	642.954	602.331
CDR20291_0185_pyrB_aspartate_carbamoyltransferase_catalytic_chain	114.87	120.557	117.714	170.437	126.643	148.54	1.26188	148.258	125.092	136.675	141.759	101.08	121.419	114.519	113.134	113.827
CDR20291_0186_pyrK_dihydroorotate_dehydrogenase_electron_transfer_subunit	116.959	147.643	132.301	180.052	145.858	162.955	1.2317	148.804	150.399	149.601	146.917	117.98	132.448	118.215	144.225	131.22
CDR20291_0187_pyrD_dihydroorotate_dehydrogenase_1B	61.0149	71.2668	66.1409	79.6024	71.629	75.6157	1.14325	83.0937	108.47	95.7818	66.8239	61.676	64.2499	88.8262	91.0855	89.9558
CDR20291_0188_pyrE_orotate_phosphoribosyltransferase	162.464	196.034	179.249	165.09	155.745	160.418	0.894942	152.799	237.958	195.379	140.385	183.994	162.19	160.385	241.144	200.764
CDR20291_0189_-_ketopantoate_reductase	32.9209	40.4598	36.6904	45.108	41.3167	43.2124	1.17776	44.7222	40.1787	42.4505	39.3674	40.9148	40.1411	30.7155	43.4816	37.0986
CDR20291_0190_-_LysR_family_transcriptional_regulator	29.6714	24.4284	27.0499	29.7673	12.3397	21.0535	0.778321	32.0423	32.8206	32.4314	33.6912	34.5634	34.1273	26.6841	37.436	32.0601
CDR20291_0191_-_hypothetical_protein	10.8807	10.2737	10.5772	14.8044	6.82626	10.8153	1.02251	8.1631	11.3042	9.73365	13.2122	10.8183	12.0152	11.5638	12.5612	12.0625
CDR20291_0192_-_DNA_glycosylase	327.023	152.464	239.744	191.722	223.777	207.75	0.866549	205.717	276.492	241.105	172.158	355.442	263.8	421.679	303.499	362.589
CDR20291_0193_cls_cardiolipin_synthetase	316.975	112.872	214.924	154.62	139.28	146.95	0.683732	126.9	170.455	148.678	134.552	248.325	191.438	378.228	203.268	290.748
CDR20291_0194_groES_10_kDa_chaperonin	830.319	815.486	822.902	1055.88	624.927	840.404	1.02127	808.373	1173.86	991.116	872.364	939.522	905.943	931.465	754.798	843.131
CDR20291_0195_groEL_60_kDa_chaperonin	1066.87	942.823	1004.85	1218.82	690.806	954.813	0.950208	1027.92	1157.35	1092.63	1167.8	922.581	1045.19	1050.37	821.071	935.72
CDR20291_0196_-_hypothetical_protein	25.9682	29.7483	27.8582	23.5082	26.9028	25.2055	0.904777	34.3613	29.7825	32.0719	24.5482	33.1361	28.8422	26.1228	37.9568	32.0398
CDR20291_0198_guaA_GMP_synthase	814.151	1027.77	920.96	564.844	511.361	538.102	0.584284	723.799	714.426	719.112	842.447	790.546	816.496	645.775	778.434	712.104
CDR20291_0199_-_membrane-associated_nucleotidase	90.2311	107.691	98.9611	74.8262	51.8909	63.3586	0.640237	112.367	112.124	112.245	95.1079	102.632	98.87	103.876	124.847	114.362
CDR20291_0200_-_hypothetical_protein	17.6447	23.6538	20.6493	13.0936	5.89135	9.49248	0.459701	34.4881	27.9416	31.2149	30.4962	26.6517	28.574	17.7684	21.3556	19.562
CDR20291_0201_-_hypothetical_protein	7.64238	20.4068	14.0246	11.8346	8.9023	10.3684	0.739305	9.73291	9.60888	9.67089	15.2923	16.5003	15.8963	11.5322	12.9251	12.2287
CDR20291_0202_-_chromate_transporter	2.69203	3.43314	3.06258	4.16103	2.05325	3.10714	1.01455	6.28036	6.98757	6.63396	9.05416	3.60459	6.32937	5.57309	4.53576	5.05443
CDR20291_0203_-_hypothetical_protein	26.3614	27.0353	26.6983	22.6451	10.7514	16.6983	0.625441	26.4708	24.9902	25.7305	29.431	20.3579	24.8944	49.1872	38.9555	44.0713
CDR20291_0204_-_DNA_repair_protein	16.9648	14.2909	15.6279	27.4243	18.4077	22.916	1.46636	23.7794	20.562	22.1707	21.2723	17.835	19.5537	23.3298	20.6718	22.0008
CDR20291_0205_-_signaling_protein	41.867	49.6142	45.7406	68.4013	19.4747	43.938	0.960591	55.3158	35.6072	45.4615	56.9885	42.9038	49.9462	52.4198	45.6408	49.0303
CDR20291_0206_-_transcription_antiterminator	35.715	35.6099	35.6625	369.638	535.275	452.457	12.6872	68.1917	23.4287	45.8102	20.4424	18.0473	19.2448	83.7957	52.5424	68.169
CDR20291_0207_-_PTS_system_transporter_subunit_IIA	38.8867	48.3798	43.6333	391.182	798.633	594.908	13.6343	67.5406	30.1333	48.837	17.8643	22.3647	20.1145	106.016	63.7663	84.8912
CDR20291_0208_-_fructose-like_permease_EIIC_subunit_2	49.2045	55.132	52.1683	379.408	980.665	680.036	13.0354	83.6289	36.5028	60.0658	23.133	19.159	21.146	81.7153	71.8012	76.7583
CDR20291_0209_-_PTS_system_fructose-like_transporter_subunit_EIIB	68.474	62.5868	65.5304	579.852	1421.49	1000.67	15.2703	85.9243	55.8714	70.8979	41.3862	33.5071	37.4467	136.341	119.348	127.845
CDR20291_0210_-_sugar-phosphate_kinase	70.3333	81.8454	76.0893	661.047	1670.25	1165.65	15.3195	85.2915	59.8376	72.5645	44.7807	33.5678	39.1743	161.965	131.169	146.567
CDR20291_0211_-_hydrolase	22.8822	25.3659	24.1241	117.261	244.594	180.928	7.49988	28.5014	19.4746	23.988	26.3069	21.7221	24.0145	49.2824	37.2347	43.2585
CDR20291_0212_-_spore_coat_protein	3.17504	5.75619	4.46561	46.5258	16.2043	31.365	7.02368	4.89609	14.4079	9.65199	4.81495	6.88369	5.84932	5.73223	5.38204	5.55714
CDR20291_0213_-_hypothetical_protein	9.54034	14.1593	11.8498	145.716	49.9896	97.8528	8.25775	17.745	24.8403	21.2927	23.1839	8.50871	15.8463	22.1631	15.5497	18.8564
CDR20291_0214_-_nitroreductase	10.3378	11.7746	11.0562	7.8767	5.52846	6.70258	0.606228	17.8411	16.6706	17.2559	12.2672	12.8451	12.5562	9.90674	9.61065	9.75869
CDR20291_0215_purE_phosphoribosylaminoimidazole_carboxylase_catalytic_subunit	63.2287	63.8718	63.5503	49.5752	90.997	70.2861	1.10599	62.5098	76.9471	69.7285	51.9241	65.8908	58.9074	46.5979	75.9065	61.2522
CDR20291_0216_purC_phosphoribosylaminoimidazole-succinocarboxamide_synthase	69.8755	73.937	71.9062	50.2668	63.3916	56.8292	0.790324	66.1243	85.0746	75.5995	61.8389	57.1775	59.5082	56.9104	72.2338	64.5721
CDR20291_0217_purF_amidophosphoribosyltransferase	75.2945	88.7322	82.0134	86.4357	105.094	95.7648	1.16767	92.786	88.6865	90.7362	76.0835	68.8406	72.4621	81.592	79.2544	80.4232
CDR20291_0218_purG_phosphoribosylformylglycinamidine_cyclo-ligase	69.6421	78.8811	74.2616	59.1791	84.9898	72.0845	0.970683	70.1072	96.52	83.3136	64.475	61.6513	63.0631	68.1073	81.2411	74.6742
CDR20291_0219_purN_phosphoribosylglycinamide_formyltransferase	70.9052	71.6117	71.2584	38.8334	76.9919	57.9126	0.812713	42.3541	67.4123	54.8832	56.6591	54.8365	55.7478	58.0953	69.219	63.6572
CDR20291_0220_purH_bifunctional_phosphoribosylaminoimidazolecarboxamide_formyltransferase/IMP_cyclohydrolase	74.6629	81.7388	78.2009	55.894	68.1119	62.0029	0.792868	69.7459	90.572	80.159	71.141	64.8687	68.0049	70.2456	77.784	74.0148
CDR20291_0221_purD_phosphoribosylamine--glycine_ligase	121.569	121.55	121.559	109.155	148.043	128.599	1.05791	104.986	126.937	115.962	121.56	96.8457	109.203	111.529	117.695	114.612
CDR20291_0222_purL_formylglycinamidine_ribonucleotide_synthetase	165.484	169.28	167.382	148.358	185.487	166.923	0.997255	159.444	145.171	152.308	144.488	140.208	142.348	159.455	167.445	163.45
CDR20291_0223_-_dtdp-4-dehydrorhamnose_reductase	25.881	28.8032	27.3421	21.1514	16.9335	19.0424	0.696452	32.2048	30.8396	31.5222	22.9134	31.5962	27.2548	30.6457	28.9106	29.7782
CDR20291_0224_-_glucose-1-phosphate_thymidylyltransferase	94.0691	144.87	119.47	97.4073	20.4261	58.9167	0.493152	153.361	136.836	145.099	132.3	88.8452	110.573	58.7135	78.7686	68.7411
CDR20291_0225_-_dtdp-4-dehydrorhamnose_3,5-epimerase	82.0881	106.743	94.4155	75.406	18.8452	47.1256	0.49913	145.579	107.447	126.513	114.978	83.5987	99.2883	83.1689	64.1728	73.6709
CDR20291_0226_-_dtdp-glucose_4,6-dehydratase	91.4745	121.065	106.27	84.4345	24.342	54.3882	0.511794	132.102	125.634	128.868	104.764	88.6895	96.7267	57.3399	85.0595	71.1997
CDR20291_0227_-_transglycosylase	130.371	132.799	131.585	81.5049	33.7539	57.6294	0.437963	172.749	168.005	170.377	138.56	126.109	132.334	93.07	114.578	103.824
CDR20291_0228_-_hypothetical_protein	121.94	140.884	131.412	102.033	39.4602	70.7466	0.538357	227.89	153.126	190.508	170.413	131.678	151.046	100.364	100.837	100.601
CDR20291_0229_fliN_flagellar_motor_switch_protein	78.5207	80.1578	79.3392	58.5738	15.2826	36.9282	0.465447	114.659	77.0742	95.8666	114.297	73.8172	94.0571	42.7003	64.2068	53.4535
CDR20291_0230_flgM_negative_regulator_of_flagellin_synthesis_(anti-sigma-d_factor)	252.244	346.536	299.39	140.122	31.136	85.629	0.286012	364.821	263.522	314.172	290.575	139.596	215.085	104.566	138.462	121.514
CDR20291_0231_-_flagellar_biosynthesis_protein	137.185	175.113	156.149	130.059	14.9697	72.5143	0.464392	251.659	209.504	230.582	221.626	136.9	179.263	69.7462	97.462	83.6041
CDR20291_0232_flgK_flagellar_hook-associated_protein	137.248	173.452	155.35	123.456	16.838	70.147	0.451542	241.172	175.601	208.387	228.658	126.024	177.341	51.2669	87.0613	69.1641
CDR20291_0233_flgL_flagellar_hook-associated_protein	139.996	188.045	164.02	139.582	25.2883	82.4351	0.502591	259.793	196.076	227.935	200.545	142.173	171.359	51.5387	92.9652	72.2519
CDR20291_0234_-_hypothetical_protein	175.35	202.35	188.85	184.676	18.5087	101.592	0.537953	394.751	239.379	317.065	319.586	158.196	238.891	85.0142	91.9867	88.5005
CDR20291_0235_csrA_carbon_storage_regulator	194.763	244.589	219.676	240.606	31.9423	136.274	0.620342	340.052	262.902	301.477	316.61	193.663	255.137	94.7102	144.816	119.763
CDR20291_0236_fliS1_flagellar_protein_FliS	165.268	211.012	188.14	137.544	22.9031	80.2236	0.426403	299.915	223.708	261.812	264.037	143.775	203.906	67.9789	125.489	96.7339
CDR20291_0237_fliS2_flagellar_protein	181.656	307.062	244.359	171.398	31.1267	101.262	0.4144	443.802	277.179	360.49	302.339	183.565	242.952	104.135	168.29	136.213
CDR20291_0238_fliD_flagellar_cap_protein	278.453	371.889	325.171	272.688	44.2098	158.449	0.487279	579.633	372.911	476.272	501.492	246.132	373.812	119.781	201.222	160.502
CDR20291_0239_-_hypothetical_protein	319.18	324.774	321.977	334.624	25.7859	180.205	0.559683	643.254	374.29	508.772	523.83	243.387	383.609	114.969	202.082	158.525
CDR20291_0240_fliC_flagellin_subunit	2970.49	4765.35	3867.92	2812.21	420.385	1616.3	0.417873	5654.51	3640.67	4647.59	5104.47	2964.53	4034.5	1195.36	2254.62	1724.99
CDR20291_0241_-_glycosyltransferase	112.361	110.206	111.284	96.1658	3.95039	50.0581	0.449825	238.803	121.256	180.029	204.542	81.5299	143.036	53.4086	61.0081	57.2083
CDR20291_0242_-_glycosyl_transferase_group_2_family_protein	103.225	131.22	117.222	81.2573	8.31298	44.7851	0.382052	188.427	138.17	163.298	165.975	88.7315	127.353	52.8724	76.0626	64.4675
CDR20291_0243_-_glycosyl_transferase_group_2_family_protein	112.748	130.485	121.617	77.5795	14.5934	46.0864	0.378949	180.712	144.191	162.452	170.098	101.043	135.571	62.965	87.9979	75.4814
CDR20291_0244_-_hypothetical_protein	127.633	89.4185	108.526	87.2719	16.1495	51.7107	0.476483	194.802	116.657	155.73	180.637	90.1241	135.381	79.9014	79.7721	79.8367
CDR20291_0245_-_carbamoyl-phosphate-synthetase	158.809	161.914	160.361	94.4719	31.6135	63.0427	0.393129	245.769	159.328	202.548	223.961	143.449	183.705	240.281	194.095	217.188
CDR20291_0246_-_ornithine_cyclodeaminase	181.647	161.745	171.696	117.991	35.7019	76.8465	0.447573	262.509	146.946	204.728	240.072	132.354	186.213	201.871	168.676	185.274
CDR20291_0247_-_hypothetical_protein	157.461	148.721	153.091	111.91	47.1569	79.5335	0.519517	219.448	158.961	189.204	191.547	126.381	158.964	149.418	138.668	144.043
CDR20291_0248_flgB_flagellar_basal-body_rod_protein	193.832	295.702	244.767	165.542	45.9051	105.724	0.431935	301.489	273.503	287.496	277.581	157.149	217.365	96.4446	147.546	121.995
CDR20291_0249_flgC_flagellar_basal-body_rod_protein	159.985	224.751	192.368	149.474	25.8128	87.6434	0.455603	288.85	235.872	262.361	275.456	134.588	205.022	94.4837	123.399	108.941
CDR20291_0250_fliE_flagellar_hook-basal_body_protein_FliE	272.582	379.704	326.143	207.818	52.5224	130.17	0.39912	437.753	330.637	384.195	382.726	171.794	277.26	122.943	184.81	153.876
CDR20291_0251_fliF_flagellar_MS-ring_protein	120.177	179.968	150.072	133.347	17.8744	75.6107	0.503828	209.639	198.632	204.136	189.083	111.511	150.297	62.9822	94.3445	78.6633
CDR20291_0252_fliG_flagellar_motor_switch_protein	95.5986	172.41	134.004	105.202	18.1167	61.6594	0.46013	213.527	209.183	211.355	182.085	96.918	139.502	51.6445	81.2684	66.4565
CDR20291_0253_fliH_flagellar_assembly_protein	135.704	270.923	203.314	186.228	22.7138	104.471	0.513841	304.453	448.813	376.633	348.099	177.085	262.592	98.7183	135.701	117.21
CDR20291_0254_fliI_flagellum-specific_ATP_synthase	114.601	197.095	155.848	121.217	17.6004	69.4087	0.445362	241.076	208.128	224.602	188.351	113.197	150.774	51.3023	90.9747	71.1385
CDR20291_0255_fliJ_flagellar_protein	134.212	165.664	149.938	157.167	16.0755	86.6213	0.577714	326.052	197.962	262.007	198.831	102.565	150.698	56.1817	88.0505	72.1161
CDR20291_0256_fliK_flagellar_hook-length_control_protein	127.011	186.867	156.939	148.917	17.3438	83.1304	0.529699	271.059	204.702	237.881	195.492	111.999	153.745	58.4051	103.238	80.8216
CDR20291_0257_flgD_basal-body_rod_modification_protein	93.0513	161.119	127.085	101.487	16.9244	59.2057	0.465874	152.296	174.672	163.484	168.841	111.436	140.139	41.172	88.1229	64.6474
CDR20291_0258_flgE_flagellar_hook_protein	172.009	245.167	208.588	162.528	29.1865	95.8572	0.459553	293.935	246.89	270.413	234.027	173.516	203.772	75.505	140.947	108.226
CDR20291_0259_-_flagellar_protein	169.452	213.701	191.577	178.351	26.6956	102.523	0.535156	337.571	203.098	270.335	235.361	156.399	195.88	68.4643	140.489	104.477
CDR20291_0260_motA_chemotaxis_protein	160.679	202.291	181.485	173.709	27.843	100.776	0.555286	323.722	263.557	293.639	246.879	161.312	204.096	93.501	128.839	111.17
CDR20291_0261_motB_chemotaxis_protein	209.918	236.221	223.07	190.243	31.957	111.1	0.498051	357.727	257.963	307.845	237.587	162.016	199.801	87.0332	162.011	124.522
CDR20291_0262_fliL_flagellar_basal_body-associated_protein	152.577	123.421	137.999	128.983	17.0711	73.0271	0.529185	259.968	175.801	217.885	186.101	103.265	144.683	63.8502	83.157	73.5036
CDR20291_0263_-_flagellar_protein	182.566	172.848	177.707	184.773	19.7733	102.273	0.575516	336.218	205.797	271.007	252.536	144.706	198.621	77.2418	109.923	93.5824
CDR20291_0264_fliP_flagellar_biosynthesis_protein_FliP	162.663	176.524	169.594	155.248	18.8561	87.052	0.513298	269.661	174.982	222.322	209.279	140.817	175.048	88.0713	94.5122	91.2918
CDR20291_0265_fliQ_flagellar_export_protein	162.128	191.207	176.667	128.918	23.8056	76.3618	0.432235	264.505	155.36	209.933	218.452	124.298	171.375	71.5559	113.166	92.361
CDR20291_0266_flhB_bifunctional_flagellar_biosynthesis_protein_FliR/FlhB	154.714	150.682	152.698	146.52	18.9762	82.7481	0.541907	276.935	184.979	230.957	221.834	128.07	174.952	90.4733	97.4696	93.9715
CDR20291_0267_flhA_flagellar_biosynthesis_protein_FlhA	170.005	152.769	161.387	131.079	24.8509	77.965	0.483093	247.777	184.396	216.087	201.148	128.169	164.659	82.4296	107.476	94.9528
CDR20291_0268_flhF_flagellar_biosynthesis_regulator_FlhF	187.641	161.029	174.335	128.455	21.8017	75.1284	0.430942	248.762	173.338	211.05	212.386	125.595	168.99	81.1059	107.681	94.3935
CDR20291_0269_fleN_flagellar_number_regulator	182.312	169.268	175.79	149.357	25.1333	87.2451	0.496303	255.274	190.347	222.81	196.313	133.667	164.99	83.1134	103.623	93.3682
CDR20291_0270_fliA_RNA_polymerase_sigma_factor_for_flagellar_operon	148.567	121.588	135.077	98.5907	13.0286	55.8096	0.413168	185.645	133.712	159.678	158.621	103.468	131.044	71.5177	84.9039	78.2108
CDR20291_0271_-_hypothetical_protein	153.383	146.311	149.847	118.072	16.3276	67.1998	0.448456	197.555	193.343	195.449	174.515	122.766	148.641	93.0225	103.988	98.5052
CDR20291_0272_flgG_flagellar_basal_body_rod_protein_FlgG	148.514	143.052	145.783	111.067	25.9381	68.5025	0.469894	230.331	149.397	189.864	152.838	107.436	130.137	69.0971	83.8111	76.4541
CDR20291_0273_flgG_flagellar_basal_body_rod_protein_FlgG	175.227	155.201	165.214	133.647	24.6341	79.1405	0.479018	234.639	219.719	227.179	205.03	129	167.015	84.1428	106.975	95.5589
CDR20291_0274_fliM_flagellar_motor_switch_protein	159.142	141.628	150.385	117.685	23.3784	70.5317	0.469008	228.316	186.442	207.379	176.84	112.53	144.685	81.95	91.7484	86.8492
CDR20291_0275_fliN_flagellar_motor_switch_protein	198.92	212.05	205.485	152.946	38.8805	95.9133	0.466765	324.307	251.51	287.909	254.108	170.91	212.509	102.233	120.087	111.16
CDR20291_0276_-_hypothetical_protein	136.162	110.495	123.329	126.524	12.1243	69.3242	0.56211	211.451	125.688	168.57	182.925	83.5068	133.216	73.1025	79.6068	76.3547
CDR20291_0277_htpG_heat_shock_protein_90	372.804	483.095	427.95	512.143	285.028	398.586	0.931384	626.907	489.696	558.302	554.195	396.832	475.514	385.202	462.269	423.736
CDR20291_0278_dhaT_1,3-propanediol_dehydrogenase	41.938	48.5172	45.2276	43.3073	80.4876	61.8974	1.36858	67.4544	56.834	62.1442	54.2657	62.4374	58.3516	58.8161	73.0245	65.9203
CDR20291_0279_spl_spore_photoproduct_lyase	46.4509	59.1078	52.7793	68.4563	89.9501	79.2032	1.50065	84.8767	66.5346	75.7056	66.441	62.3344	64.3877	73.1825	82.768	77.9753
CDR20291_0280_-_AraC_family_transcriptional_regulator	15.0148	19.6824	17.3486	28.0721	34.3491	31.2106	1.79903	22.4332	26.4578	24.4455	22.8882	16.4192	19.6537	24.7762	29.2497	27.013
CDR20291_0281_-_hypothetical_protein	7.05591	8.08608	7.57099	11.1737	14.2578	12.7157	1.67953	7.42122	8.71218	8.0667	12.3212	6.43932	9.38026	12.901	12.7346	12.8178
CDR20291_0282_-_transcriptional_regulator	5.50746	6.51111	6.00929	4.85716	2.96888	3.91302	0.651162	9.26403	7.66144	8.46274	8.56462	4.95574	6.76018	7.18279	5.42551	6.30415
CDR20291_0283_-_hypothetical_protein	105.207	89.5704	97.3887	69.1686	126.606	97.8873	1.00512	102.656	75.369	89.0125	104.273	81.8006	93.0368	92.6821	106.109	99.3956
CDR20291_0284_-_hypothetical_protein	111.062	35.7307	73.3963	101.333	10.7052	56.0191	0.763241	107.972	66.331	87.1515	169.244	36.3245	102.784	110.1	81.311	95.7055
CDR20291_0285_-_hydrolase	70.1141	60.6273	65.3707	101.029	48.433	74.731	1.14319	69.4062	77.8651	73.6356	78.773	62.1822	70.4776	90.9289	67.1316	79.0302
CDR20291_0286_-_transcription_antiterminator	23.1895	25.455	24.3222	22.2989	18.6913	20.4951	0.842648	27.7589	22.1628	24.9609	33.06	27.4608	30.2604	25.4926	23.0869	24.2897
CDR20291_0287_-_PTS_system_transporter_subunit_IIA	7.31142	14.6518	10.9816	10.7566	14.418	12.5873	1.14622	13.069	22.6573	17.8632	10.9948	13.6198	12.3073	13.4906	14.8714	14.181
CDR20291_0288_-_PTS_system_transporter_subunit_IIB	7.08663	4.04819	5.56741	9.18779	6.96381	8.0758	1.45055	21.2892	21.4486	21.3689	8.24549	9.35178	8.79864	11.913	9.846	10.8795
CDR20291_0289_-_PTS_system,_IIa_component	5.19405	7.66504	6.42955	1.21693	10.1328	5.67486	0.882623	8.93923	19.6314	14.2853	10.4277	15.4594	12.9436	9.09844	9.46815	9.28329
CDR20291_0290_-_PTS_system_transporter_subunit_IIB	8.91388	10.7941	9.85399	15.0799	10.4156	12.7477	1.29366	17.2139	14.3593	15.7866	9.29445	15.4701	12.3823	16.1118	11.4439	13.7778
CDR20291_0291_-_PTS_system_transporter_subunit_IIC	5.33609	9.06869	7.20239	4.03802	10.1853	7.11166	0.987403	18.1976	13.2001	15.6989	6.80078	12.8528	9.82679	8.72174	10.269	9.49537
CDR20291_0292_-_PTS_system_transporter_subunit_IID	7.01942	12.472	9.74571	7.30801	11.732	9.52	0.976841	10.956	17.3052	14.1306	8.19607	12.8513	10.5237	12.581	11.7652	12.1731
CDR20291_0293_-_hypothetical_protein	13.8632	18.9611	16.4122	8.14345	27.4548	17.7991	1.08451	28.6752	25.0038	26.8395	13.6604	30.2504	21.9554	16.1012	29.4102	22.7557
CDR20291_0294_-_peptidase	5.17505	3.14103	4.15804	1.61521	6.44864	4.03193	0.96967	6.7035	8.20706	7.45528	2.00467	4.49262	3.24864	4.86183	3.68894	4.27538
CDR20291_0295_-_DNA-binding_protein	3.93087	2.83962	3.38525	19.1911	13.3528	16.272	4.80673	6.9084	7.06424	6.98632	2.87354	5.87312	4.37333	5.61999	7.06027	6.34013
CDR20291_0296_-_ABC_transporter_ATP-binding_protein	3.68368	4.28376	3.98372	6.90519	7.95211	7.42865	1.86475	4.65582	4.88517	4.7705	4.62223	5.95018	5.2862	3.4681	6.87804	5.17307
CDR20291_0297_-_ABC_transporter_permease	4.2182	4.08997	4.15409	12.4769	4.5188	8.49785	2.04566	4.30379	4.77145	4.53762	2.76375	3.65025	3.207	5.9777	4.16594	5.07182
CDR20291_0298_-_iron-sulfur-binding_protein	198.775	249.006	223.891	269.446	358.693	314.07	1.40278	289.637	248.423	269.03	239.995	224.191	232.093	297.125	329.783	313.454
CDR20291_0299_-_hypothetical_protein	91.8595	131.266	111.563	182.708	191.979	187.344	1.67927	88.1333	92.1081	90.1207	95.8168	108.697	102.257	102.457	142.867	122.662
CDR20291_0300_-_biotin_synthase	6.97426	9.17314	8.0737	10.8355	7.66294	9.24922	1.1456	9.63756	7.96788	8.80272	9.47319	8.42379	8.94849	8.23898	8.51955	8.37927
CDR20291_0301_rbsR_ribose_operon_repressor	23.6977	24.2635	23.9806	25.0379	20.5871	22.8125	0.95129	18.4668	16.5963	17.5315	27.2733	26.4985	26.8859	21.6142	26.4844	24.0493
CDR20291_0302_rbsK_ribokinase	17.3782	16.113	16.7456	9.46847	13.9362	11.7023	0.69883	15.2058	27.7196	21.4627	19.7577	18.0787	18.9182	26.8201	22.6752	24.7477
CDR20291_0303_rbsB_D-ribose_ABC_transporter_substrate-binding_protein	24.8766	25.5158	25.1962	44.6843	45.6684	45.1763	1.79298	32.7761	31.6864	32.2313	28.6772	20.6358	24.6565	31.6536	35.6475	33.6506
CDR20291_0304_rbsA_ribose_ABC_transporter_ATP-binding_protein	17.5625	19.0965	18.3295	30.9164	39.47	35.1932	1.92003	30.5604	32.2127	31.3865	17.104	16.8602	16.9821	25.0332	26.899	25.9661
CDR20291_0305_rbsC_ribose_ABC_transporter_permease	12.445	14.2945	13.3697	17.6987	29.2337	23.4662	1.75517	18.0972	22.4309	20.2641	13.2643	11.6851	12.4747	17.5576	20.4585	19.0081
CDR20291_0306_argE_acetylornithine_deacetylase	10.7232	12.257	11.4901	40.3115	33.8155	37.0635	3.22569	22.231	25.2476	23.7393	14.1772	19.8005	16.9888	24.5978	21.8146	23.2062
CDR20291_0307_-_hypothetical_protein	12.4365	12.3494	12.3929	34.6334	30.9381	32.7858	2.64552	23.1671	19.6039	21.3855	19.8561	18.1973	19.0267	32.0696	23.5105	27.7901
CDR20291_0308_abgB1_aminobenzoyl-glutamate_utilization_protein	3.71603	2.53212	3.12407	7.94166	9.04802	8.49484	2.71915	3.84536	6.40156	5.12346	4.68635	3.57347	4.12991	5.39758	3.25379	4.32569
CDR20291_0309_-_hypothetical_protein	5.43345	9.06063	7.24704	3.7923	2.36028	3.07629	0.424489	5.06446	7.47256	6.26851	7.30157	3.72836	5.51497	5.67474	7.56442	6.61958
CDR20291_0310_-_transcriptional_regulator	14.7256	14.3803	14.5529	12.1892	7.40714	9.79817	0.673277	13.857	11.0637	12.4604	10.9627	8.6927	9.8277	17.2895	14.4598	15.8746
CDR20291_0311_-_hypothetical_protein	102.338	99.5715	100.955	119.478	51.8443	85.6611	0.84851	135.372	99.8183	117.595	113.531	93.4655	103.498	121.594	112.881	117.237
CDR20291_0312_-_hypothetical_protein	239.076	298.212	268.644	411.89	329.647	370.769	1.38015	297.892	295.546	296.719	259.401	287.614	273.507	296.18	295.812	295.996
CDR20291_0313_-_hypothetical_protein	65.8003	55.9385	60.8694	92.2036	60.4101	76.3068	1.25362	87.0155	87.4973	87.2564	78.2805	65.618	71.9493	81.8145	63.1288	72.4716
CDR20291_0314_-_phosphoserine_phosphatase	78.1386	81.0436	79.5911	83.6627	59.1179	71.3903	0.896963	97.1139	86.3529	91.7334	99.908	70.0891	84.9985	107.945	75.085	91.515
CDR20291_0315_-_hypothetical_protein	22.0284	23.0855	22.557	38.1005	11.513	24.8067	1.09974	30.089	25.7704	27.9297	32.8155	21.3633	27.0894	23.6629	28.565	26.114
CDR20291_0316_-_spore_coat_assembly_asparagine-rich_protein	7.90536	8.09031	7.99784	618.143	179.893	399.018	49.8908	11.3799	41.663	26.5214	12.3054	17.2176	14.7615	10.6943	14.0241	12.3592
CDR20291_0317_-_ArsR_family_transcriptional_regulator	167.643	179.006	173.325	255.119	204.194	229.656	1.32501	248.06	254.462	251.261	218.392	220.356	219.374	247.05	280.188	263.619
CDR20291_0318_-_heavy-metal-transporting_ATPase	150.541	171.571	161.056	267.396	199.937	233.667	1.45084	245.557	238.356	241.957	240.384	219.892	230.138	260.88	262.766	261.823
CDR20291_0319_-_hypothetical_protein	8.64541	9.76364	9.20453	123.77	28.8347	76.3024	8.28966	11.558	17.8651	14.7116	7.14222	7.1518	7.14701	11.9339	11.0126	11.4733
CDR20291_0320_-_hypothetical_protein	4.9719	0.0059828	2.48894	3.4226	2.81478	3.11869	1.25302	0.80716	5.48236	3.14476	2.46207	0.00715469	1.23461	0.00618132	0.645427	0.325804
CDR20291_0321_-_ABC_transporter_permease	47.4052	48.764	48.0846	40.3427	22.9877	31.6652	0.658531	63.6846	62.4439	63.0643	47.3442	51.767	49.5556	52.1069	52.5469	52.3269
CDR20291_0322_-_ABC_transporter_permease	36.899	34.7144	35.8067	25.209	18.3267	21.7678	0.607927	49.447	52.7591	51.103	39.9189	33.3658	36.6424	47.5446	36.0693	41.807
CDR20291_0323_-_ABC_transporter_ATP-binding_protein	45.4766	47.1324	46.3045	39.4882	25.3523	32.4202	0.700153	42.7378	54.3359	48.5369	61.8074	42.7229	52.2652	55.8859	50.013	52.9494
CDR20291_0324_-_two-component_sensor_histidine_kinase	31.8639	37.0578	34.4609	36.0463	21.088	28.5672	0.828974	44.3384	34.1554	39.2469	55.9098	40.4209	48.1654	50.2026	39.1592	44.6809
CDR20291_0325_-_two-component_response_regulator	31.9324	32.3144	32.1234	45.919	23.8036	34.8613	1.08523	51.112	32.5022	41.8071	49.5112	29.6206	39.5659	31.6132	38.5857	35.0995
CDR20291_0326_-_hypothetical_protein	100.05	141.391	120.72	122.834	113.609	118.221	0.979299	124.516	102.208	113.362	150.197	87.0989	118.648	99.2272	125.082	112.155
CDR20291_0327_-_hypothetical_protein	49.5698	48.1096	48.8397	49.9778	54.2223	52.1	1.06676	53.7125	60.4306	57.0716	65.9609	59.0964	62.5286	55.383	61.8221	58.6026
CDR20291_0328_-_hypothetical_protein	44.1942	47.2964	45.7453	57.0749	44.6563	50.8656	1.11193	57.719	63.0558	60.3874	56.4151	55.8506	56.1329	53.1624	54.3682	53.7653
CDR20291_0329_cbiM_cobalt_transport_protein	1984.34	2847.44	2415.89	3117.74	3154.82	3136.28	1.29819	3671.91	3763.72	3717.81	3625.64	3249.46	3437.55	3403.91	4095.7	3749.8
CDR20291_0330_cbiN_cobalt_transport_protein	1571.46	2538.24	2054.85	2655.84	2954.56	2805.2	1.36516	2704.47	2552.77	2628.62	2980.3	2992.59	2986.45	2618.36	3642.02	3130.19
CDR20291_0331_cbiQ_cobalt_transport_protein	1472.41	1273.19	1372.8	2379.51	943.811	1661.66	1.21042	3668.37	3352.31	3510.34	2935.57	2034.16	2484.87	2842.43	2430.17	2636.3
CDR20291_0332_cbiO_cobalt_ABC_transporter_ATP-binding_protein	2037.2	2737.35	2387.28	2835.95	1893.27	2364.61	0.990506	3664.1	3372.61	3518.36	3523.76	3156.69	3340.23	3379.77	3677.44	3528.61
CDR20291_0333_pcrA_ATP-dependent_DNA_helicase	133.87	149.466	141.668	163.202	107.369	135.286	0.954947	194.886	187.888	191.387	180.664	195.493	188.078	195.498	190.01	192.754
CDR20291_0334_-_aminopeptidase_2	148.467	171.75	160.108	196.902	114.789	155.845	0.973374	200.266	192.476	196.371	193.193	198.789	195.991	199.65	196.474	198.062
CDR20291_0335_-_hypothetical_protein	177.913	201.66	189.786	215.333	154.188	184.76	0.973518	238.321	233.024	235.673	224.66	239.485	232.072	250.287	253.394	251.841
CDR20291_0336_ppiB_peptidyl-prolyl_cis-trans_isomerase	492.991	495.244	494.118	645.213	415.357	530.285	1.0732	565.898	460.228	513.063	546.952	452.424	499.688	487.591	568.085	527.838
CDR20291_0338_ppaC_manganese-dependent_inorganic_pyrophosphatase	590.919	680.258	635.589	611.466	364.352	487.909	0.767649	685.956	498.234	592.095	705.175	543.843	624.509	503.445	503.655	503.55
CDR20291_0339_adhE_bifunctional_acetaldehyde-CoA/alcohol_dehydrogenase	3.3329	3.37344	3.35317	489.017	864.338	676.678	201.802	33.0247	36.327	34.6758	4.97789	5.99545	5.48667	13.6923	15.4435	14.5679
CDR20291_0340_-_hypothetical_protein	7.31038	6.43875	6.87457	8.25301	1.87337	5.06319	0.736511	15.5247	6.0813	10.803	9.92198	9.41996	9.67097	14.044	4.95771	9.50085
CDR20291_0341_-_ABC_transporter_ATP-binding_protein	24.0043	10.4488	17.2265	14.26	6.70451	10.4823	0.608494	9.2203	9.32459	9.27245	12.5423	21.8297	17.186	27.3473	15.2791	21.3132
CDR20291_0342_-_ABC_transporter_permease	12.0206	5.29742	8.65901	7.05975	4.40731	5.73353	0.662146	7.31704	8.23291	7.77498	8.57428	9.97462	9.27445	16.0367	11.853	13.9448
CDR20291_0343_-_two-component_sensor_histidine_kinase	16.1053	13.4895	14.7974	10.6786	4.78838	7.73349	0.522625	13.7256	9.9114	11.8185	18.1999	16.8514	17.5256	21.8227	21.6657	21.7442
CDR20291_0344_-_two-component_response_regulator	17.9299	14.3734	16.1517	18.9961	5.8381	12.4171	0.768782	25.8404	13.6771	19.7587	24.1325	15.446	19.7892	27.1245	23.6834	25.404
CDR20291_0345_-_hypothetical_protein	113.62	93.4896	103.555	76.4571	52.2105	64.3338	0.621254	98.3331	72.6487	85.4909	104.39	95.3146	99.8523	85.2805	82.9936	84.1371
CDR20291_0346_-_hypothetical_protein	105.362	116.462	110.912	62.5668	37.3388	49.9528	0.450382	94.7674	58.1146	76.441	115.338	92.2352	103.787	86.0569	83.6986	84.8777
CDR20291_0347_-_hypothetical_protein	50.2668	44.9861	47.6265	62.15	4.47842	33.3142	0.69949	37.0551	29.3177	33.1864	70.0344	24.9395	47.487	31.7243	42.98	37.3521
CDR20291_0348_-_hypothetical_protein	23.3716	29.0068	26.1892	22.536	6.23125	14.3836	0.54922	25.4673	20.5405	23.0039	20.9495	26.386	23.6677	15.8858	19.0939	17.4899
CDR20291_0349_-_metallo-beta-lactamase	20.6149	31.4492	26.032	29.3398	9.16037	19.2501	0.739476	38.9421	23.3701	31.1561	30.1099	29.6798	29.8948	13.7656	27.7122	20.7389
CDR20291_0350_-_guanosine_3',5'-bis-pyrophosphate_(ppGpp)_synthesis/degradation_protein	128.34	166.755	147.548	123.673	106.204	114.939	0.778993	156.728	152.641	154.685	178.568	168.26	173.414	141.897	148.229	145.063
CDR20291_0351_-_phosphoesterase	32.0638	28.0648	30.0643	19.5687	11.7601	15.6644	0.52103	26.7643	30.0061	28.3852	34.8991	32.9551	33.9271	33.7724	28.2941	31.0332
CDR20291_0352_-_hypothetical_protein	34.2105	39.7425	36.9765	130.962	34.7684	82.8652	2.24102	48.6266	49.7275	49.1771	39.6065	45.1296	42.368	46.1153	46.5922	46.3537
CDR20291_0353_-_hypothetical_protein	61.834	66.3028	64.0684	163.866	44.9072	104.387	1.6293	69.3496	75.5375	72.4435	68.1385	63.872	66.0052	63.6469	72.5887	68.1178
CDR20291_0354_-_hypothetical_protein	340.897	270.337	305.617	348.775	397.668	373.221	1.22121	310.11	381.189	345.649	310.296	454.998	382.647	500.587	510.956	505.772
CDR20291_0355_-_hypothetical_protein	352.811	202.107	277.459	251.125	257.583	254.354	0.916726	221.676	277.408	249.542	248.96	385.98	317.47	353.545	331.346	342.446
CDR20291_0356_-_transcriptional_regulator	10.2156	13.2559	11.7357	26.3353	11.266	18.8007	1.602	33.381	30.6951	32.038	17.6658	18.6132	18.1395	22.0248	25.745	23.8849
CDR20291_0357_-_hypothetical_protein	14.1269	18.2696	16.1983	49.5267	22.0344	35.7805	2.20891	45.7173	37.8507	41.784	26.6493	24.2819	25.4656	24.9213	33.318	29.1197
CDR20291_0358_-_hypothetical_protein	18.1014	12.823	15.4622	39.5931	17.7562	28.6746	1.8545	38.8376	35.2508	37.0442	27.6072	21.7692	24.6882	29.2034	31.0338	30.1186
CDR20291_0359_bglF_PTS_system_beta-glucoside-specific_transporter_subunit_IIABC	11.8143	12.4191	12.1167	24.708	9.74291	17.2255	1.42163	35.5818	31.2339	33.4078	24.7879	21.0588	22.9233	11.9634	16.8884	14.4259
CDR20291_0360_bglA_6-phospho-beta-glucosidase	14.1643	14.8925	14.5284	22.1384	18.6876	20.413	1.40504	40.2645	37.545	38.9047	25.0679	21.9731	23.5205	11.2599	20.2437	15.7518
CDR20291_0361_bglG_beta-glucoside_bgl_operon_transcription_antiterminator	12.8058	14.141	13.4734	24.5079	15.8746	20.1913	1.4986	37.396	32.2709	34.8334	26.3519	19.8459	23.0989	13.5626	17.7871	15.6748
CDR20291_0362_-_asparagine_synthetase	3.22051	4.41191	3.81621	14.4384	14.1753	14.3069	3.74897	7.67218	6.02056	6.84637	4.86657	5.1568	5.01168	11.0865	6.3357	8.7111
CDR20291_0363_-_radical_SAM_protein	209.928	260.404	235.166	122.796	109.628	116.212	0.49417	173.099	192.943	183.021	268.535	286.079	277.307	175.294	189.596	182.445
CDR20291_0364_-_hypothetical_protein	112.953	122.012	117.483	78.7667	53.1732	65.9699	0.56153	158.843	144.043	151.443	184.502	177.342	180.922	112.971	102.854	107.912
CDR20291_0365_ldhA_(R)-2-hydroxyisocaproate_dehydrogenase	3888.52	4198.37	4043.44	1404.91	1423.04	1413.97	0.349696	2377.51	1793.01	2085.26	3357.4	2730.95	3044.18	1844.81	1753.03	1798.92
CDR20291_0366_hadA_isocaprenoyl-CoA:2-hydroxyisocaproate_CoA-transferase	10374	12159	11266.5	4864.17	6771.05	5817.61	0.516364	8495.13	7363	7929.06	9632.05	8521.17	9076.61	5820.11	5209.74	5514.92
CDR20291_0367_hadI_activator_of_2-hydroxyisocaproyl-CoA_dehydratase	11464.4	12873	12168.7	5075.91	7732.16	6404.03	0.526271	8650.37	7026.25	7838.31	10289.6	8728.66	9509.13	5824.3	5248.58	5536.44
CDR20291_0368_hadB_oxygen-sensitive_2-hydroxyisocaproyl-CoA_dehydratase_subunit	12536.2	13397.5	12966.9	5628.83	7490.58	6559.7	0.505883	9924.97	8269.69	9097.33	11201.4	9429.99	10315.7	6401.56	5756.53	6079.05
CDR20291_0369_hadC_oxygen-sensitive_2-hydroxyisocaproyl-CoA_dehydratase_subunit	11415.8	12203.6	11809.7	5094.61	7005.07	6049.84	0.512277	9385.38	7896.94	8641.16	10366.4	9788.63	10077.5	6345.66	5499.04	5922.35
CDR20291_0370_acdB_acyl-CoA_dehydrogenase	13809.6	14747.6	14278.6	6502.75	9353.12	7927.94	0.555232	12035.9	12320.5	12178.2	13425.7	13056.6	13241.2	8130.3	7166.46	7648.38
CDR20291_0371_etfB1_electron_transfer_flavoprotein_subunit_beta	24214.6	23976.2	24095.4	10094.1	14090.1	12092.1	0.501843	17957.8	14716.6	16337.2	20937.3	18603	19770.2	12621.4	11138	11879.7
CDR20291_0372_etfA1_electron_transfer_flavoprotein_subunit_alpha	16018.6	15222.2	15620.4	6620.83	9089.87	7855.35	0.50289	12497.7	10967.2	11732.5	14395.7	12303.8	13349.8	8462.89	7558.57	8010.73
CDR20291_0373_-_sigma-54-dependent_transcriptional_regulator	140.737	162.342	151.54	109.416	101.025	105.221	0.694344	136.415	118.766	127.59	143.877	131.17	137.524	96.3876	75.0938	85.7407
CDR20291_0374_fba_fructose-bisphosphate_aldolase	2438.28	2787.05	2612.66	2407.4	2214.41	2310.9	0.884501	2411.47	2116.42	2263.94	2708.4	2464.83	2586.61	2545.42	3161.2	2853.31
CDR20291_0375_-_hypothetical_protein	97.8291	117.254	107.542	118.734	67.3379	93.0359	0.865116	86.9738	87.2396	87.1067	101.696	98.6872	100.192	102.888	108.666	105.777
CDR20291_0376_-_pseudouridine_synthase	210.555	218.847	214.701	1357.53	892.669	1125.1	5.24031	397.734	339.683	368.708	286.153	244.329	265.241	157.16	169.508	163.334
CDR20291_0377_-_transposase-like_protein_b	290.365	315.432	302.899	2681	1606.47	2143.74	7.0774	652.32	576.058	614.189	426.247	363.25	394.749	162.993	175.802	169.397
CDR20291_0378_-_tRNA_(Uracil-5-)-methyltransferase	79.7404	86.5894	83.1649	108.514	68.237	88.3755	1.06265	110.577	123.425	117.001	98.3331	99.7862	99.0597	120.416	119.561	119.989
CDR20291_0379_-_hypothetical_protein	38.407	44.1869	41.2969	43.9345	84.7046	64.3195	1.55749	60.9237	84.7776	72.8507	41.3364	60.5575	50.947	57.4963	72.7996	65.1479
CDR20291_0380_-_hypothetical_protein	50.3337	61.9802	56.157	50.4535	133.031	91.7422	1.63368	41.5105	53.7254	47.618	59.9661	51.0523	55.5092	35.0841	63.1089	49.0965
CDR20291_0381_-_cell_surface_protein	45.9746	65.1942	55.5844	151.673	94.3911	123.032	2.21343	195.938	158.234	177.086	94.8271	97.0392	95.9331	137.235	174.915	156.075
CDR20291_0382_-_integrase,_catalytic_region	28.0706	27.8428	27.9567	32.7816	17.0133	24.8974	0.890572	19.4024	22.104	20.7532	32.1889	25.3348	28.7618	21.3614	25.3207	23.341
CDR20291_0383_-_hypothetical_protein	45.9087	39.6334	42.7711	48.5716	27.1767	37.8742	0.885509	37.5484	39.1724	38.3604	46.2266	44.3215	45.2741	35.6506	38.8777	37.2642
CDR20291_0384_rocR_arginine_utilization_sigma-54_dependent_regulatory_protein	16.3785	16.8854	16.6319	16.7027	18.1856	17.4442	1.04883	24.0171	22.5831	23.3001	22.1297	23.416	22.7728	21.3764	25.5945	23.4855
CDR20291_0385_-_oxidoreductase	0.610798	0.983196	0.796997	8.63799	14.3839	11.5109	14.4429	2.95758	7.25712	5.10735	1.90636	2.09186	1.99911	8.92787	3.86168	6.39478
CDR20291_0386_-_hypothetical_protein	1.48396	0.651603	1.06778	15.3508	23.721	19.5359	18.2958	9.74231	10.2382	9.99026	1.79699	4.02441	2.9107	9.80861	3.6901	6.74935
CDR20291_0387_-_pyridoxal-phosphate_dependent_enzyme	1.5564	0.999165	1.27778	28.8003	22.5177	25.659	20.0809	12.1345	10.1551	11.1448	1.46349	1.53353	1.49851	8.58426	8.16029	8.37228
CDR20291_0388_oraS_D-ornithine_aminomutase_S_component	2.22721	0.618478	1.42284	21.0327	27.8144	24.4235	17.1653	12.1539	8.23271	10.1933	0.00457012	1.24354	0.624055	8.57384	10.3727	9.47327
CDR20291_0389_oraE_D-ornithine_aminomutase_E_component	2.2739	1.49222	1.88306	17.2857	24.4367	20.8612	11.0784	6.00526	7.87114	6.9382	2.54621	1.55229	2.04925	4.84134	6.42911	5.63523
CDR20291_0390_-_component_of_D-ornithine_aminomutase	1.48086	1.01405	1.24745	10.4614	12.4333	11.4474	9.17656	5.12117	3.13682	4.12899	1.36374	2.1011	1.73242	4.57176	4.51562	4.54369
CDR20291_0391_-_amino_acid_racemase	0.522819	0.981179	0.751999	10.3353	4.77685	7.55607	10.048	2.90577	3.48291	3.19434	0.498851	1.3966	0.947725	5.80055	2.60955	4.20505
CDR20291_0392_-_Na+/H+_antiporter	0.881016	0.731265	0.806141	6.28524	8.68255	7.4839	9.28361	3.74801	4.12746	3.93773	1.05576	1.20244	1.1291	1.39069	2.80366	2.09718
CDR20291_0393_-_hypothetical_protein	1.26786	2.10471	1.68628	4.56407	4.60754	4.58581	2.71947	7.27138	3.9885	5.62994	3.118	6.13512	4.62656	7.93937	3.59414	5.76675
CDR20291_0394_-_hypothetical_protein	61.0623	82.5475	71.8049	70.6142	54.3344	62.4743	0.870056	133.506	78.8777	106.192	100.505	73.1328	86.8189	78.0034	75.6181	76.8107
CDR20291_0395_-_AraC_family_transcriptional_regulator	19.9818	20.1446	20.0632	28.0669	17.0161	22.5415	1.12352	25.1974	16.265	20.7312	31.956	23.2742	27.6151	22.2918	20.9465	21.6191
CDR20291_0396_-_hypothetical_protein	31.2664	32.3025	31.7844	33.4562	15.6244	24.5403	0.772085	31.4746	25.1613	28.3179	28.3607	32.0671	30.2139	30.4746	33.8423	32.1585
CDR20291_0397_-_antibiotic_resistance_ABC_transporter_ATP-binding_protein	1.67487	3.57541	2.62514	4.1154	2.33781	3.22661	1.22912	3.52431	4.05254	3.78842	3.81709	2.91886	3.36797	5.0271	3.36951	4.1983
CDR20291_0398_-_hypothetical_protein	2.56954	1.01307	1.7913	1.85625	0.245938	1.05109	0.586776	1.91827	3.56068	2.73948	2.23726	1.60684	1.92205	1.032	1.03012	1.03106
CDR20291_0399_-_beta-lactamase	3.24682	4.7065	3.97666	3.96614	2.95148	3.45881	0.869778	4.80352	4.8281	4.81581	6.17989	6.62163	6.40076	6.53683	7.78252	7.15968
CDR20291_0400_-_ABC_transporter_ATP-binding_protein	17.9727	10.9735	14.4731	28.5349	15.1245	21.8297	1.50829	24.4551	21.6304	23.0428	19.7437	11.7995	15.7716	12.0421	19.6417	15.8419
CDR20291_0401_-_ABC_transporter_permease	12.726	12.1208	12.4234	24.4457	12.8217	18.6337	1.49989	19.5715	19.4049	19.4882	17.3119	15.1627	16.2373	15.7015	15.4038	15.5526
CDR20291_0402_-_two-component_sensor_histidine_kinase	88.0712	79.4056	83.7384	124.483	48.6694	86.5762	1.03389	110.886	83.6035	97.2447	100.856	80.2484	90.5522	102.117	103.021	102.569
CDR20291_0403_-_two-component_response_regulator	66.4694	75.3723	70.9209	69.573	61.9753	65.7741	0.92743	140.721	93.0209	116.871	104.508	81.5623	93.0351	98.8201	110.369	104.595
CDR20291_0404_-_TetR_family_transcriptional_regulator	74.2413	58.0038	66.1225	99.4211	45.1687	72.2949	1.09335	132.028	105.001	118.514	97.9495	65.5241	81.7368	97.5582	80.7824	89.1703
CDR20291_0405_-_transposase-like_protein_b	143.995	152.227	148.111	954.326	506.381	730.353	4.93112	327.533	235.571	281.552	219.483	169.797	194.64	109.329	121.262	115.296
CDR20291_0406_-_hydrolase	3.67526	2.51923	3.09725	6.82619	1.73137	4.27878	1.38148	2.57003	2.16627	2.36815	3.17307	2.89198	3.03253	3.10253	2.94915	3.02584
CDR20291_0407_-_RpiR_family_transcriptional_regulator	91.5703	78.387	84.9787	85.4768	35.5419	60.5093	0.712054	116.585	80.4699	98.5274	94.1445	86.4221	90.2833	103.09	101.614	102.352
CDR20291_0408_-_RpiR_family_transcriptional_regulator	101.417	106.448	103.933	110.202	88.5108	99.3564	0.95597	115.507	102.298	108.903	138.546	105.585	122.065	141.183	111.542	126.362
CDR20291_0409_-_hydrolase	2.7095	4.72838	3.71894	7.43927	4.01158	5.72542	1.53953	6.9021	3.55153	5.22682	7.268	6.80401	7.036	8.53401	5.48631	7.01016
CDR20291_0410_malL_oligo-1,6-glucosidase	5.25393	3.80081	4.52737	2.13018	3.15078	2.64048	0.583226	2.37494	4.11182	3.24338	3.68698	5.19149	4.43924	4.03289	4.75981	4.39635
CDR20291_0411_-_PTS_system_transporter_subunit_IIABC	7.34542	4.84996	6.09769	6.86168	3.29791	5.07979	0.833069	3.45198	5.23881	4.34539	5.93933	5.15298	5.54616	7.95028	5.85414	6.90221
CDR20291_0412_blaR_beta-lactamase-inducing_penicillin-binding_protein	33.4521	30.3547	31.9034	46.2081	19.6894	32.9488	1.03277	56.3214	44.8207	50.571	58.0615	34.0789	46.0702	35.2971	41.749	38.523
CDR20291_0413_blaI_penicillinase_repressor	51.1326	109.231	80.1818	67.3257	57.7085	62.5171	0.779692	90.331	97.1689	93.7499	82.5456	75.7722	79.1589	67.7158	76.6263	72.1711
CDR20291_0414_-_iron-sulfur_flavoprotein	54.7374	70.9869	62.8621	35.582	32.3199	33.9509	0.540086	45.5941	31.1765	38.3853	56.7322	47.5436	52.1379	37.6926	49.6222	43.6574
CDR20291_0415_-_MarR_family_transcriptional_regulator	72.5219	69.562	71.0419	56.501	32.5218	44.5114	0.626551	58.8435	57.0542	57.9489	81.522	60.1423	70.8321	56.0707	73.7052	64.888
CDR20291_0416_-_iron-sulfur_protein	52.7338	56.1656	54.4497	33.8927	24.8493	29.371	0.539415	54.2787	54.0671	54.1729	56.4498	52.6661	54.558	48.4314	49.4195	48.9254
CDR20291_0417_-_hypothetical_protein	9.28517	7.90637	8.59577	14.7043	10.081	12.3926	1.44171	12.3561	15.6596	14.0078	15.8019	8.53739	12.1696	11.2125	10.1991	10.7058
CDR20291_0418_-_hypothetical_protein	19.6666	13.1286	16.3976	21.5826	5.87793	13.7303	0.837334	16.2543	23.459	19.8567	22.3591	9.28546	15.8223	11.6863	9.78986	10.7381
CDR20291_0419_-_hypothetical_protein	30.7845	31.2448	31.0147	61.0409	16.8145	38.9277	1.25514	33.8488	22.8597	28.3543	36.6144	29.5818	33.0981	35.0534	37.7753	36.4143
CDR20291_0420_spaF_lantibiotic_ABC_transporter_ATP-binding_protein	15.1705	16.0165	15.5935	9.23598	11.8622	10.5491	0.676506	22.6568	10.0186	16.3377	10.9692	7.96234	9.46577	11.9789	10.5421	11.2605
CDR20291_0421_spaE_lantibiotic_ABC_transporter_permease	11.1761	7.97659	9.57634	8.22373	7.24639	7.73506	0.807726	8.25499	13.359	10.807	9.69595	12.2865	10.9912	11.1955	10.8558	11.0256
CDR20291_0422_spaG_lantibiotic_ABC_transporter_permease	10.2116	7.81003	9.01082	3.26841	7.7805	5.52445	0.613092	13.4887	13.3443	13.4165	14.0589	12.4779	13.2684	16.2807	14.1684	15.2246
CDR20291_0423_spaR_lantibiotic_resistance_two-component_response_regulator	60.9241	58.9962	59.9601	75.9895	35.3119	55.6507	0.928128	82.8838	67.0273	74.9555	67.1405	61.6245	64.3825	78.1672	72.0455	75.1063
CDR20291_0424_spaK_lantibiotic_resistance_two-component_sensor_kinase	48.1642	43.7191	45.9416	45.5549	27.3334	36.4442	0.79327	49.9748	50.9463	50.4605	64.1886	52.6677	58.4282	64.0866	55.3782	59.7324
CDR20291_0425_-_ABC_transporter_permease	3.43914	1.2635	2.35132	5.52557	2.24618	3.88587	1.65264	3.27277	4.16546	3.71912	3.75244	4.84775	4.30009	6.36393	5.57572	5.96983
CDR20291_0426_-_ABC_transporter_ATP-binding_protein	1.45651	0.58288	1.0197	0.179228	0.00219653	0.0907123	0.0889602	0.513976	1.45459	0.984283	0.00256173	0.929404	0.465983	1.60592	1.5392	1.57256
CDR20291_0427_-_hypothetical_protein	5.41278	5.15112	5.28195	16.7612	11.6752	14.2182	2.69185	14.0035	14.7655	14.3845	10.7166	3.40156	7.05908	9.43301	7.59774	8.51537
CDR20291_0428_-_two-component_sensor_histidine_kinase	6.81758	3.231	5.02429	10.3455	4.9137	7.6296	1.51854	12.744	8.17318	10.4586	8.41154	5.62648	7.01901	8.57704	8.12691	8.35197
CDR20291_0429_-_two-component_response_regulator	5.43863	6.75115	6.09489	8.14633	6.41783	7.28208	1.19478	4.15517	4.6133	4.38424	5.61617	4.65087	5.13352	9.65912	4.25307	6.95609
CDR20291_0430_-_carbon-nitrogen_hydrolase	131.058	165.67	148.364	326.138	336.983	331.56	2.23478	230.98	171.925	201.452	171.5	135.797	153.649	139.422	170.035	154.728
CDR20291_0431_sugE_quaternary_ammonium_compound-resistance_protein	7.03187	7.5031	7.26748	2.3906	2.6002	2.4954	0.343365	9.96621	5.75395	7.86008	9.1616	7.74793	8.45477	5.08601	6.99514	6.04058
CDR20291_0432_-_phosphoribosylaminoimidazole-succinocarboxamide_synthase	70.0992	69.383	69.7411	61.0504	72.3261	66.6882	0.956226	53.462	48.125	50.7935	59.4468	46.2018	52.8243	63.8745	76.0509	69.9627
CDR20291_0433_-_sugar-phosphate_dehydrogenase	0.00129602	0.549429	0.275363	0.116146	30.4502	15.2832	55.502	0.0016007	0.514619	0.25811	0.0195304	0.295238	0.157384	0.397612	0.261113	0.329363
CDR20291_0434_-_PTS_system_transporter_subunit_IIA	3.80941	5.05456	4.43199	2.17379	33.6184	17.8961	4.03794	9.48267	4.20051	6.84159	4.78383	4.04925	4.41654	2.25436	3.49071	2.87254
CDR20291_0435_-_PTS_system_transporter_subunit_IIB	2.61426	3.76924	3.19175	9.54675	59.7031	34.6249	10.8483	6.33677	9.63699	7.98688	4.79429	6.17939	5.48684	3.30544	3.11075	3.2081
CDR20291_0436_-_PTS_system_transporter_subunit_IIC	7.03033	2.45801	4.74417	13.2542	63.3252	38.2897	8.0709	4.15278	10.639	7.39589	8.71123	7.32861	8.01992	8.13217	6.85444	7.49331
CDR20291_0437_-_PTS_system_transporter_subunit_IID	4.4743	6.87232	5.67331	15.5703	73.0507	44.3105	7.81034	11.0082	18.8718	14.94	8.27111	7.90639	8.08875	10.3292	6.42453	8.37687
CDR20291_0438_-_DNA-binding_response_regulator	5.49675	9.27827	7.38751	15.4209	9.60606	12.5135	1.69387	2.58553	9.88195	6.23374	6.87105	6.40153	6.63629	4.85199	9.03943	6.94571
CDR20291_0439_-_sensor_histidine_kinase	5.52341	5.99989	5.76165	12.9152	8.50298	10.7091	1.85868	3.78431	5.63532	4.70981	6.26303	5.46	5.86151	11.8411	7.01244	9.42677
CDR20291_0440_-_hemagglutinin/adhesin	242.182	490.997	366.589	827.83	4167.49	2497.66	6.81323	34.0898	155.262	94.6759	86.0118	42.8823	64.447	447.706	287.427	367.567
CDR20291_0441_-_D-alanyl-D-alanine_carboxypeptidase	87.3525	101.613	94.4828	54.8224	42.8003	48.8114	0.516617	104.525	77.9323	91.2287	95.042	97.8779	96.4599	71.8167	86.8332	79.325
CDR20291_0442_-_transcription_antiterminator	54.8464	52.4254	53.6359	33.7438	18.2662	26.005	0.484843	59.287	40.4943	49.8907	64.3976	50.8015	57.5995	46.0571	44.5255	45.2913
CDR20291_0443_-_hypothetical_protein	33.3208	36.0966	34.7087	30.4206	9.45772	19.9392	0.574472	34.6824	26.6461	30.6643	44.8422	34.3633	39.6028	30.3582	25.74	28.0491
CDR20291_0444_-_hypothetical_protein	15.5825	14.4837	15.0331	13.933	7.24351	10.5883	0.704329	24.7621	31.5546	28.1583	27.8224	24.3031	26.0628	20.6616	13.5706	17.1161
CDR20291_0445_-_hypothetical_protein	1291.39	1519.2	1405.3	717.883	1487.49	1102.69	0.784665	1680.45	1714.25	1697.35	1832.97	1311.86	1572.41	1204.42	1112.29	1158.36
CDR20291_0446_-_two-component_sensor_histidine_kinase	48.2622	50.1223	49.1923	28.7753	23.5044	26.1399	0.531381	49.4655	50.2721	49.8688	46.9226	58.8426	52.8826	44.8355	52.0983	48.4669
CDR20291_0447_-_two-component_response_regulator	31.7271	36.5238	34.1255	25.1168	18.3466	21.7317	0.636818	20.6473	42.297	31.4721	36.6631	49.0171	42.8401	33.5262	44.9841	39.2552
CDR20291_0448_-_signaling_protein	41.4486	47.5489	44.4988	34.9589	26.2534	30.6061	0.687798	207.116	187.185	197.151	228.581	195.708	212.144	51.6783	49.5638	50.621
CDR20291_0449_-_transcriptional_regulator	63.8031	75.1037	69.4534	42.9323	49.3938	46.163	0.664662	245.911	245.74	245.826	270.932	272.968	271.95	66.2464	71.7467	68.9965
CDR20291_0450_-_peptidase	57.6926	56.3885	57.0405	235.581	117.739	176.66	3.09709	106.465	107.483	106.974	49.1474	56.5967	52.8721	150.485	179.235	164.86
CDR20291_0451_-_aminobenzoyl-glutamate_transporter	54.6663	50.6512	52.6587	253.429	121.786	187.608	3.5627	120.401	105.956	113.178	45.0144	46.1494	45.5819	142.299	168.259	155.279
CDR20291_0452_-_metallo-beta-lactamase	1.30442	1.21804	1.26123	2.82183	1.20391	2.01287	1.59596	4.11569	1.04216	2.57892	2.01434	0.624268	1.3193	0.00176254	2.12545	1.06361
CDR20291_0453_-_amidohydrolase	62.3187	57.9799	60.1493	127.171	75.6778	101.424	1.68621	55.2358	50.5851	52.9104	29.9542	39.8575	34.9059	90.1067	138.138	114.122
CDR20291_0454_-_hypothetical_protein	34.5321	26.7584	30.6453	96.8036	24.6598	60.7317	1.98177	40.8394	26.3161	33.5777	19.6559	20.164	19.91	51.1553	72.6097	61.8825
CDR20291_0455_-_hypothetical_protein	25.6444	30.9401	28.2923	81.7258	37.1337	59.4297	2.10057	34.6683	20.0482	27.3583	16.6834	12.9965	14.8399	39.9931	68.8962	54.4446
CDR20291_0456_-_DeoR_family_transcriptional_regulator	6.41055	5.55287	5.98171	11.0832	5.02073	8.05196	1.3461	6.91958	10.0676	8.49359	8.84334	5.20348	7.02341	6.0374	9.32822	7.68281
CDR20291_0457_-_hypothetical_protein	13.6033	16.0802	14.8418	17.4366	9.71392	13.5753	0.914667	11.44	5.86216	8.65108	9.1196	13.2259	11.1728	15.5615	14.068	14.8148
CDR20291_0458_cheB_chemotaxis_protein	57.6938	68.0559	62.8748	30.7125	35.3485	33.0305	0.525337	75.4731	79.2036	77.3383	74.104	45.2819	59.6929	58.8018	53.7116	56.2567
CDR20291_0459_cheC_chemotaxis_protein_CheC	44.6956	55.8072	50.2514	36.0905	28.0722	32.0814	0.638417	65.4067	60.7148	63.0607	58.2428	48.9415	53.5922	50.0518	53.6901	51.871
CDR20291_0460_cheD_chemotaxis_protein	49.2194	56.4379	52.8286	41.9366	29.9278	35.9322	0.680165	43.5535	61.3882	52.4708	48.0921	44.2321	46.1621	54.7183	50.1738	52.446
CDR20291_0461_cheW_chemotaxis_protein	46.3739	80.4821	63.428	45.6373	24.5253	35.0813	0.553089	83.5365	57.7349	70.6357	64.794	58.7792	61.7866	57.3428	55.9793	56.6611
CDR20291_0462_-_chemosensory_protein	69.3345	94.5295	81.932	71.5632	53.6833	62.6232	0.764332	122.874	77.599	100.237	107.978	77.1699	92.5739	85.1764	81.9261	83.5513
CDR20291_0463_-_methyl_accpeting_chemotaxis_protein	99.0601	114.313	106.687	82.6307	59.3812	71.0059	0.665557	122.615	92.5305	107.573	130.792	97.1428	113.967	97.5165	113.196	105.356
CDR20291_0464_cheA_chemotaxis_protein	91.1983	104.925	98.0617	69.8644	51.5386	60.7015	0.619014	117.45	94.6864	106.068	113.218	94.6206	103.919	97.6855	104.862	101.274
CDR20291_0465_-_chemotaxis_protein	68.4398	78.9511	73.6954	46.8902	21.5591	34.2246	0.464407	128.407	75.1116	101.759	97.9234	75.9003	86.9119	78.6689	83.301	80.9849
CDR20291_0466_cheR_chemotaxis_protein_methyltransferase	70.2351	64.5537	67.3944	51.7554	30.7275	41.2415	0.611942	86.8975	81.5109	84.2042	94.1394	80.1552	87.1473	78.3586	74.1694	76.264
CDR20291_0467_-_chemotaxis-related_protein-glutamate_methylesterase	35.0111	42.293	38.6521	20.6673	21.2123	20.9398	0.541751	31.3877	37.8979	34.6428	81.3091	77.1976	79.2533	43.5463	50.886	47.2161
CDR20291_0468_-_hypothetical_protein	14.1368	12.4543	13.2955	45.147	8.38489	26.7659	2.01315	16.2545	15.1851	15.7198	4.65343	3.03026	3.84185	17.7835	16.9349	17.3592
CDR20291_0469_-_ornithine_cyclodeaminase	239.139	293.728	266.433	241.139	280.229	260.684	0.978421	259.151	274.112	266.632	276.891	259.191	268.041	277.025	284.983	281.004
CDR20291_0470_-_lipoprotein	985.437	1194.21	1089.82	748.527	778.513	763.52	0.700591	936.031	732.464	834.247	1198.03	843.147	1020.59	627.959	718.115	673.037
CDR20291_0471_-_hypothetical_protein	144.625	155.549	150.087	170.738	96.0282	133.383	0.888705	182.727	155.96	169.344	193.599	164.816	179.207	135.823	132.379	134.101
CDR20291_0472_-_penicillin-binding_protein_repressor	95.9922	99.639	97.8156	127.631	77.7111	102.671	1.04964	121.902	156.483	139.192	102.361	162.893	132.627	111.159	146.619	128.889
CDR20291_0473_-_penicillin-binding_protein	135.514	126.07	130.792	171.57	106.895	139.232	1.06453	197.034	212.168	204.601	188.939	194.625	191.782	172.191	159.686	165.939
CDR20291_0474_-_hypothetical_protein	285.567	305.518	295.543	326.493	602.802	464.648	1.57219	468.227	490.733	479.48	333.377	659.57	496.474	277.086	412.834	344.96
CDR20291_0475_-_hypothetical_protein	1.9941	4.15857	3.07634	8.98273	40.7518	24.8673	8.08341	14.5772	14.1145	14.3458	4.84141	11.2684	8.0549	8.38068	8.7597	8.57019
CDR20291_0476_sleC_spore_peptidoglycan_hydrolase	10.3941	8.93839	9.66624	35.5789	27.4812	31.53	3.26187	49.4902	19.2458	34.368	33.4945	21.6468	27.5707	24.7467	14.9763	19.8615
CDR20291_0477_sleB_spore-cortex-lytic_protein	4.27876	3.82479	4.05178	31.9509	4.96796	18.4594	4.55589	3.35697	6.46138	4.90918	7.55791	6.16806	6.86299	8.1311	5.77469	6.95289
CDR20291_0478_-_methylase	38.0183	37.4078	37.7131	173.557	68.4749	121.016	3.20886	70.8004	135.973	103.387	40.5664	48.4153	44.4909	67.219	89.1133	78.1661
CDR20291_0479_sip2_signal_peptidase_I	81.7912	73.0335	77.4124	316.443	263.5	289.971	3.7458	139.589	293.034	216.311	83.2196	104.627	93.9233	150.835	168.95	159.892
CDR20291_0480_sip2_singal_peptidase_I	77.9435	79.5357	78.7396	384.785	254.792	319.788	4.06134	141.435	296.509	218.972	91.511	115.014	103.262	167.983	180.385	174.184
CDR20291_0481_-_endonuclease	84.8648	74.7004	79.7826	454.989	187.157	321.073	4.02435	170.476	220.973	195.725	88.401	102.641	95.521	162.599	155.671	159.135
CDR20291_0482_-_phosphoribulokinase/uridine_kinase	100.678	88.5588	94.6184	505.93	234.47	370.2	3.91256	149.287	211.847	180.567	106.866	104.29	105.578	149.108	149.354	149.231
CDR20291_0483_glsA_glutaminase	126.566	134.674	130.62	116.126	182.816	149.471	1.14432	119.006	175.264	147.135	135.147	140.567	137.857	157.44	185.127	171.284
CDR20291_0484_-_hypothetical_protein	522.679	661.95	592.314	554.52	777.293	665.907	1.12424	646.398	895.625	771.012	727.737	761.688	744.712	894.392	859.698	877.045
CDR20291_0485_nfo_endonuclease_IV	420.047	201.351	310.699	278.901	462.495	370.698	1.19311	265.341	327.77	296.555	252.331	385.175	318.753	640.639	433.535	537.087
CDR20291_0486_-_aldo/keto_reductase	398.794	180.672	289.733	155.277	292.498	223.887	0.772737	228.854	254.602	241.728	236.328	329.62	282.974	528.917	340.025	434.471
CDR20291_0487_-_endonuclease	175.41	190.105	182.757	65.1102	53.1551	59.1326	0.323558	111.642	115.839	113.74	156.938	183.853	170.395	179.117	132.557	155.837
CDR20291_0488_-_iron-sulfur_cluster_protein	54.4393	20.4507	37.445	12.7163	14.2259	13.4711	0.359757	18.4322	24.7654	21.5988	23.0904	31.868	27.4792	51.9713	33.8115	42.8914
CDR20291_0489_-_ATP-binding_protein	62.884	33.7933	48.3387	63.5285	40.7148	52.1217	1.07826	42.6446	60.1769	51.4108	41.491	44.2762	42.8836	69.042	44.1511	56.5966
CDR20291_0490_nth_endonuclease_iii	312.172	126.147	219.16	54.4908	173.554	114.022	0.520271	119.868	130.965	125.416	141.498	197.198	169.348	314.846	217.232	266.039
CDR20291_0491_-_RNA_methylase	404.134	227.703	315.918	281.766	148.845	215.305	0.681522	217.266	267.09	242.178	291.702	285.875	288.788	591.535	300.351	445.943
CDR20291_0492_-_hypothetical_protein	446.371	275.308	360.839	261.342	188.558	224.95	0.623407	193.231	216.667	204.949	248.478	309.704	279.091	440.747	323.984	382.365
CDR20291_0493_-_outer_membrane_lipoprotein	37.4243	23.4123	30.4183	24.6083	10.6271	17.6177	0.579181	23.0072	26.1739	24.5906	25.0436	23.2702	24.1569	26.4372	23.6275	25.0324
CDR20291_0494_-_outer_membrane_lipoprotein	63.5697	51.9843	57.777	54.5422	34.7044	44.6233	0.772337	49.1961	57.0314	53.1137	52.144	41.1466	46.6453	61.0527	49.7606	55.4066
CDR20291_0495_-_hypothetical_protein	23.7445	37.5511	30.6478	435.247	172.82	304.034	9.92024	98.9204	123.444	111.182	52.5969	31.143	41.87	50.5638	64.8714	57.7176
CDR20291_0496_-_hypothetical_protein	27.7319	29.5961	28.664	425.727	88.9111	257.319	8.97708	111.837	124.483	118.16	56.7197	36.4016	46.5607	74.7083	64.0887	69.3985
CDR20291_0497_-_hypothetical_protein	55.3896	72.7281	64.0589	326.46	137.366	231.913	3.62031	91.0471	93.4673	92.2572	68.3017	59.6387	63.9702	84.9144	83.4252	84.1698
CDR20291_0498_thrS_threonyl-tRNA_synthetase	903.886	602.585	753.236	499.646	495.416	497.531	0.660525	545.224	502.53	523.877	621.314	704.182	662.748	865.486	692.03	778.758
CDR20291_0500_-_transposase-like_protein_b	146.581	162.081	154.331	953.007	838.382	895.694	5.80372	282.339	225.535	253.937	230.393	167.743	199.068	105.918	114.372	110.145
CDR20291_0501_-_hypothetical_protein	30.0315	33.0149	31.5232	44.757	17.2685	31.0127	0.983807	43.4116	67.7569	55.5842	53.5537	32.2554	42.9046	51.1554	40.1017	45.6286
CDR20291_0502_-_hypothetical_protein	53.5396	54.5535	54.0465	50.2129	33.4195	41.8162	0.773707	40.5069	64.1025	52.3047	66.9303	51.2952	59.1128	58.5139	49.5725	54.0432
CDR20291_0503_-_two-component_sensor_histidine_kinase	44.6721	42.0065	43.3393	40.4685	13.5442	27.0063	0.623138	54.7341	43.0249	48.8795	54.0159	45.6185	49.8172	55.086	54.9715	55.0288
CDR20291_0504_-_hypothetical_protein	120.563	119.318	119.941	2289.95	2808.61	2549.28	21.2545	1927.9	1813.76	1870.83	384.357	320.059	352.208	250.745	280.641	265.693
CDR20291_0505_-_efflux_protein	23.2383	18.9266	21.0825	42.1301	9.16928	25.6497	1.21664	31.5227	24.4679	27.9953	26.4453	23.9909	25.2181	32.5019	25.7903	29.1461
CDR20291_0506_-_TetR_family_transcriptional_regulator	31.9187	14.667	23.2929	36.874	9.025	22.9495	0.985259	22.8057	23.8592	23.3325	21.4239	15.8501	18.637	18.701	19.9494	19.3252
CDR20291_0507_gapN_NADP-dependent_glyceraldehyde-3-phosphate_dehydrogenase	195.625	89.2507	142.438	123.107	172.101	147.604	1.03627	94.3187	165.602	129.96	85.2511	216.217	150.734	273.082	247.38	260.231
CDR20291_0508_-_TetR_family_transcriptional_regulator	18.9168	14.1313	16.524	16.4897	10.1845	13.3371	0.807133	14.4689	16.8452	15.657	12.7771	14.3543	13.5657	26.0674	15.8934	20.9804
CDR20291_0509_-_PEP-utilizing_kinase	12.7373	11.3453	12.0413	13.6785	4.7213	9.1999	0.764029	12.1223	16.8554	14.4888	15.4135	10.5611	12.9873	14.1064	13.9786	14.0425
CDR20291_0510_-_signaling_protein	4.87634	7.92575	6.40104	22.109	2.43719	12.2731	1.91736	5.08402	4.35135	4.71768	9.94838	5.03027	7.48933	11.7211	5.59393	8.65752
CDR20291_0511_-_hypothetical_protein	41.0996	82.5826	61.8411	610.778	941.054	775.916	12.5469	607.087	763.645	685.366	181.041	196.313	188.677	200.403	217.582	208.993
CDR20291_0512_-_hypothetical_protein	46.8361	37.5929	42.2145	470.821	475.224	473.023	11.2052	586.93	438.208	512.569	167.107	100.21	133.659	165.017	145.17	155.094
CDR20291_0513_-_hypothetical_protein	70.6359	72.4408	71.5384	385.248	323.859	354.553	4.95613	171.199	164.331	167.765	109.118	91.833	100.475	83.28	84.1628	83.7214
CDR20291_0515_-_hypothetical_protein	30.9298	28.1327	29.5312	61.3917	59.4442	60.418	2.0459	98.7523	149.812	124.282	48.6269	51.4136	50.0203	69.338	61.4605	65.3992
CDR20291_0516_-_cation_transporting_ATPase	11.9796	4.95292	8.46626	9.60941	11.0393	10.3244	1.21947	6.54792	6.76549	6.65671	5.32746	11.7286	8.52803	11.4421	8.43468	9.93839
CDR20291_0517_-_hypothetical_protein	40.1625	11.1344	25.6485	26.73	25.2261	25.978	1.01285	13.3141	12.6531	12.9836	15.2684	28.093	21.6807	19.1708	17.3785	18.2747
CDR20291_0518_-_hypothetical_protein	0.946942	2.26549	1.60622	0.848297	6.73096	3.78963	2.35935	2.1633	5.31319	3.73825	3.85507	2.72998	3.29252	4.69326	0.623474	2.65837
CDR20291_0519_-_hypothetical_protein	38.8641	49.9707	44.4174	33.4179	28.2064	30.8122	0.693695	35.0397	42.1694	38.6046	48.0776	52.2898	50.1837	38.8934	38.2534	38.5734
CDR20291_0520_-_hypothetical_protein	33.3986	48.1685	40.7836	37.9136	21.4484	29.681	0.727769	44.8849	34.2246	39.5547	40.3269	37.4715	38.8992	16.3928	37.8088	27.1008
CDR20291_0521_-_hypothetical_protein	186.056	271.962	229.009	1724.55	1011.65	1368.1	5.974	875.873	291.111	583.492	435.644	500.844	468.244	680.266	552.527	616.397
CDR20291_0522_cotJB1_spore-coat_protein	151.927	173.339	162.633	1242.62	861.306	1051.96	6.46832	823.616	296.171	559.894	331.658	385.074	358.366	607.431	415.43	511.431
CDR20291_0523_cotJC1_spore-coat_protein	131.255	176.446	153.851	1098.98	923.306	1011.14	6.57224	649.041	255.562	452.302	322.553	326.295	324.424	481.304	361.211	421.257
CDR20291_0524_ogt1_methylated-DNA--protein-cysteine_methyltransferase_1	26.5684	34.2162	30.3923	30.2408	27.1882	28.7145	0.944795	19.4626	27.6064	23.5345	22.979	25.1594	24.0692	26.934	36.2039	31.569
CDR20291_0525_-_plasmid-related_protein	109.265	80.0427	94.6539	104.61	79.0215	91.8158	0.970016	81.4339	64.5987	73.0163	90.5765	56.1841	73.3803	104.473	79.3201	91.8965
CDR20291_0526_-_hypothetical_protein	0.00668976	4.46018	2.23343	3.59711	9.16265	6.37988	2.85653	6.74216	14.6847	10.7134	2.72191	12.0721	7.39701	2.42671	2.21991	2.32331
CDR20291_0527_-_hypothetical_protein	69.442	73.8069	71.6244	24.7163	39.605	32.1606	0.449018	55.5821	86.859	71.2206	62.1355	80.4085	71.272	80.7273	71.5898	76.1585
CDR20291_0528_-_hypothetical_protein	33.2442	40.1638	36.704	28.6837	17.9283	23.306	0.634972	41.0182	63.1265	52.0724	40.6194	39.5354	40.0774	44.7005	44.8496	44.7751
CDR20291_0530_-_transposase-like_protein_b	205.577	204.73	205.154	1465.28	1197.16	1331.22	6.4889	402.239	312.887	357.563	282.014	224.798	253.406	127.337	130.106	128.721
CDR20291_0531_-_membrane-associated_metalloprotease	31.5499	22.7043	27.1271	29.0062	7.46334	18.2348	0.672198	41.2076	32.5803	36.894	36.703	28.961	32.832	39.6596	35.4257	37.5426
CDR20291_0532_-_hypothetical_protein	84.0231	94.5871	89.3051	84.2227	54.6853	69.454	0.777716	73.04	66.622	69.831	78.4377	78.2454	78.3416	66.6811	87.2998	76.9905
CDR20291_0533_-_two-component_sensor_histidine_kinase	33.2386	10.2595	21.749	14.0622	19.4262	16.7442	0.769882	21.4887	25.0988	23.2938	21.6235	35.1693	28.3964	66.1538	27.0125	46.5832
CDR20291_0534_-_two-component_response_regulator	77.8765	35.2199	56.5482	56.1787	52.0588	54.1187	0.957038	58.5939	54.7505	56.6722	49.6601	57.4878	53.5739	94.1212	68.2924	81.2068
CDR20291_0535_-_ABC_transporter_permease	1.7886	1.89944	1.84402	6.19615	2.3072	4.25168	2.30566	1.13965	1.17629	1.15797	1.11981	2.64959	1.8847	2.3178	3.77666	3.04723
CDR20291_0536_-_ABC_transporter_ATP-binding_protein	1.07907	2.2128	1.64594	6.00447	4.00595	5.00521	3.04095	1.33275	3.38228	2.35752	2.9139	1.40581	2.15985	1.38807	2.60854	1.9983
CDR20291_0537_-_hypothetical_protein	177.058	75.9562	126.507	88.5931	26.5835	57.5883	0.455218	112.388	97.6245	105.006	170.857	88.8712	129.864	119.82	79.7565	99.7883
CDR20291_0538_-_TetR_family_transcriptional_regulator	315.41	327.98	321.695	293.382	71.1672	182.275	0.566607	361.208	240.119	300.663	432.193	228.911	330.552	263.603	295.138	279.37
CDR20291_0539_-_MerR_family_transcriptional_regulator	51.28	78.6042	64.9421	74.5872	91.6387	83.1129	1.2798	72.2882	57.122	64.7051	87.8295	60.9986	74.4141	75.9395	86.9162	81.4279
CDR20291_0540_-_hypothetical_protein	5.25429	5.47081	5.36255	24.5655	26.615	25.5902	4.77203	9.43072	14.4408	11.9358	17.2146	10.0062	13.6104	11.2045	9.87786	10.5412
CDR20291_0541_-_transcriptional_regulator	3.38373	3.43314	3.40843	29.7185	17.7881	23.7533	6.96898	13.5921	6.8743	10.2332	17.6231	11.0434	14.3332	15.8596	13.8534	14.8565
CDR20291_0542_-_hypothetical_protein	12.8318	12.6441	12.7379	304.316	552.538	428.427	33.6339	49.9241	54.2191	52.0716	20.4468	131.389	75.9179	123.99	156.964	140.477
CDR20291_0543_-_hypothetical_protein	7.38911	13.7881	10.5886	641.797	1096.22	869.009	82.0702	54.8028	101.197	77.9999	17.8636	253.099	135.481	263.514	281.484	272.499
CDR20291_0544_-_hypothetical_protein	1.97448	7.35681	4.66565	44.798	8.71267	26.7553	5.73454	25.2711	27.9851	26.6281	1.31269	15.8447	8.57869	27.7331	34.0105	30.8718
CDR20291_0545_-_phage-related_regulatory_protein	3.03622	4.53427	3.78525	32.69	27.305	29.9975	7.92485	11.8118	9.21497	10.5134	1.12925	7.9269	4.52808	13.4214	12.2765	12.849
CDR20291_0546_-_phage-related_regulatory_protein	23.3154	27.7753	25.5453	41.8132	33.259	37.5361	1.46939	68.5695	71.2622	69.9159	42.1424	38.8303	40.4864	125.079	80.6683	102.874
CDR20291_0547_-_phage-related_replicative_helicase	9.39994	13.4637	11.4318	14.6058	16.2952	15.4505	1.35153	28.2969	36.4235	32.3602	17.5881	24.6664	21.1273	51.1399	51.2641	51.202
CDR20291_0548_-_phage_positive_regulator_of_late_transcription	14.8734	19.7245	17.2989	27.0912	21.3501	24.2206	1.40012	21.6311	89.8593	55.7452	15.2627	40.3736	27.8182	66.9092	75.0375	70.9733
CDR20291_0549_-_ferredoxin	8.03466	4.09332	6.06399	3.85145	16.5015	10.1765	1.67818	1.82418	9.53212	5.67815	2.62634	4.26178	3.44406	15.6285	6.12638	10.8774
CDR20291_0550_-_hypothetical_protein	4.54904	6.179	5.36402	11.1745	15.624	13.3993	2.49799	11.5092	14.7138	13.1115	5.70676	11.6522	8.67948	15.3153	9.99505	12.6552
CDR20291_0551_-_ABC_transporter_ATP-binding_protein/permease	195.464	174.592	185.028	233.738	108.459	171.099	0.924717	251.835	193.11	222.473	219.596	174.612	197.104	231.902	234.495	233.198
CDR20291_0552_-_transcriptional_regulator	43.4413	66.9948	55.218	133.206	62.4118	97.8089	1.77132	52.7937	47.398	50.0958	56.2267	50.3488	53.2878	45.0875	50.6838	47.8856
CDR20291_0553_-_drug/sodium_antiporter	1.58366	1.7682	1.67593	1.49682	0.419852	0.958336	0.571823	1.88929	3.56454	2.72691	1.63219	2.47851	2.05535	3.32001	1.88199	2.601
CDR20291_0554_-_hypothetical_protein	27.3816	28.5106	27.9461	33.3427	15.1265	24.2346	0.867191	15.9095	17.0972	16.5034	20.785	20.1529	20.4689	16.8656	29.4689	23.1673
CDR20291_0555_-_hypothetical_protein	15.6588	24.8684	20.2636	20.8077	14.7166	17.7621	0.876555	18.5004	21.0701	19.7852	25.3071	17.1811	21.2441	14.5633	24.2979	19.4306
CDR20291_0556_-_hypothetical_protein	45.298	48.0656	46.6818	49.989	44.9287	47.4588	1.01665	55.9562	62.072	59.0141	35.4649	47.0731	41.269	52.5863	55.0956	53.8409
CDR20291_0557_-_hypothetical_protein	22.5754	22.0061	22.2907	32.9138	23.3143	28.114	1.26124	43.2538	33.7948	38.5243	29.7143	27.7268	28.7206	40.2945	37.601	38.9477
CDR20291_0558_-_radical_SAM_protein	18.9558	21.8539	20.4048	44.6482	25.1478	34.898	1.71028	46.3098	32.3838	39.3468	31.283	28.3547	29.8189	36.8388	35.5542	36.1965
CDR20291_0559_-_acetyltransferase	25.6406	16.3081	20.9744	51.1426	8.83675	29.9897	1.42983	48.053	38.7202	43.3866	29.2195	30.6781	29.9488	37.0967	29.5485	33.3226
CDR20291_0560_-_hypothetical_protein	39.7735	6.25122	23.0124	33.4775	6.41893	19.9482	0.866848	19.2705	35.5795	27.425	39.4088	14.1932	26.801	50.4639	20.3579	35.4109
CDR20291_0561_-_hypothetical_protein	71.1211	58.0251	64.5731	93.6355	57.0851	75.3603	1.16705	47.158	57.1163	52.1372	63.1031	57.7323	60.4177	78.8495	71.4855	75.1675
CDR20291_0562_-_hypothetical_protein	12.7708	16.2406	14.5057	21.872	17.6398	19.7559	1.36194	14.6287	16.5913	15.61	19.3459	17.1592	18.2525	21.6098	18.2408	19.9253
CDR20291_0563_-_hypothetical_protein	41.9649	41.3035	41.6342	47.2032	31.457	39.3301	0.944658	63.3399	41.7813	52.5606	53.783	45.711	49.747	42.461	37.3223	39.8916
CDR20291_0564_-_transcriptional_regulator	37.4392	25.7428	31.591	44.545	34.4355	39.4903	1.25005	58.863	54.2451	56.5541	63.8722	46.1499	55.011	46.5086	64.6453	55.577
CDR20291_0565_-_two-component_response_regulator	14.6123	18.7198	16.666	21.7668	6.96833	14.3676	0.862086	26.7781	24.982	25.88	27.6443	17.4923	22.5683	16.6009	25.0496	20.8253
CDR20291_0566_-_two-component_sensor_histidine_kinase	16.1862	20.767	18.4766	24.2733	12.14	18.2066	0.98539	30.9676	27.029	28.9983	28.6529	17.4341	23.0435	28.7936	25.3822	27.0879
CDR20291_0567_-_lantibiotic_ABC_transporter_ATP-binding_protein	24.8143	29.8222	27.3182	20.7394	16.4361	18.5877	0.680415	40.8662	31.6002	36.2332	34.2391	22.076	28.1576	30.1152	29.4024	29.7588
CDR20291_0568_-_lantibiotic_ABC_transporter_permease	19.7833	15.2247	17.504	25.3857	7.26325	16.3245	0.932614	49.8137	30.5012	40.1574	28.6539	16.4524	22.5532	29.9826	24.7711	27.3769
CDR20291_0569_-_fic_family_protein	160.433	173.248	166.84	150.084	91.2125	120.648	0.723135	149.341	130.565	139.953	197.902	139.396	168.649	194.92	205.803	200.361
CDR20291_0570_-_GntR_family_transcriptional_regulator	198.541	230.655	214.598	187.253	162.226	174.739	0.814264	217.996	174.069	196.032	246.485	193.043	219.764	204.499	241.285	222.892
CDR20291_0571_-_peptidase	1.81829	1.38346	1.60087	0.236675	1.5356	0.886138	0.553533	1.99623	3.48383	2.74003	2.11426	1.35364	1.73395	1.37968	1.52973	1.45471
CDR20291_0572_-_peptidase	2.67361	2.19295	2.43328	3.75158	2.79021	3.2709	1.34423	5.55125	5.19551	5.37338	2.8388	1.0035	1.92115	3.53388	3.60517	3.56953
CDR20291_0573_-_hypothetical_protein	6.34573	7.31219	6.82896	7.8043	8.49856	8.15143	1.19366	8.69234	6.90496	7.79865	7.66676	7.95115	7.80896	10.4865	12.7062	11.5964
CDR20291_0574_-_GntR_family_transcriptional_regulator	13.7636	26.88	20.3218	19.8049	10.0865	14.9457	0.735452	22.4379	17.768	20.1029	29.0386	16.2067	22.6227	34.176	24.1742	29.1751
CDR20291_0575_-_ABC_transporter_ATP-binding_protein	23.3079	26.4823	24.8951	32.0567	19.5662	25.8115	1.03681	22.5781	21.3801	21.9791	34.1464	21.0734	27.6099	29.5961	29.9543	29.7752
CDR20291_0576_-_ABC_transporter_permease	20.9768	13.9998	17.4883	21.3912	11.4201	16.4057	0.938093	28.2506	25.7695	27.01	28.2092	18.3017	23.2554	25.4629	19.7762	22.6196
CDR20291_0577_-_metallo-beta-lactamase	24.498	25.778	25.138	19.5957	18.3615	18.9786	0.754977	24.3268	21.4535	22.8901	25.4854	21.5882	23.5368	19.9804	21.7446	20.8625
CDR20291_0578_-_chloride_ion_channel_protein	3.52415	2.37227	2.94821	1.26485	3.16108	2.21297	0.750613	3.30403	2.01282	2.65843	3.85297	3.95718	3.90508	3.38949	3.39042	3.38996
CDR20291_0579_u2_Na(+)/H(+)_antiporter	3.06088	3.42171	3.2413	6.14581	3.26387	4.70484	1.45153	5.58176	5.35668	5.46922	4.26296	4.61779	4.44037	6.40006	5.68245	6.04125
CDR20291_0580_u1_regulatory_protein	29.7657	49.1539	39.4598	47.3131	33.0537	40.1834	1.01834	23.7214	26.2523	24.9869	42.9574	36.3428	39.6501	34.8887	36.7268	35.8077
CDR20291_0581_tcdD_transcriptional_regulator	0.127865	0.215834	0.171849	36.805	54.0981	45.4515	264.485	0.929324	0.00343798	0.466381	0.265561	0.00274585	0.134153	0.00237229	0.247704	0.125038
CDR20291_0582_tcdB_toxin_B	10.6309	9.35375	9.99233	234.757	303.432	269.095	26.9301	12.0416	11.8741	11.9579	13.218	8.78272	11.0004	11.6777	11.7709	11.7243
CDR20291_0583_tcdE_cell_wall_hydrolase_protein	8.55328	11.6242	10.0887	59.6215	73.2394	66.4305	6.58461	10.7659	7.75418	9.26004	11.1311	9.59388	10.3625	13.2293	9.79242	11.5109
CDR20291_0584_tcdA_toxin_A	27.1304	27.7189	27.4246	936.082	593.791	764.937	27.8923	41.2504	27.5032	34.3768	36.9677	23.7944	30.3811	30.8516	29.1035	29.9776
CDR20291_0585_dtxA_hypothetical_protein	15.0872	17.1729	16.13	127.286	135.129	131.207	8.13435	74.2539	86.5131	80.3835	30.1152	22.8348	26.475	43.0988	51.327	47.2129
CDR20291_0586_d1_hypothetical_protein	7.58912	13.1578	10.3735	19.711	16.4271	18.069	1.74185	6.96141	9.8041	8.38275	18.392	5.30285	11.8474	15.0502	16.8859	15.968
CDR20291_0587_-_hypothetical_protein	81.5288	100.607	91.0679	134.843	89.7255	112.284	1.23297	127.489	112.506	119.998	129.182	101.709	115.445	134.451	164.622	149.536
CDR20291_0588_d2_lantibiotic_ABC_transporter_permease	0.706395	0.880639	0.793517	1.98864	0.370357	1.1795	1.48642	1.02777	0.791154	0.909462	0.236866	0.421254	0.32906	0.90986	0.00182629	0.455843
CDR20291_0589_d3_lantibiotic_ABC_transporter_permease	0.150441	0.515086	0.332763	0.975593	0.393405	0.684499	2.05701	1.34047	0.00250404	0.671487	1.60584	0.203993	0.904917	0.929583	0.902073	0.915828
CDR20291_0590_d4_lantibiotic_ABC_transporter_ATP-binding_protein	0.15065	0.281347	0.215999	2.26571	0.467562	1.36664	6.32706	0.00182418	1.68505	0.843437	0.756741	2.18697	1.47186	2.5791	0.44635	1.51273
CDR20291_0591_-_two-component_response_regulator	66.867	44.2841	55.5756	29.1161	69.2179	49.167	0.884688	37.672	44.2599	40.9659	23.033	70.4389	46.736	79.0931	67.964	73.5285
CDR20291_0592_-_two-component_sensor_histidine_kinase	63.2597	40.7643	52.012	27.7167	26.835	27.2758	0.524415	36.5787	34.1474	35.3631	38.9873	48.762	43.8747	62.6326	49.7643	56.1984
CDR20291_0593_-_regulatory_protein	9.21705	16.2723	12.7447	12.7528	8.45517	10.604	0.832033	10.7875	9.04135	9.91442	14.7826	8.01832	11.4005	10.4519	6.12387	8.28788
CDR20291_0594_-_glyoxalase	6.21798	6.66659	6.44229	15.8395	14.6199	15.2297	2.36402	16.3687	13.7252	15.0469	7.01528	7.77829	7.39678	15.1789	22.2745	18.7267
CDR20291_0596_-_hypothetical_protein	36.3692	32.33	34.3496	28.3636	7.40968	17.8866	0.520723	32.6728	15.6527	24.1628	28.4035	29.3511	28.8773	17.9938	26.0347	22.0143
CDR20291_0597_-_hypothetical_protein	3.67714	0.00589971	1.84152	3.15302	0.00680316	1.57991	0.857939	2.60634	6.37792	4.49213	3.31651	2.63869	2.9776	2.426	1.13565	1.78083
CDR20291_0598_-_acetyltransferase	22.1568	25.0289	23.5928	44.5486	28.2692	36.4089	1.54322	49.5771	29.4019	39.4895	47.0422	39.4827	43.2625	38.4895	34.5802	36.5348
CDR20291_0599_-_hypothetical_protein	6.34066	3.82628	5.08347	10.3855	8.97137	9.67844	1.9039	3.25007	4.99035	4.12021	4.93046	1.76622	3.34834	4.92214	6.94292	5.93253
CDR20291_0600_-_RNA_polymerase_sigma_factor	1.52718	2.6751	2.10114	6.80405	3.0206	4.91233	2.33793	7.8926	2.86211	5.37735	1.38736	0.810354	1.09886	2.4347	3.48183	2.95826
CDR20291_0601_-_hypothetical_protein	2.17343	1.16905	1.67124	5.22656	2.34866	3.78761	2.26635	1.46944	2.21794	1.84369	1.24507	0.885714	1.06539	3.06086	3.64406	3.35246
CDR20291_0602_-_hypothetical_protein	0.847492	1.028	0.937746	2.79227	3.22078	3.00652	3.20612	2.83745	2.36985	2.60365	3.45889	0.951018	2.20495	1.71541	2.51098	2.1132
CDR20291_0603_-_amidohydrolase_3	1.61337	2.6869	2.15014	37.4339	14.3939	25.9139	12.0522	6.60041	6.14398	6.37219	3.62184	3.72954	3.67569	3.9282	4.69965	4.31393
CDR20291_0604_-_hypothetical_protein	6.31501	5.80627	6.06064	10.7813	10.7384	10.7599	1.77537	10.5897	10.0812	10.3355	8.705	7.70844	8.20672	7.1215	7.44297	7.28224
CDR20291_0605_-_hypothetical_protein	3.30888	4.76612	4.0375	4.20852	6.37359	5.29106	1.31048	7.93274	10.9147	9.42372	7.96031	5.91437	6.93734	3.09301	5.91268	4.50284
CDR20291_0606_-_hypothetical_protein	1.41938	1.49858	1.45898	4.92994	1.49471	3.21232	2.20176	5.73662	8.63138	7.184	3.40062	4.33639	3.8685	1.24881	1.98989	1.61935
CDR20291_0607_-_transporter	6.57702	6.87737	6.7272	6.37854	5.05377	5.71616	0.849709	7.4709	11.6504	9.56065	8.44074	9.61597	9.02836	6.58808	6.50165	6.54486
CDR20291_0608_-_sodium:solute_symporter	15.5446	18.3284	16.9365	15.4191	9.30578	12.3624	0.729929	34.8842	20.7393	27.8117	31.669	25.4206	28.5448	18.9517	21.1424	20.047
CDR20291_0609_-_LacI_family_transcriptional_regulator	54.5404	70.2492	62.3948	74.23	50.6461	62.4381	1.00069	80.4874	62.2335	71.3605	69.2722	59.9062	64.5892	67.6741	79.9275	73.8008
CDR20291_0610_-_ATP-dependent_peptidase	2.08206	1.48128	1.78167	529.634	131.699	330.667	185.594	10.447	33.8833	22.1651	1.0107	2.21428	1.61249	6.38242	10.9207	8.65156
CDR20291_0611_infC_translation_initiation_factor_IF-3	2354.9	2794.63	2574.77	2194.49	1154.19	1674.34	0.650288	2327.77	1944.71	2136.24	2311.15	2630.98	2471.07	2560.98	2561.78	2561.38
CDR20291_0612_rpmI_50S_ribosomal_protein_L35	5395.65	5909.97	5652.81	4303.59	2049.05	3176.32	0.561901	4412.71	3659.34	4036.03	4810.3	4508.67	4659.49	5395.01	5221.42	5308.22
CDR20291_0613_rplT_50S_ribosomal_protein_L20	4028.95	4589.71	4309.33	2454.78	1613.43	2034.11	0.472023	2316.17	2341.26	2328.72	3033.77	3504.24	3269.01	2881.78	3874.4	3378.09
CDR20291_0614_-_hypothetical_protein	13.922	18.4896	16.2058	8.57332	16.4388	12.5061	0.771703	16.4047	28.076	22.2403	19.6365	17.1151	18.3758	17.6176	16.1687	16.8931
CDR20291_0615_-_nucleotide_phosphodiesterase	16.0279	19.6073	17.8176	26.7025	42.2442	34.4733	1.93479	27.8385	32.8415	30.34	23.7636	20.6152	22.1894	21.8439	31.6545	26.7492
CDR20291_0616_-_nucleotide_phosphodiesterase	1.69757	3.58731	2.64244	40.8159	11.8514	26.3336	9.96566	1.92193	7.3046	4.61327	5.15358	4.10723	4.6304	5.8967	4.8447	5.3707
CDR20291_0617_-_short_chain_dehydrogenase	2.43198	4.99932	3.71565	72.8737	17.5509	45.2123	12.1681	5.91235	7.1822	6.54727	6.73214	7.30714	7.01964	7.05911	10.8239	8.9415
CDR20291_0618_-_hypothetical_protein	24.1442	28.7191	26.4317	68.5996	63.3152	65.9574	2.49539	63.4425	50.2591	56.8508	51.4256	29.0803	40.2529	30.0869	36.8861	33.4865
CDR20291_0619_-_MerR_family_transcriptional_regulator	6.05538	7.10143	6.57841	10.3126	11.9496	11.1311	1.69207	13.5378	7.28284	10.4103	6.79659	8.82737	7.81198	11.4782	7.95846	9.71833
CDR20291_0620_-_TetR_family_transcriptional_regulator	28.2603	42.8589	35.5596	36.3707	21.8907	29.1307	0.819208	57.3141	42.9678	50.141	62.7155	47.5043	55.1099	34.395	41.6522	38.0236
CDR20291_0621_-_exported_peptidase	3.11464	1.93161	2.52313	107.167	14.3643	60.7657	24.0835	7.42682	11.3981	9.41246	7.32124	1.8728	4.59702	8.53726	4.89014	6.7137
CDR20291_0622_-_cation_transport_protein	46.9604	61.4832	54.2218	73.3055	43.6067	58.4561	1.07809	62.6212	57.0536	59.8374	55.0546	38.8761	46.9654	72.5078	69.5749	71.0413
CDR20291_0623_-_cation_transport_protein	58.7841	68.2718	63.528	98.7241	55.6654	77.1947	1.21513	61.0807	67.7935	64.4371	49.3532	49.0793	49.2163	71.7833	73.3751	72.5792
CDR20291_0624_-_RNA_methylase	25.8201	36.7737	31.2969	50.4887	18.4809	34.4848	1.10186	30.5974	31.5191	31.0583	38.1373	23.1075	30.6224	30.2592	42.9845	36.6218
CDR20291_0625_pheS_phenylalanyl-tRNA_synthetase_subunit_alpha	272.876	309.668	291.272	206.942	179.394	193.168	0.663188	244.985	257.818	251.401	284.064	264.435	274.25	268.514	324.866	296.69
CDR20291_0626_pheT_phenylalanyl-tRNA_synthetase_subunit_beta	403.794	435.975	419.885	342.084	271.594	306.839	0.73077	376.468	343.948	360.208	408.294	383.749	396.022	386.472	423.562	405.017
CDR20291_0627_-_hypothetical_protein	580.045	629.681	604.863	498.109	545.368	521.739	0.862573	469.383	459.969	464.676	633.373	522.642	578.008	541.912	598.858	570.385
CDR20291_0628_-_hypothetical_protein	6.96322	5.45133	6.20727	2.73464	4.22369	3.47917	0.560498	9.86681	10.1429	10.0049	10.2978	6.52803	8.41291	5.68611	9.0957	7.39091
CDR20291_0629_-_protease	39.6751	37.4827	38.5789	27.299	25.4643	26.3817	0.683836	36.2735	46.0459	41.1597	35.1672	39.6087	37.388	35.9163	36.9346	36.4254
CDR20291_0630_-_phosphohydrolase	83.4006	78.5819	80.9913	102.67	116.142	109.406	1.35084	100.515	151.539	126.027	67.1429	112.098	89.6205	85.5326	118.202	101.867
CDR20291_0631_-_DNA_repair_protein	77.8028	94.5841	86.1935	138.093	114.811	126.452	1.46707	110.723	149.71	130.216	81.8311	107.45	94.6406	102.912	118.392	110.652
CDR20291_0632_-_reductase	171.316	221.118	196.217	139.596	230.834	185.215	0.943929	217.024	220.218	218.621	195.79	210.008	202.899	180.883	224.768	202.826
CDR20291_0633_-_signaling_protein	246.336	270.951	258.644	230.162	178.696	204.429	0.790389	360.707	288.402	324.554	348.48	263.401	305.941	299.608	287.138	293.373
CDR20291_0634_pepD_aminoacyl-histidine_dipeptidase	1782.67	1863.23	1822.95	1591.33	1767.43	1679.38	0.921243	1364.94	1257.27	1311.11	1636.89	1360.09	1498.49	1150.81	1260.03	1205.42
CDR20291_0635_-_DNA_mismatch_repair_protein	79.9139	82.9235	81.4187	69.6055	41.5606	55.5831	0.682682	73.5176	75.3029	74.4102	75.5828	74.5076	75.0452	75.3999	84.834	80.117
CDR20291_0636_-_hypothetical_protein	0.00243264	0.231698	0.117065	1.41063	0.0026194	0.706625	6.03616	3.80373	4.97937	4.39155	0.00305489	2.89034	1.4467	0.239386	1.45592	0.847653
CDR20291_0637_argS_arginyl-tRNA_synthetase	279.354	323.571	301.462	248.381	157.992	203.186	0.674003	286.847	275.073	280.96	286.749	288.126	287.438	292.508	319.704	306.106
CDR20291_0638_-_hypothetical_protein	71.7861	57.5024	64.6442	67.909	22.8724	45.3907	0.702161	71.6792	111.713	91.6961	104.864	69.8048	87.3344	107.268	70.9172	89.0926
CDR20291_0639_-_adenosylcobamide-dependent_radical_SAM_protein	113.113	88.4237	100.768	95.8272	50.6121	73.2197	0.726614	91.7087	89.2501	90.4794	98.5272	94.0142	96.2707	101.113	105.377	103.245
CDR20291_0640_-_hypothetical_protein	95.3745	81.6133	88.4939	87.8453	39.9987	63.922	0.722332	86.4005	73.2314	79.8159	73.8837	89.5997	81.7417	89.0165	99.3318	94.1741
CDR20291_0642_-_phosphate_butyryltransferase	249.99	269.765	259.877	283.417	474.697	379.057	1.4586	276.414	279.357	277.885	249.763	240.172	244.968	249.13	272.079	260.605
CDR20291_0643_cooS_bifunctional_carbon_monoxide_dehydrogenase/acetyl-CoA_synthase	738.894	803.83	771.362	2995.76	4889.27	3942.52	5.11111	1993.1	2191.82	2092.46	1268.39	946.263	1107.33	1129.83	1156.07	1142.95
CDR20291_0644_cooC_carbon_monoxide_dehydrogenase_accessory_protein	696.317	790.736	743.526	3027.65	4709.92	3868.78	5.20329	2006.37	1910.65	1958.51	1311.81	916.952	1114.38	1164.43	1159.77	1162.1
CDR20291_0645_fhs_formate--tetrahydrofolate_ligase	1209.57	1212.56	1211.07	3247.14	5447.06	4347.1	3.58949	2355.86	2375.61	2365.74	1659.8	1226.22	1443.01	1504.39	1518.63	1511.51
CDR20291_0646_fchA_methenyltetrahydrofolate_cyclohydrolase	670.321	666.778	668.55	2104.87	3204.35	2654.61	3.9707	1576.7	2301.92	1939.31	893.118	1038.05	965.584	1077.78	1082.49	1080.13
CDR20291_0647_folD_bifunctional_methylenetetrahydrofolate_dehydrogenase/methenyltetrahydrofolate_cyclohydrolase	507.988	529.292	518.64	1310.2	2302.26	1806.23	3.48263	909.519	1370.43	1139.97	640.383	741.648	691.015	770.388	823.531	796.959
CDR20291_0648_-_hypothetical_protein	447.476	437.133	442.304	1194.31	1985.06	1589.68	3.5941	855.37	1740.57	1297.97	591.734	695.968	643.851	765.364	722.614	743.989
CDR20291_0649_-_methylenetetrahydrofolate_reductase	426.341	395.816	411.078	1193.13	2008.94	1601.04	3.89472	941.685	1591.78	1266.73	552.748	657.523	605.136	709.103	674.724	691.913
CDR20291_0650_-_carbon_monoxide_dehydrogenase/acetyl-CoA_synthase_complex,_dihydrolipoyl_dehydrogenase_subunit	657.005	599.44	628.223	1720.35	2860.2	2290.27	3.64564	1315.35	1844.16	1579.76	810.01	789.199	799.604	977.362	906.601	941.981
CDR20291_0651_-_carbon_monoxide_dehydrogenase/acetyl-CoA_synthase_complex,_nickel-inserting_subunit	613.153	635.568	624.361	1668.7	2957.31	2313.01	3.7046	1293.15	1761.97	1527.56	780.984	899.478	840.231	1022.14	1076.45	1049.3
CDR20291_0652_-_acetyl-CoA_decarbonylase/synthase_complex_subunit_delta	929.655	873.116	901.385	2220.9	4123.31	3172.11	3.51914	1806.15	2006.06	1906.11	1218.41	1052.93	1135.67	1272.73	1230.85	1251.79
CDR20291_0653_-_acetyl-CoA_decarbonylase/synthase_complex_subunit_gamma	937	964.105	950.553	2945.15	4546.58	3745.86	3.94072	2252.42	2298.37	2275.39	1436.57	1175.23	1305.9	1526.69	1368.25	1447.47
CDR20291_0654_-_carbon_monoxide_dehydrogenase/acetyl-CoA_synthase_complex,_methyltransferase_subunit	1162.9	1211.43	1187.16	3535.06	6790.27	5162.66	4.34873	2496.41	2234.7	2365.55	1600.96	1274.96	1437.96	1661.93	1631.83	1646.88
CDR20291_0655_-_bifunctional_acetyl-CoA_decarbonylase/synthase_complex_subunit_alpha/beta	1218.41	1224.85	1221.63	3802.13	6784.51	5293.32	4.333	2727.91	2468.78	2598.35	1749.67	1417.16	1583.41	1713.09	1742.5	1727.8
CDR20291_0656_gcvH_glycine_cleavage_system_protein_H	1745.51	1889.52	1817.51	4703.16	7929.71	6316.43	3.47531	2823.82	2662.51	2743.16	2392.91	1797.37	2095.14	2063.02	2134.08	2098.55
CDR20291_0657_-_iron-sulfur_protein	90.5744	98.5883	94.5814	240.983	317.555	279.269	2.95269	203.669	225.926	214.798	122.096	111.61	116.853	131.707	133.944	132.825
CDR20291_0658_-_radical_SAM_protein	111.797	120.76	116.279	318.21	408.782	363.496	3.12608	249.217	232.213	240.715	154.532	151.047	152.79	146.445	154.826	150.635
CDR20291_0659_-_radical_SAM_protein	91.6064	101.499	96.5527	273.183	221.334	247.258	2.56087	250.842	212.095	231.469	144.507	124.762	134.635	134.251	140.257	137.254
CDR20291_0660_-_biotin/lipoate-protein_ligase	72.9986	85.9115	79.455	190.476	284.204	237.34	2.9871	153.087	210.52	181.803	100.488	119.002	109.745	114.601	130.453	122.527
CDR20291_0661_-_hypothetical_protein	197.201	351.359	274.28	407.197	556.627	481.912	1.75701	347.871	367.762	357.817	309.608	343.809	326.709	344.406	345.445	344.925
CDR20291_0662_-_hypothetical_protein	203.659	286.032	244.845	322.9	463.419	393.159	1.60575	360.01	426.412	393.211	231.753	287.051	259.402	341.235	315.153	328.194
CDR20291_0663_-_hypothetical_protein	251.9	316.537	284.219	360.804	631.86	496.332	1.7463	213.598	321.253	267.425	255.107	283.828	269.467	232.768	366.234	299.501
CDR20291_0664_hisK_histidinol-phosphatase	80.28	97.9442	89.1121	80.2185	37.9277	59.0731	0.662908	66.0688	60.1729	63.1208	73.8207	60.3093	67.065	75.9555	80.4466	78.2011
CDR20291_0665_-_hypothetical_protein	4.45929	2.38685	3.42307	7.21052	1.63609	4.42331	1.2922	5.02222	4.16229	4.59225	4.56235	1.59997	3.08116	4.86344	3.13571	3.99958
CDR20291_0666_-_hypothetical_protein	75.7321	65.4607	70.5964	126.99	54.7747	90.8824	1.28735	41.4321	60.7163	51.0742	40.797	56.1871	48.492	46.7824	82.0505	64.4164
CDR20291_0668_-_aminotransferase	0.253553	0.355143	0.304348	64.9597	3173.04	1619	5319.57	36.695	44.8485	40.7717	0.63682	1.8404	1.23861	9.38422	29.5952	19.4897
CDR20291_0669_glpK1_glycerol_kinase	2.00551	2.0346	2.02006	16.2808	2577.88	1297.08	642.102	13.5704	18.2661	15.9183	2.27159	2.20359	2.23759	8.09804	10.1752	9.13662
CDR20291_0670_-_ethanolamine_transporter	1.10057	1.52327	1.31192	15.5423	1748.03	881.786	672.134	8.8234	17.5625	13.1929	1.2531	0.835714	1.04441	3.48975	7.69069	5.59022
CDR20291_0671_-_DeoR_family_transcriptional_regulator	31.4044	40.5289	35.9667	40.4631	35.5365	37.9998	1.05653	44.9036	35.4129	40.1582	53.9319	30.0845	42.0082	32.9586	37.6152	35.2869
CDR20291_0672_-_chemotaxis_protein	44.712	59.6919	52.2019	49.6422	34.8615	42.2519	0.809392	50.8738	66.0886	58.4812	57.7608	70.318	64.0394	63.0777	72.4466	67.7622
CDR20291_0673_-_chemotaxis_protein	69.8323	85.7507	77.7915	48.0705	35.1456	41.6081	0.534866	72.2097	63.3522	67.781	71.9014	65.6502	68.7758	58.1041	78.7031	68.4036
CDR20291_0674_-_hypothetical_protein	34.4053	31.0666	32.736	26.8776	13.3782	20.1279	0.614856	46.9164	30.3664	38.6414	36.4696	23.7005	30.0851	41.7106	26.2588	33.9847
CDR20291_0675_-_lipoprotein	66.1506	84.5702	75.3604	67.8042	57.9807	62.8924	0.834556	74.7636	69.2079	71.9857	69.7765	55.2001	62.4883	66.8836	65.5304	66.207
CDR20291_0676_-_signaling_protein	66.7688	74.9241	70.8465	69.2523	48.852	59.0521	0.833523	94.6632	72.7019	83.6825	80.0331	61.351	70.692	68.1458	76.4758	72.3108
CDR20291_0677_-_ATP-dependent_DNA_helicase	69.6049	73.1347	71.3698	207.108	99.9873	153.548	2.15144	173.024	110.386	141.705	108.214	118.926	113.57	110.651	107.293	108.972
CDR20291_0678_-_amino_acid_ABC_transporter_substrate-binding_protein	61.4688	87.0141	74.2415	85.1285	53.2399	69.1842	0.931881	88.8833	80.214	84.5487	64.4438	57.854	61.1489	55.0786	59.8583	57.4685
CDR20291_0679_-_amino_acid_ABC_transporter_permease	49.5966	72.968	61.2823	72.1083	37.7427	54.9255	0.89627	68.8635	58.8464	63.855	53.1176	46.9412	50.0294	41.8988	46.1911	44.045
CDR20291_0680_-_amino_acid_ABC_transporter_ATP-binding_protein	63.796	80.2709	72.0335	60.038	52.2469	56.1424	0.779394	94.9264	67.5348	81.2306	80.2663	53.2391	66.7527	57.2211	55.1537	56.1874
CDR20291_0681_iscS1_cysteine_desulfurase	72.2017	123.405	97.8033	70.0832	40.6684	55.3758	0.566195	84.4964	88.4075	86.4519	89.1204	92.4846	90.8025	78.4121	101.928	90.1701
CDR20291_0682_thiI_thiamine_biosynthesis_protein_ThiI	166.469	193.528	179.998	137.701	138.364	138.032	0.766854	173.473	229.092	201.283	195.688	186.736	191.212	163.776	219.075	191.425
CDR20291_0683_-_fimbrial_protein	161.262	179.515	170.388	166.155	111.943	139.049	0.81607	196.539	176.177	186.358	184.06	182.033	183.046	176.353	213.657	195.005
CDR20291_0684_-_reductase	260.337	355.738	308.038	743.887	675.211	709.549	2.30345	663.131	618.663	640.897	510.834	424.821	467.827	585.585	672.978	629.282
CDR20291_0685_-_signaling_protein	63.8956	146.032	104.964	161.418	35.6475	98.5328	0.938731	259.085	211.329	235.207	215.177	179.339	197.258	39.3347	44.388	41.8614
CDR20291_0686_plfA_pyruvate_formate-lyase_activating_enzyme	130.648	61.7819	96.215	17.2759	4.05457	10.6652	0.110848	7.52645	16.4276	11.977	45.8878	53.2947	49.5913	95.7246	43.5038	69.6142
CDR20291_0687_plfB_formate_acetyltransferase	1364.18	680.464	1022.32	48.7908	78.8187	63.8047	0.0624116	184.733	200.112	192.423	473.923	890.886	682.404	934.873	654.592	794.733
CDR20291_0688_-_Ca2+/Na+_antiporter	2.78339	2.18389	2.48364	207.91	62.3879	135.149	54.4157	2.59021	19.2101	10.9002	1.78803	2.45956	2.1238	4.56726	5.62473	5.096
CDR20291_0689_-_ATP-dependent_RNA_helicase	459.666	352.176	405.921	464.184	221.162	342.673	0.844186	309.684	288.614	299.149	310.382	376.944	343.663	391.619	430.576	411.098
CDR20291_0690_-_transcription_antiterminator	114.927	77.8359	96.3815	6.6762	5.9164	6.2963	0.0653269	23.5874	12.8934	18.2404	117.765	64.055	90.91	18.2126	21.9245	20.0685
CDR20291_0691_gutM_glucitol_operon_activator_protein	61.9422	61.7951	61.8687	4.04089	3.83754	3.93921	0.0636706	6.37792	8.27272	7.32532	64.746	52.5289	58.6375	9.83077	11.0799	10.4553
CDR20291_0692_gutA_PTS_system_glucitol/sorbitol-specific_transporter_subunit_IIC2	70.1135	58.3696	64.2416	1.30804	4.07578	2.69191	0.0419029	6.60395	7.27178	6.93787	63.4746	43.7083	53.5915	10.0824	16.1448	13.1136
CDR20291_0693_srlE_PTS_system_glucitol/sorbitol-specific_transporter_subunit_IIB	116.152	80.2798	98.2159	1.32576	3.79915	2.56245	0.02609	13.1097	5.79145	9.45058	113.25	86.704	99.977	12.2456	24.7937	18.5196
CDR20291_0694_srlE'_PTS_system_glucitol/sorbitol-specific_transporter_subunit_IIC	76.9485	62.0717	69.5101	3.88259	3.26552	3.57405	0.0514178	4.36397	8.48034	6.42216	72.0399	48.933	60.4865	10.1986	18.332	14.2653
CDR20291_0695_srlB_PTS_system_glucitol/sorbitol-specific_transporter_subunit_IIA	97.9832	58.2852	78.1342	0.00327605	0.409528	0.206402	0.00264163	3.75792	3.72231	3.74011	56.1619	47.6172	51.8895	2.20156	16.0779	9.13973
CDR20291_0696_gutD_sorbitol-6-phosphate_dehydrogenase	178.546	129.241	153.894	1.56797	4.70611	3.13704	0.0203845	7.83127	5.98842	6.90984	148.946	91.9801	120.463	15.3234	29.7139	22.5187
CDR20291_0697_-_transposase-like_protein_b	123.59	123.225	123.407	832.175	582.422	707.298	5.73141	249.8	205.656	227.728	170.041	134.995	152.518	88.5466	87.0688	87.8077
CDR20291_0698_-_formate_dehydrogenase	22.4455	26.9567	24.7011	46.9702	28.6107	37.7904	1.52991	39.5012	36.2922	37.8967	31.2573	23.1669	27.2121	29.9834	27.6064	28.7949
CDR20291_0699_spoIIAA_anti-sigma_F_factor_antagonist	42.5172	70.3692	56.4432	1652.1	1042.63	1347.37	23.8712	532.069	977.265	754.667	122.689	120.084	121.386	301.914	385.167	343.54
CDR20291_0700_spoIIAB_anti-sigma_F_factor	52.2598	81.1833	66.7216	1677.89	1393.45	1535.67	23.0161	414.093	887.038	650.566	145.213	136.083	140.648	334.121	434.099	384.11
CDR20291_0701_sigF_RNA_polymerase_sigma-F_factor	48.7229	71.9892	60.356	1424.19	997.707	1210.95	20.0634	364.945	657.281	511.113	121.14	109.003	115.072	273.978	342.476	308.227
CDR20291_0702_spoVAC_stage_V_sporulation_protein_AC	0.953428	0.296763	0.625096	72.7688	21.7	47.2344	75.5635	8.88179	15.4911	12.1864	1.59641	3.19403	2.39522	6.14423	9.7608	7.95252
CDR20291_0703_spoVAD_stage_V_sporulation_protein_AD	5.00663	3.92858	4.46761	131.109	53.9535	92.5312	20.7116	12.4404	19.348	15.8942	5.47265	4.11797	4.79531	10.6862	13.0394	11.8628
CDR20291_0704_spoVAE_stage_V_sporulation_protein_AE	4.68438	1.79039	3.23738	44.5856	15.9983	30.2919	9.35692	13.2893	9.36692	11.3281	1.92625	4.03028	2.97827	11.4687	3.95059	7.70965
CDR20291_0705_-_LacI_family_transcriptional_regulator	111.332	110.661	110.996	129.767	107.259	118.513	1.06772	118.157	138.282	128.22	118.028	118.523	118.275	151.912	147.445	149.678
CDR20291_0706_-_hypothetical_protein	36.2693	38.9527	37.611	111.588	177.171	144.38	3.83876	66.1779	83.3261	74.752	65.2584	81.9642	73.6113	91.7199	124.465	108.092
CDR20291_0707_-_hypothetical_protein	31.5087	37.3915	34.4501	91.8177	148.2	120.009	3.48356	78.0713	76.9304	77.5008	58.1216	93.3574	75.7395	90.844	98.5665	94.7053
CDR20291_0708_-_amidohydrolase	60.8361	61.1986	61.0174	137.448	318.628	228.038	3.73726	96.0484	109.988	103.018	98.2752	140.988	119.632	141.459	167.491	154.475
CDR20291_0709_-_hypothetical_protein	54.5797	68.0327	61.3062	149.521	315.672	232.596	3.79401	94.7431	131.323	113.033	107.164	135.501	121.333	147.687	181.83	164.759
CDR20291_0710_-_hypothetical_protein	0.0033948	0.970017	0.486706	3.33463	2.06166	2.69815	5.54369	2.38994	3.93007	3.16	1.20222	1.89546	1.54884	4.70315	0.89183	2.79749
CDR20291_0711_-_cytidine/deoxycytidylate_deaminase_family_protein	491.589	519.025	505.307	474.405	361.84	418.122	0.827462	438.755	541.016	489.885	488.436	397.603	443.019	507.406	483.348	495.377
CDR20291_0712_-_penicillin-binding_protein	275.443	287.212	281.327	305.259	205.501	255.38	0.907768	294.013	263.833	278.923	294.921	230.779	262.85	248.755	253.792	251.274
CDR20291_0713_-_hypothetical_protein	8.53579	4.27696	6.40638	29.8438	7.64383	18.7438	2.92581	9.24032	6.8789	8.05961	5.5018	5.55947	5.53064	8.56275	5.85783	7.21029
CDR20291_0714_-_stage_IV_sporulation_protein	3.89917	4.37421	4.13669	27.4184	14.7386	21.0785	5.0955	15.404	17.3241	16.364	11.3607	18.4718	14.9163	8.3386	9.05756	8.69808
CDR20291_0715_-_N-acetylmuramoyl-L-alanine_amidase	121.926	51.4227	86.6744	221.446	177.188	199.317	2.29961	47.9912	52.1455	50.0683	69.156	109.414	89.285	123.286	92.607	107.947
CDR20291_0716_-_ABC_transporter_ATP-binding_protein	142.897	153.625	148.261	121.968	55.4425	88.7053	0.598305	155.183	122.1	138.642	140.958	128.621	134.79	130.996	171.813	151.404
CDR20291_0717_-_hypothetical_protein	80.784	44.8422	62.8131	100.161	16.9961	58.5785	0.932585	140.239	136.211	138.225	110.61	100.657	105.633	112.352	74.4894	93.4207
CDR20291_0718_-_metal-binding_protein	42.2276	68.0916	55.1596	94.0209	27.0925	60.5567	1.09785	49.9333	79.993	64.9631	76.7597	56.1	66.4299	56.3171	79.0505	67.6838
CDR20291_0719_-_ATP/GTP-binding_protein	144.007	152.118	148.062	434.178	372.136	403.157	2.72288	259.198	260.631	259.914	164.023	151.854	157.939	190.055	216.711	203.383
CDR20291_0720_-_hypothetical_protein	282.185	317.712	299.948	654.404	730.809	692.606	2.30908	439.125	588.718	513.921	305.293	339.566	322.429	356.536	452.858	404.697
CDR20291_0721_-_NUDIX_family_hydrolase	272.303	291.697	282	534.591	704.385	619.488	2.19677	293.041	491.759	392.4	255.433	349.678	302.555	266.983	332.822	299.903
CDR20291_0722_-_hypothetical_protein	30.2113	39.2244	34.7178	32.7234	37.6662	35.1948	1.01374	28.9237	47.6991	38.3114	28.4557	34.0098	31.2327	29.8513	38.5685	34.2099
CDR20291_0723_-_hypothetical_protein	0.00361035	0.606827	0.305219	29.7792	6.08008	17.9296	58.7436	0.0044591	2.05951	1.03198	0.00453385	0.00403161	0.00428273	1.21213	0.00356562	0.607848
CDR20291_0724_-_hypothetical_protein	1.79846	1.67936	1.73891	91.8455	19.7678	55.8067	32.0929	0.888501	1.96231	1.42541	1.97507	0.00393785	0.989504	1.286	0.355235	0.820617
CDR20291_0725_nadE_NH3-dependent_NAD(+)_synthetase	271.115	352.728	311.922	392.094	511.671	451.882	1.44871	325.875	486.322	406.099	287.464	321.162	304.313	415.666	458.61	437.138
CDR20291_0726_-_hypothetical_protein	445.536	503.317	474.427	481.616	397.768	439.692	0.926786	465.92	663.868	564.894	435.766	493.421	464.594	556.613	660.094	608.354
CDR20291_0727_-_LacI_family_transcriptional_regulator	55.1696	64.0643	59.617	37.3121	39.967	38.6395	0.64813	58.4991	55.7804	57.1397	72.2079	55.9752	64.0915	61.0834	52.5657	56.8246
CDR20291_0728_-_hydroxymethylglutaryl-CoA_lyase	1.2293	0.571107	0.900204	0.00133672	0.167098	0.0842174	0.0935537	0.00187908	0.216972	0.109426	0.779519	0.316003	0.547761	0.874812	0.00150257	0.438157
CDR20291_0729_-_hypothetical_protein	0.615931	0.383429	0.49968	0.721543	0.88429	0.802917	1.60686	0.253577	0.57974	0.416659	0.720401	0.476515	0.598458	0.990379	0.558603	0.774491
CDR20291_0730_act_beta-alanine_CoA-transferase	2.0825	1.69271	1.8876	1.74734	1.20365	1.4755	0.781676	1.00794	2.11902	1.56348	2.63528	1.65158	2.14343	1.69815	1.99574	1.84695
CDR20291_0731_crt1_3-hydroxybutyryl-CoA_dehydratase	0.511767	0.477876	0.494822	0.00146941	0.00180084	0.00163512	0.00330447	0.483353	0.00233833	0.242846	0.00210024	0.00186758	0.00198391	0.00161351	0.336951	0.169282
CDR20291_0732_-_permease	0.415214	0.193859	0.304536	0.364807	0.447091	0.405949	1.33301	0.00125693	0.290267	0.145762	1.04285	0.347747	0.695299	0.300437	0.102517	0.201477
CDR20291_0733_-_CoA-transferase	1.69344	0.713132	1.20329	3.283	2.27156	2.77728	2.30808	0.976054	0.947074	0.961564	1.34268	1.02833	1.18551	0.762423	1.5063	1.13436
CDR20291_0734_-_acyl-CoA_dehydrogenase	1.87693	1.09707	1.487	3.8709	1.59162	2.73126	1.83676	2.25623	1.48573	1.87098	0.458812	0.679977	0.569395	0.352481	0.481106	0.416793
CDR20291_0735_-_electron_transfer_flavoprotein_subunit_beta	1.22566	1.00665	1.11616	1.69222	1.29758	1.4949	1.33933	0.00212017	1.71367	0.857895	0.879533	0.762933	0.821233	2.36495	1.58007	1.97251
CDR20291_0736_-_electron_transfer_flavoprotein_subunit_alpha	2.17713	2.5412	2.35916	8.12953	3.00791	5.56872	2.36046	2.68895	4.56595	3.62745	1.87965	3.64675	2.7632	2.49424	2.2134	2.35382
CDR20291_0737_-_sigma-54-dependent_transcriptional_regulator	7.88301	8.89907	8.39104	10.0294	6.33894	8.18417	0.975346	8.81817	11.5732	10.1957	11.1092	9.47571	10.2925	8.02785	11.5067	9.76728
CDR20291_0738_-_hypothetical_protein	332.697	295.631	314.164	187.536	104.423	145.98	0.46466	256.876	206.139	231.507	306.755	204.987	255.871	267.026	249.746	258.386
CDR20291_0739_-_hypothetical_protein	77.0342	37.1117	57.0729	116.898	18.0554	67.4767	1.18229	115.356	110.346	112.851	119.676	39.8927	79.7844	132.818	72.0648	102.441
CDR20291_0740_-_hypothetical_protein	52.9119	66.4395	59.6757	70.1821	46.2647	58.2234	0.975663	54.0406	74.7151	64.3778	61.5814	68.748	65.1647	66.352	78.6179	72.4849
CDR20291_0741_floX_flavodoxin	102.711	104.884	103.797	104.982	118.195	111.588	1.07506	129.694	163.972	146.833	126.608	134.63	130.619	116.408	147.994	132.201
CDR20291_0742_-_signaling_protein	164.577	169.814	167.195	234.935	161.904	198.419	1.18675	250.865	212.506	231.685	221.031	167.622	194.327	217.956	199.412	208.684
CDR20291_0743_-_universal_stress_protein	951.3	1218.71	1085.01	1713.06	1426.25	1569.65	1.44668	1211.46	1182.29	1196.88	1034.32	872.685	953.502	997.704	1119.36	1058.53
CDR20291_0744_-_PTS_system,_IIb_component	478.514	378.44	428.477	639.359	296.767	468.063	1.09239	390.967	415.998	403.482	521.865	306.47	414.168	422.083	371.273	396.678
CDR20291_0745_-_GntR_family_transcriptional_regulator	71.7763	58.4172	65.0968	77.3992	33.4779	55.4385	0.851633	81.5139	65.0178	73.2659	93.737	52.6367	73.1868	93.5542	64.1811	78.8676
CDR20291_0746_-_transporter	2.20173	0.649912	1.42582	2.14627	0.749436	1.44785	1.01545	2.9834	2.29605	2.63973	2.05084	0.916909	1.48387	1.54922	0.801943	1.17558
CDR20291_0747_-_PTS_system_transporter_subunit_IIABC	84.1964	28.8592	56.5278	23.1303	33.8106	28.4704	0.503654	38.5484	47.3077	42.928	37.7236	65.3594	51.5415	107.039	66.0395	86.5393
CDR20291_0748_-_6-phospho-beta-glucosidase	138.942	24.9234	81.9327	23.1848	23.7603	23.4725	0.286486	21.7623	28.3106	25.0365	33.9105	69.3521	51.6313	132.982	47.1951	90.0885
CDR20291_0749_-_transcription_antiterminator	130.909	36.1617	83.5353	53.8507	28.9085	41.3796	0.495354	30.4866	42.7373	36.612	45.0835	54.2555	49.6695	117.845	44.5299	81.1874
CDR20291_0750_-_two-component_response_regulator	61.5471	63.2832	62.4151	70.3233	54.0982	62.2108	0.996725	76.4205	69.553	72.9868	80.5604	60.6349	70.5977	62.8563	74.9694	68.9128
CDR20291_0751_-_two-component_sensor_histidine_kinase	51.2962	47.0524	49.1743	56.9337	48.1946	52.5641	1.06894	57.1138	60.9851	59.0495	58.2471	53.729	55.9881	69.5952	69.841	69.7181
CDR20291_0752_-_lantibiotic_ABC_transporter_ATP-binding_protein	6.47204	6.50408	6.48806	2.83149	4.70743	3.76946	0.580984	9.62071	6.60393	8.11232	12.1301	6.98641	9.55826	7.31266	6.83237	7.07252
CDR20291_0753_-_lantibiotic_ABC_transporter_permease	5.85888	7.25926	6.55907	7.61411	3.50312	5.55861	0.84747	6.03384	8.59748	7.31566	13.7771	7.62172	10.6994	6.5814	7.77216	7.17678
CDR20291_0754_-_lantibiotic_ABC_transporter_permease	4.74773	11.1907	7.96922	9.50959	5.76908	7.63933	0.958606	9.62673	11.8579	10.7423	11.7055	14.8853	13.2954	15.5237	12.9995	14.2616
CDR20291_0755_rbr_rubrerythrin	3004.27	1373.22	2188.74	1205.52	2704.14	1954.83	0.893128	1156.96	1096.55	1126.76	848.007	2227.75	1537.88	1806.85	1745.66	1776.26
CDR20291_0756_-_oxidative_stress_regulatory_protein	1802.07	785.246	1293.66	852.096	933.596	892.846	0.690172	677.82	646.946	662.383	548.406	1196.72	872.563	1288.11	925.056	1106.58
CDR20291_0757_rbo_rubredoxin_oxidoreductase	1542.16	697.81	1119.99	684.311	1209.16	946.736	0.845311	411.576	561.842	486.709	431	938.406	684.703	969.305	801.187	885.246
CDR20291_0758_-_oxidative_stress_protein	213.506	90.0107	151.758	134.672	139.402	137.037	0.902995	68.8443	79.2057	74.025	68.7039	125.424	97.064	134.266	105.319	119.792
CDR20291_0759_-_metallo-beta-lactamase	4.86345	10.0854	7.47443	5.39566	6.20208	5.79887	0.775828	11.1419	8.36186	9.75188	8.90922	6.83909	7.87416	8.79361	7.93817	8.36589
CDR20291_0760_-_hypothetical_protein	357.891	681.715	519.803	233.997	142.137	188.067	0.361804	410.674	308.432	359.553	595.076	431.942	513.509	272.022	328.989	300.505
CDR20291_0761_-_ATP-dependent_RNA_helicase	38.1925	43.6867	40.9396	83.7815	24.4497	54.1156	1.32184	48.6565	35.8779	42.2672	43.4192	33.4566	38.4379	31.132	34.4359	32.7839
CDR20291_0762_aksA_trans-homoaconitate_synthase	10.9657	11.6974	11.3316	88.0517	109.246	98.6488	8.70568	17.8661	13.4428	15.6545	6.6772	3.89539	5.28629	1.56142	1.90995	1.73569
CDR20291_0763_-_aconitate_hydratase	26.288	30.3022	28.2951	169.551	181.653	175.602	6.20609	30.1997	32.792	31.4959	22.1993	16.4359	19.3176	11.4107	11.9497	11.6802
CDR20291_0764_-_isocitrate/3-isopropylmalate_dehydrogenase	29.0892	34.924	32.0066	207.257	230.136	218.697	6.83286	28.5729	34.3684	31.4706	17.2894	21.3322	19.3108	14.8847	15.516	15.2004
CDR20291_0765_-_MarR_family_transcriptional_regulator	296.079	374.736	335.408	114.273	123.728	119	0.354794	270.447	217.513	243.98	360.172	235.704	297.938	271.885	291.512	281.698
CDR20291_0766_-_acetyltransferase	329.24	386.106	357.673	138.647	114.299	126.473	0.3536	305.195	239.778	272.486	338.272	268.628	303.45	303.456	295.662	299.559
CDR20291_0767_-_reductase	414.22	453.041	433.63	321.936	358.733	340.334	0.784849	465.908	373.679	419.793	437.672	358.929	398.3	404.637	407.93	406.284
CDR20291_0768_-_DNA-binding_protein	545.403	596.153	570.778	822.999	842.475	832.737	1.45895	688.132	638.129	663.13	563.993	475.56	519.777	656.724	593.042	624.883
CDR20291_0769_-_membrane-associated_CAAX_amino_terminal_protease	271.075	143.267	207.171	470.671	135.671	303.171	1.46339	328.246	265.231	296.738	302.516	142.674	222.595	275.586	182.014	228.8
CDR20291_0770_-_hydrolase	204.232	228.825	216.529	499.503	527.14	513.322	2.37069	411.332	348.063	379.697	248.096	180.37	214.233	301.401	305.121	303.261
CDR20291_0771_-_5-aminoimidazole-4-carboxamide_ribonucleotide_transformylase	245.792	334.323	290.058	421.769	464.494	443.132	1.52774	403.039	350.921	376.98	292.048	211.593	251.82	326.562	326.666	326.614
CDR20291_0772_-_hypothetical_protein	25.9598	26.7268	26.3433	31.5087	20.5968	26.0528	0.988971	28.9716	35.1041	32.0378	26.2341	27.1637	26.6989	30.601	31.5749	31.0879
CDR20291_0773_-_glycosyl_transferase	48.2551	46.3854	47.3203	41.2794	26.9809	34.1302	0.721259	46.1232	44.5835	45.3533	48.2081	41.0726	44.6403	50.1403	50.9156	50.528
CDR20291_0774_-_cell_surface_protein	1161.17	1299.39	1230.28	1323.75	1839.84	1581.8	1.28572	953.242	1091.95	1022.6	1055.13	827.65	941.39	1216.12	1247.94	1232.03
CDR20291_0775_-_nuclease	1.96611	5.40693	3.68652	2.07291	0.84682	1.45986	0.396001	4.31384	1.09957	2.7067	5.89662	4.83014	5.36338	8.96344	7.09691	8.03017
CDR20291_0776_-_hypothetical_protein	33.8525	36.6998	35.2762	34.8618	23.1447	29.0033	0.822177	31.1742	31.6604	31.4173	33.2897	29.7741	31.5319	39.7417	34.1883	36.965
CDR20291_0777_-_hypothetical_protein	5.81103	6.75261	6.28182	11.6706	10.2326	10.9516	1.74338	17.0874	21.6659	19.3766	11.241	11.0708	11.1559	13.8967	21.7967	17.8467
CDR20291_0778_-_hypothetical_protein	6.01148	6.99558	6.50353	16.3603	6.91116	11.6357	1.78914	9.76208	13.4758	11.6189	12.5031	8.62777	10.5654	13.9342	13.4903	13.7123
CDR20291_0779_abgB2_aminobenzoyl-glutamate_utilization_protein	43.158	49.0713	46.1146	69.5212	68.2643	68.8928	1.49394	109.974	152.565	131.269	86.5016	93.9479	90.2248	75.3265	93.9305	84.6285
CDR20291_0780_-_hypothetical_protein	59.6955	118.145	88.9202	227.603	189.648	208.625	2.34621	242.463	386.704	314.584	156.603	178.417	167.51	225.675	180.366	203.021
CDR20291_0781_-_hypothetical_protein	17.4574	20.1978	18.8276	6.74345	6.87231	6.80788	0.36159	23.7158	14.3082	19.012	24.0103	18.6159	21.3131	18.2545	16.3425	17.2985
CDR20291_0782_-_MarR_family_transcriptional_regulator	26.0217	27.6278	26.8248	18.1368	7.963	13.0499	0.486487	26.7408	20.327	23.5339	25.7533	19.8868	22.8201	39.1902	27.2171	33.2036
CDR20291_0783_oppB_oligopeptide_ABC_transporter_permease	96.9897	95.9852	96.4874	132.321	182.996	157.659	1.63398	201.259	213.889	207.574	148.466	182.835	165.651	139.044	123.862	131.453
CDR20291_0784_oppC_oligopeptide_ABC_transporter_permease	68.9942	76.9362	72.9652	102.359	122.131	112.245	1.53834	129.58	112.889	121.234	98.6484	99.0782	98.8633	89.0928	115.516	102.304
CDR20291_0785_oppA_oligopeptide_ABC_transporter_substrate-binding_protein	140.225	194.521	167.373	227.702	450.579	339.14	2.02626	282.975	266.61	274.793	237.876	234.795	236.335	214.951	263.98	239.466
CDR20291_0786_oppD_oligopeptide_ABC_transporter_ATP-binding_protein	100.693	146.549	123.621	184.427	359.685	272.056	2.20073	263.033	219.607	241.32	206.274	187.927	197.101	231.661	227.033	229.347
CDR20291_0787_oppF_oligopeptide_ABC_transporter_ATP-binding_protein	117.677	119.577	118.627	187.275	293.632	240.454	2.02697	236.047	201.129	218.588	182.29	151.198	166.744	191.85	199.033	195.441
CDR20291_0788_-_sigma-54_factor,_interaction_domain-containing_protein,transcriptional_regulatory_protein_levr	23.9431	25.125	24.5341	26.4528	19.4717	22.9622	0.935934	29.125	27.7935	28.4593	33.2048	21.7633	27.484	27.999	27.6817	27.8404
CDR20291_0789_-_hypothetical_protein	0.441906	0.877876	0.659891	1.55304	1.40884	1.48094	2.24422	0.00267546	1.79904	0.900858	1.34927	0.691824	1.02055	0.639502	0.436432	0.537967
CDR20291_0790_-_PTS_system_transporter_subunit_IIB	1.40227	1.46529	1.43378	0.293342	1.21333	0.753336	0.52542	1.60822	2.38072	1.99447	2.52615	0.47536	1.50075	0.410689	2.80277	1.60673
CDR20291_0791_-_PTS_system_transporter_subunit_IIC	1.19121	1.41461	1.30291	2.43339	2.25548	2.34443	1.79938	2.26045	1.99682	2.12864	2.68893	2.29656	2.49275	0.9941	1.13257	1.06333
CDR20291_0792_-_PTS_system_transporter_subunit_IIA	10.1568	11.2528	10.7048	19.7514	9.5828	14.6671	1.37014	10.4503	10.1186	10.2844	10.9475	9.7348	10.3411	9.15251	13.4127	11.2826
CDR20291_0793_-_6-phospho-alpha-glucosidase	13.7457	17.6278	15.6867	21.0864	15.617	18.3517	1.16989	19.2575	16.4792	17.8683	17.6331	12.2764	14.9548	16.0253	15.5712	15.7982
CDR20291_0794_-_hypothetical_protein	89.9631	120.954	105.459	210.431	291.091	250.761	2.37782	255.446	254.889	255.168	141.578	87.4368	114.507	168.953	194.475	181.714
CDR20291_0795_-_hypothetical_protein	82.1331	112.973	97.553	196.784	247.721	222.252	2.27827	235.419	227.347	231.383	151.715	102.799	127.257	162.936	172.508	167.722
CDR20291_0796_-_hypothetical_protein	5.26475	4.04956	4.65715	9.118	10.7697	9.94385	2.13518	7.00435	4.15537	5.57986	5.75835	5.13401	5.44618	0.561758	9.82998	5.19587
CDR20291_0797_-_hypothetical_protein	110.803	128.785	119.794	119.238	110.483	114.861	0.958817	135.43	111.025	123.228	125.151	118.216	121.683	127.755	132.534	130.144
CDR20291_0798_modA_molybdenum_ABC_transporter_substrate-binding_protein	8.41733	9.57108	8.99421	8.71355	6.60051	7.65703	0.851329	12.3527	9.05772	10.7052	6.64045	7.36755	7.004	12.883	12.9555	12.9192
CDR20291_0799_modB_molybdenum_ABC_transporter_permease	24.2809	26.7917	25.5363	9.62106	16.999	13.31	0.52122	22.3525	19.5743	20.9634	24.1851	26.4192	25.3021	32.8207	30.0434	31.4321
CDR20291_0800_modC_molybdenum_ABC_transporter_ATP-binding_protein	44.2192	57.9231	51.0712	47.5989	27.9602	37.7796	0.739743	47.7902	41.3005	44.5453	49.972	45.1604	47.5662	55.8915	52.1606	54.026
CDR20291_0801_maa_maltose_O-acetyltransferase	68.3285	63.9498	66.1392	45.6407	42.0777	43.8592	0.663135	62.22	55.3958	58.8079	71.1256	48.5806	59.8531	76.8926	67.1341	72.0134
CDR20291_0802_-_ABC_transporter_substrate-binding_protein	15.1786	19.1188	17.1487	24.3862	13.7554	19.0708	1.11208	22.8001	17.9878	20.394	25.2764	21.2399	23.2582	12.1366	12.648	12.3923
CDR20291_0803_-_ABC_transporter_ATP-binding_protein	11.7372	14.7931	13.2652	23.746	6.28223	15.0141	1.13185	22.9287	14.568	18.7483	16.068	21.3595	18.7138	5.70536	8.06186	6.88361
CDR20291_0804_-_ABC_transporter_permease	12.4238	8.54437	10.4841	14.4208	5.70914	10.065	0.960024	16.5555	10.9972	13.7763	10.6842	12.7064	11.6953	7.83745	3.31487	5.57616
CDR20291_0805_-_ABC_transporter_substrate-binding_protein	18.0094	13.0969	15.5531	25.785	10.0231	17.904	1.15115	24.9421	19.3234	22.1328	24.8187	15.3687	20.0937	11.053	9.09443	10.0737
CDR20291_0806_-_ABC_transporter_ATP-binding_protein	4.50932	6.98862	5.74897	16.7548	3.94583	10.3503	1.80038	9.58706	10.3935	9.99028	12.7401	7.58749	10.1638	2.97807	5.081	4.02954
CDR20291_0807_-_ABC_transporter_permease	9.4331	6.43196	7.93253	13.4027	4.88172	9.14221	1.1525	13.0022	10.7781	11.8902	9.78871	13.5165	11.6526	3.51395	3.41504	3.46449
CDR20291_0808_-_carbohydrate_kinase	150.31	114.115	132.213	121.642	174.326	147.984	1.11929	189.74	190.028	189.884	169.235	195.089	182.162	99.0938	88.4111	93.7525
CDR20291_0809_tlpB_transposase-like_protein_B	181.408	173.515	177.462	1054.31	753.265	903.787	5.09287	357.605	302.233	329.919	243.861	208.717	226.289	139.117	143.007	141.062
CDR20291_0810_-_hypothetical_protein	336.148	215.722	275.935	291.095	223.013	257.054	0.931574	387.293	339.058	363.175	295.731	381.478	338.605	331.55	238.961	285.255
CDR20291_0811_-_hypothetical_protein	560.535	389.962	475.248	467.585	566.156	516.87	1.08758	503.172	524.834	514.003	514.011	623.675	568.843	493.899	391.23	442.565
CDR20291_0812_glgC_glucose-1-phosphate_adenylyltransferase	67.9675	74.7896	71.3785	641.545	541.273	591.409	8.28553	342.215	404.525	373.37	117.442	114.085	115.763	286.885	318.975	302.93
CDR20291_0813_glgD_glycogen_biosynthesis_protein	74.8069	72.4873	73.6471	735.964	537.243	636.604	8.64397	353.17	359.812	356.491	119.238	105.658	112.448	309.16	329.77	319.465
CDR20291_0814_glgA_glycogen_synthase	97.7485	109.233	103.491	808.919	596.434	702.677	6.78975	438.801	453.183	445.992	168.888	128.109	148.499	411.351	389.71	400.53
CDR20291_0815_glgP_glycogen_phosphorylase	96.7056	101.668	99.1868	822.753	678.354	750.553	7.56707	473.62	455.435	464.528	153.948	137.441	145.695	415.564	405.219	410.392
CDR20291_0816_-_alpha-amylase	58.9239	68.2883	63.6061	505.091	362.885	433.988	6.82306	284.639	285.539	285.089	88.6141	88.5883	88.6012	275.157	256.603	265.88
CDR20291_0817_-_GntR_family_transcriptional_regulator	199.517	236.985	218.251	122.262	103.281	112.772	0.516706	190.967	137.844	164.406	211.045	151.329	181.187	151.803	138.507	145.155
CDR20291_0818_speA_arginine_decarboxylase	5.12599	8.93417	7.03008	21.0302	3.65379	12.342	1.7556	5.85828	7.31171	6.58499	8.80817	5.30078	7.05448	3.23803	7.06775	5.15289
CDR20291_0819_speD_S-adenosylmethionine_decarboxylase_proenzyme	4.26555	6.3409	5.30323	19.758	5.54428	12.6511	2.38556	3.00466	8.68313	5.84389	10.5891	3.843	7.21605	2.59508	8.0738	5.33444
CDR20291_0820_speE_spermidine_synthase	6.46796	13.1023	9.78513	34.0177	6.0366	20.0271	2.04669	9.71757	10.7721	10.2448	15.3437	6.53939	10.9415	11.5529	16.4426	13.9977
CDR20291_0821_speB_agmatinase	6.42909	8.18665	7.30787	25.8365	5.1723	15.5044	2.1216	10.3097	7.6501	8.9799	10.075	5.01589	7.54544	8.77747	13.5754	11.1764
CDR20291_0822_cspA_cold_shock_protein	3895.32	3519.97	3707.64	1968.02	2218.96	2093.49	0.564641	1316.78	1443.42	1380.1	3251.28	2391.16	2821.22	2359.38	2845.35	2602.36
CDR20291_0823_-_iron-dependent_hydrogenase	508.827	612.516	560.671	34.9319	56.2399	45.5859	0.0813059	111.801	108.878	110.34	236.094	277.781	256.938	286.56	298.86	292.71
CDR20291_0824_-_iron-dependent_hydrogenase	73.8968	86.3655	80.1311	39.1893	35.511	37.3501	0.466113	78.6923	81.8344	80.2634	108.197	88.6354	98.4162	110.267	118.888	114.578
CDR20291_0825_-_metallo-beta-lactamase	133.701	126.104	129.903	398.929	319.335	359.132	2.76463	190.682	160.487	175.584	176.926	149.477	163.202	136.502	154.093	145.298
CDR20291_0826_tlpB_transposase-like_protein_B	123.619	105.985	114.802	489.157	321.119	405.138	3.52902	191.76	150.371	171.065	158.72	141.641	150.18	106.996	113.709	110.352
CDR20291_0827_-_hypothetical_protein	126.44	121.545	123.993	177.929	68.5591	123.244	0.993964	142.623	115.931	129.277	115.464	82.163	98.8135	132.247	115.481	123.864
CDR20291_0828_-_hypothetical_protein	166.083	172.279	169.181	174.134	111.87	143.002	0.84526	156.052	143.856	149.954	167.226	134.199	150.713	162.425	179.039	170.732
CDR20291_0829_dinB_DNA_polymerase_IV	25.5069	25.8024	25.6547	13.3379	19.1568	16.2474	0.63331	19.637	16.1787	17.9078	21.8673	23.7919	22.8296	24.5194	23.8456	24.1825
CDR20291_0830_opuCA_glycine/betaine/carnitine/choline_ABC_transporter_ATP-binding_protein	306.799	236.278	271.538	122.261	145.007	133.634	0.492136	319.885	282.845	301.365	306.032	251.493	278.762	237.351	187.104	212.228
CDR20291_0831_opuCC_glycine_betaine/carnitine/choline_ABC_transporter_substrate-binding_protein	230.431	195.495	212.963	100.685	105.566	103.126	0.484241	261.25	242.787	252.019	261.648	184.094	222.871	190.9	147.538	169.219
CDR20291_0832_-_cation_efflux_rotein	5.54699	5.64118	5.59408	37.6666	25.5456	31.6061	5.64991	47.825	40.2787	44.0519	25.4006	30.0958	27.7482	22.8062	11.9825	17.3943
CDR20291_0833_-_aldo/keto_reductase	37.0609	51.1697	44.1153	43.1695	38.9676	41.0686	0.930937	45.3636	42.1379	43.7507	36.7199	29.455	33.0875	45.4217	40.9647	43.1932
CDR20291_0834_-_hypothetical_protein	31.9908	28.3604	30.1756	38.9962	14.3058	26.651	0.883197	47.9651	33.4398	40.7024	52.9077	22.5849	37.7463	42.3784	33.8876	38.133
CDR20291_0835_-_phosphoribose_diphosphate:decaprenyl-phosphate_phosphoribosyltransferase	33.1004	28.4257	30.763	51.8718	14.2679	33.0699	1.07499	52.8743	32.2826	42.5785	56.2812	30.5991	43.4402	42.6389	39.2077	40.9233
CDR20291_0836_-_hydrolase	65.1769	89.8711	77.524	113.155	58.6347	85.8949	1.10798	102.759	84.8458	93.8024	77.4527	75.9023	76.6775	75.7998	84.2741	80.037
CDR20291_0837_-_hypothetical_protein	65.6939	93.0238	79.3588	121.693	81.2544	101.474	1.27867	62.8688	77.71	70.2894	75.208	76.2302	75.7191	77.4966	80.6537	79.0752
CDR20291_0838_-_drug/sodium_antiporter	39.822	39.8938	39.8579	40.513	30.2919	35.4025	0.888217	44.4549	50.0312	47.243	47.2772	41.3761	44.3267	46.4475	48.7909	47.6192
CDR20291_0839_-_30S_ribosomal_protein_S1	501.728	584.138	542.933	423.226	544.296	483.761	0.891014	457.896	431.183	444.539	488.904	440.917	464.91	532.66	554.614	543.637
CDR20291_0840_-_hydrolase	51.044	52.1451	51.5945	83.6693	46.8234	65.2464	1.2646	51.6056	58.8748	55.2402	61.9775	41.9806	51.9791	66.7673	64.8668	65.817
CDR20291_0841_-_hypothetical_protein	41.2898	16.7019	28.9958	53.3131	17.9047	35.6089	1.22807	50.343	31.9186	41.1308	49.3395	23.2808	36.3102	40.3204	37.2542	38.7873
CDR20291_0842_leuA_2-isopropylmalate_synthase	1.18228	0.492773	0.837527	45.8578	13.7236	29.7907	35.5699	15.8033	25.857	20.8301	1.80524	1.13313	1.46918	8.67172	12.4434	10.5576
CDR20291_0843_leuC_3-isopropylmalate_dehydratase_large_subunit	1.74982	0.593527	1.17167	69.7543	17.301	43.5277	37.15	16.5968	39.8239	28.2104	2.01899	2.66935	2.34417	20.6162	20.7402	20.6782
CDR20291_0844_leuD_3-isopropylmalate_dehydratase_small_subunit	0.282928	0.792575	0.537752	55.6869	10.6687	33.1778	61.6973	22.9809	38.0374	30.5091	1.66503	2.84347	2.25425	9.02902	14.2615	11.6453
CDR20291_0845_leuB_3-isopropylmalate_dehydrogenase	1.39912	0.849558	1.12434	40.4694	12.4117	26.4406	23.5165	15.2312	36.6828	25.957	2.28506	1.1611	1.72308	14.3415	17.1275	15.7345
CDR20291_0846_-_thioesterase	143.078	145.309	144.194	53.7428	75.422	64.5824	0.447887	150.438	136.124	143.281	156.66	126.901	141.78	140.741	145.03	142.886
CDR20291_0847_-_aminotransferase	132.077	138.189	135.133	508.939	726.486	617.712	4.57114	141.82	134.221	138.02	131.948	105.689	118.819	219.5	231.379	225.44
CDR20291_0848_serA_D-3-phosphoglycerate_dehydrogenase	72.1848	77.8698	75.0273	266.14	498.847	382.493	5.09806	73.1331	74.1557	73.6444	71.4409	90.2948	80.8679	128.26	167.454	147.857
CDR20291_0849_-_hypothetical_protein	102.383	78.4934	90.4382	366.427	438.19	402.308	4.44844	97.4433	89.6049	93.5241	91.5942	82.8487	87.2215	163.392	177.481	170.436
CDR20291_0850_-_signaling_protein	22.2699	25.7848	24.0273	35.5886	12.6179	24.1032	1.00316	41.1577	32.9884	37.073	28.4966	22.3083	25.4025	28.864	32.3215	30.5928
CDR20291_0851_-_hypothetical_protein	57.7072	54.1873	55.9472	51.8789	25.6563	38.7676	0.692931	59.8902	53.4597	56.6749	52.6113	55.4418	54.0266	65.5684	62.474	64.0212
CDR20291_0852_-_ABC_transporter_substrate-binding_protein	73.6012	74.8558	74.2285	71.2944	43.3792	57.3368	0.772436	92.7723	100.105	96.4386	80.7067	58.2406	69.4736	87.7192	86.0781	86.8987
CDR20291_0853_-_ABC_transporter_permease	17.3488	12.0105	14.6797	17.9184	2.99131	10.4549	0.712201	20.784	21.018	20.901	18.5901	9.09716	13.8436	17.1563	18.2005	17.6784
CDR20291_0854_-_ABC_transporter_ATP-binding_protein	20.0899	15.8791	17.9845	17.7574	4.14987	10.9536	0.60906	34.1111	28.5857	31.3484	29.0095	18.1435	23.5765	26.1177	24.7579	25.4378
CDR20291_0855_-_regulatory_protein	30.1618	30.5249	30.3434	44.2783	15.4637	29.871	0.984433	37.5868	46.2849	41.9359	41.3408	27.5918	34.4663	46.004	51.6601	48.832
CDR20291_0856_fumA_fumarate_hydratase	38.878	44.0951	41.4866	51.6499	28.7948	40.2223	0.969527	52.9099	71.8936	62.4018	57.6733	46.8397	52.2565	62.7119	81.6223	72.1671
CDR20291_0857_fumB_fumarate_hydratase_subunit_B	56.945	67.2543	62.0996	44.9605	50.1819	47.5712	0.766046	61.7908	85.6653	73.728	60.5416	67.4479	63.9948	86.1775	108.016	97.0968
CDR20291_0858_-_NAD-dependent_malic_enzyme	58.1999	62.9061	60.553	73.8086	48.2418	61.0252	1.0078	78.7954	81.5985	80.197	74.3109	63.7274	69.0191	84.912	102.296	93.604
CDR20291_0859_-_hypothetical_protein	15.8596	29.5125	22.6861	53.0391	30.4361	41.7376	1.83979	11.0965	36.3546	23.7255	17.3587	28.043	22.7008	32.5365	37.5853	35.0609
CDR20291_0860_-_hypothetical_protein	3.96245	5.1905	4.57648	6.35278	2.54366	4.44822	0.971975	4.69191	8.94341	6.81766	3.14196	2.77608	2.95902	6.28667	4.44539	5.36603
CDR20291_0861_-_sensor_protein	7.28505	6.51738	6.90122	6.10523	5.23902	5.67212	0.821902	9.43468	7.05159	8.24314	5.52499	6.84427	6.18463	5.90253	5.89691	5.89972
CDR20291_0862_-_ABC_transporter_ATPase	16.173	13.8873	15.0301	15.8539	13.8655	14.8597	0.988659	14.3567	11.1807	12.7687	9.20038	14.5265	11.8634	8.04987	13.415	10.7324
CDR20291_0863_-_hypothetical_protein	11.6519	12.5269	12.0894	16.0345	10.0399	13.0372	1.0784	16.005	12.9825	14.4937	13.1325	11.6816	12.407	17.0116	11.8764	14.444
CDR20291_0864_-_hypothetical_protein	61.5237	63.4024	62.463	103.225	47.4278	75.3264	1.20594	67.3056	56.1513	61.7284	62.7294	45.7257	54.2276	63.1166	69.798	66.4573
CDR20291_0865_-_GntR_family_transcriptional_regulator	2.85939	7.18483	5.02211	6.82553	8.84088	7.8332	1.55974	9.7509	5.49318	7.62204	10.3574	4.40805	7.38273	5.98301	10.6137	8.29836
CDR20291_0866_nagA_N-acetylglucosamine-6-phosphate_deacetylase	5.61048	8.13148	6.87098	16.169	11.2894	13.7292	1.99814	13.8767	12.6061	13.2414	8.7594	7.75682	8.25811	9.9269	10.6208	10.2738
CDR20291_0867_glmD_glucosamine-6-phosphate_deaminase	9.36737	17.1679	13.2676	17.7489	12.4612	15.105	1.13849	15.8126	14.7609	15.2867	16.617	13.0125	14.8148	11.9549	17.8449	14.8999
CDR20291_0868_-_hypothetical_protein	8.13741	8.07344	8.10543	424.285	213.978	319.132	39.3726	109.27	133.289	121.279	25.1073	19.9596	22.5334	58.5692	40.356	49.4626
CDR20291_0869_-_two-component_system_response_regulator	8.16891	11.1021	9.63551	14.7898	25.8962	20.343	2.11125	14.8423	10.8151	12.8287	12.8255	11.9538	12.3896	13.7078	11.4171	12.5625
CDR20291_0870_-_two-component_system_sensor_histidine_kinase	10.6462	9.23894	9.94257	23.2925	19.7886	21.5405	2.1665	15.2288	12.8641	14.0465	13.662	10.3051	11.9836	12.453	10.2426	11.3478
CDR20291_0871_-_signaling_protein	35.2542	31.1494	33.2018	45.3509	19.93	32.6405	0.983093	47.1303	40.7931	43.9617	40.1776	27.4367	33.8072	31.1617	28.6913	29.9265
CDR20291_0872_-_MerR_family_transcriptional_regulator	8.52985	15.8962	12.213	25.0253	10.419	17.7221	1.45109	26.4088	18.3598	22.3843	23.6054	16.9193	20.2623	18.2711	18.9114	18.5913
CDR20291_0873_-_ABC_transporter_ATP-binding_protein/permease	5.323	5.85398	5.58849	8.97056	1.64806	5.30931	0.950044	8.6696	4.86736	6.76848	5.0561	4.74294	4.89952	5.72974	6.34591	6.03782
CDR20291_0874_-_ABC_transporter_ATP-binding_protein/permease	8.1531	5.16301	6.65806	16.7402	5.1491	10.9447	1.64382	11.8123	8.84495	10.3286	9.00778	7.63856	8.32317	6.36897	9.12571	7.74734
CDR20291_0875_-_hypothetical_protein	0.00197784	0.184686	0.0933319	0.354497	0.434455	0.394476	4.22659	0.498333	0.282063	0.390198	0.253344	0.00220862	0.127776	0.194631	0.00195334	0.0982922
CDR20291_0876_-_hypothetical_protein	0.607862	0.946014	0.776938	1.06814	0.436353	0.752247	0.968219	0.500509	0.860995	0.680752	0.25445	0.430344	0.342397	0.195481	1.20066	0.698071
CDR20291_0877_-_hypothetical_protein	5.03398	2.98681	4.01039	8.32538	6.83448	7.57993	1.89007	2.34279	3.84615	3.09447	2.93178	4.51913	3.72545	5.20852	5.98035	5.59443
CDR20291_0878_-_hypothetical_protein	22.3931	35.663	29.0281	26.9766	22.3191	24.6478	0.849105	39.4172	50.9097	45.1634	24.2316	25.9381	25.0848	29.9884	33.7107	31.8496
CDR20291_0879_-_transcriptional_regulator	40.259	90.6478	65.4534	125.361	42.4517	83.9064	1.28193	118.793	61.0655	89.9292	80.7325	38.9058	59.8192	45.4332	63.3018	54.3675
CDR20291_0880_potA_spermidine/putrescine_ABC_transporter_ATP-binding_protein	49.5505	131.481	90.5157	137.012	46.4463	91.7292	1.01341	125.783	93.1631	109.473	125.018	60.1872	92.6026	69.2285	102.862	86.0452
CDR20291_0881_potB_spermidine/putrescine_ABC_transporter_permease	28.6606	70.09	49.3753	77.3829	25.1234	51.2532	1.03803	94.9702	56.1207	75.5455	68.9859	37.6017	53.2938	36.6137	55.8251	46.2194
CDR20291_0882_potC_spermidine/putrescine_ABC_transporter_permease	31.6006	83.302	57.4513	89.6381	24.7091	57.1736	0.995166	92.2976	74.774	83.5358	88.3811	43.1266	65.7538	54.2643	81.5351	67.8997
CDR20291_0883_potD_spermidine/putrescine_ABC_transporter_substrate-binding_protein	65.3091	118.895	92.102	141.397	46.6857	94.0413	1.02106	141.55	115.927	128.739	125.766	82.4582	104.112	100.008	135.92	117.964
CDR20291_0884_-_signaling_protein	1.99643	0.225148	1.11079	29.8841	5.43483	17.6595	15.8981	1.14355	1.97325	1.5584	1.44128	1.62267	1.53198	1.00491	1.31129	1.1581
CDR20291_0885_-_cell_wall_anchored_protein	13.8343	7.76717	10.8007	23.0457	7.0521	15.0489	1.39332	16.1434	7.23278	11.6881	10.8767	8.58986	9.73328	11.7387	11.3063	11.5225
CDR20291_0886_-_glycosyl_transferase	12.0077	9.94125	10.9745	25.9705	7.19193	16.5812	1.51089	10.3224	9.75138	10.0369	10.0155	11.035	10.5252	17.3015	9.84958	13.5755
CDR20291_0887_-_cell_wall_anchored_protein	13.2158	7.46974	10.3428	25.3041	5.34011	15.3221	1.48143	15.5746	8.78522	12.1799	13.8141	9.67656	11.7453	15.1974	9.42297	12.3102
CDR20291_0889_mnaA_UDP-N-acetylglucosamine_2-epimerase	9.24121	7.24503	8.24312	36.5871	14.3996	25.4933	3.09268	8.31233	9.83719	9.07476	9.21641	8.98385	9.10013	10.8607	12.0236	11.4421
CDR20291_0890_-_mannosyl-glycoprotein_endo-beta-N-acetylglucosamidase	4.56583	4.83856	4.70219	14.0933	8.81689	11.4551	2.43612	5.90544	7.77321	6.83932	8.03287	4.73596	6.38442	10.8814	7.11364	8.99752
CDR20291_0891_-_N-acetylmuramoyl-L-alanine_amidase	145.663	170.358	158.011	190.933	181.833	186.383	1.17956	231.15	201.446	216.298	193.378	158.541	175.959	175.027	190.024	182.525
CDR20291_0892_-_N-acetylmuramoyl-L-alanine_amidase	74.1332	73.3339	73.7336	93.0307	111.328	102.179	1.38579	123.669	100.67	112.169	103.227	85.4355	94.3313	97.6539	102.255	99.9544
CDR20291_0893_-_hypothetical_protein	26.44	19.954	23.197	23.8429	16.7002	20.2715	0.873887	32.846	30.1723	31.5091	31.7455	18.617	25.1812	27.7976	24.1027	25.9502
CDR20291_0894_-_helicase	40.6893	35.4966	38.093	48.0035	41.6035	44.8035	1.17616	49.2724	47.9873	48.6298	45.3755	39.2273	42.3014	47.5644	48.3546	47.9595
CDR20291_0895_-_hypothetical_protein	72.7846	56.3407	64.5626	54.0763	42.8714	48.4738	0.750803	54.5741	61.0217	57.7979	57.8896	62.4801	60.1848	99.8857	76.2036	88.0446
CDR20291_0896_addB_ATP-dependent_nuclease_subunit_B	81.3034	54.4878	67.8956	65.9843	50.0005	57.9924	0.854141	64.1914	63.7874	63.9894	66.3715	65.8603	66.1159	84.4148	66.6323	75.5236
CDR20291_0897_addA_ATP-dependent_nuclease_subunit_A	90.3433	80.204	85.2737	92.0444	70.4599	81.2522	0.95284	86.3218	85.3261	85.8239	85.4803	84.529	85.0046	89.5729	84.5398	87.0564
CDR20291_0898_sbcD_nuclease_subunit_D	85.4228	90.7218	88.0723	101.162	93.1133	97.1377	1.10293	113.843	122.246	118.044	101.631	109.191	105.411	91.579	97.8358	94.7074
CDR20291_0899_sbcC_exonuclease_subunit_C	87.0809	106.468	96.7745	138.184	91.386	114.785	1.18611	98.5374	108.817	103.677	106.68	105.154	105.917	97.8703	102.199	100.035
CDR20291_0900_-_modulator_of_ions_transport	187.897	207.353	197.625	248.061	194.602	221.332	1.11996	221.988	227.898	224.943	246.382	193.685	220.034	107.035	97.3686	102.202
CDR20291_0902_pepT_peptidase_T	82.6234	107.489	95.0562	203.715	140.479	172.097	1.81048	115.817	116.755	116.286	91.1175	91.3997	91.2586	104.227	157.066	130.647
CDR20291_0903_-_cell_surface_protein	155.005	111.033	133.019	139.686	146.455	143.071	1.07556	134.921	137.172	136.046	139.57	144.2	141.885	220.504	183.646	202.075
CDR20291_0904_-_phosphodiesterase	145.521	193.69	169.606	139.744	143.788	141.766	0.835857	169.033	200.368	184.7	208.819	154.673	181.746	192.915	191.96	192.438
CDR20291_0905_-_inorganic_polyphosphate/ATP-NAD_kinase	161.104	208.765	184.935	192.564	147.201	169.882	0.918609	231.977	164.285	198.131	191.158	186.694	188.926	174.626	201.147	187.887
CDR20291_0906_-_ABC_transporter_ATP-binding_protein	188.972	133.471	161.221	148.402	174.988	161.695	1.00294	181.577	224.707	203.142	147.89	245.036	196.463	316.626	283.818	300.222
CDR20291_0907_-_ABC_transporter_permease	117.778	34.2049	75.9915	74.1238	45.6245	59.8742	0.787906	105.509	107.197	106.353	101.391	93.3269	97.3589	212.066	96.4337	154.25
CDR20291_0908_-_hypothetical_protein	226.507	89.2599	157.883	106.933	109.353	108.143	0.684955	127.797	122.004	124.9	127.547	188.285	157.916	348	244.357	296.178
CDR20291_0909_-_regulatory_protein	214.621	131.818	173.22	410.495	482.888	446.692	2.57876	328.363	362.208	345.286	147.65	186.045	166.847	260.539	172.91	216.724
CDR20291_0910_bcd2_butyryl-CoA_dehydrogenase	697.849	1050.06	873.955	1833.47	1843.4	1838.43	2.10358	2111.47	2110.16	2110.81	1686.37	1449.64	1568.01	2118.37	2734.05	2426.21
CDR20291_0911_etfB2_electron_transfer_flavoprotein_subunit_beta	748.351	1050.55	899.45	1901.41	1836.92	1869.16	2.07812	2379.1	2309.76	2344.43	1813.06	1503.31	1658.18	2364.8	2734.42	2549.61
CDR20291_0912_etfA2_electron_transfer_flavoprotein_subunit_alpha	856.444	1196.68	1026.56	1972.53	2161.96	2067.24	2.01376	2256.6	2688.43	2472.51	1851.49	1771.99	1811.74	2742.86	3309.52	3026.19
CDR20291_0913_crt2_3-hydroxybutyryl-CoA_dehydratase	839.598	1192.14	1015.87	1910.72	2020.12	1965.42	1.93472	2372.73	2780.32	2576.53	1859.83	1741.08	1800.45	2867.81	3229.25	3048.53
CDR20291_0914_hbd_3-hydroxybutyryl-CoA_dehydrogenase	1113.01	1493.48	1303.24	2251.75	1844.54	2048.14	1.57157	2783.91	2709.52	2746.72	2176.51	1949.93	2063.22	3533.82	3671.79	3602.81
CDR20291_0915_thlA1_acetyl-CoA_acetyltransferase	1092.97	1437.3	1265.13	1905.5	2391.06	2148.28	1.69806	2397.18	2540.42	2468.8	2044.68	2003.96	2024.32	3167.91	3775.94	3471.93
CDR20291_0916_-_pseudouridylate_synthase	71.5231	74.27	72.8965	52.0347	45.1093	48.572	0.666314	62.6359	67.0984	64.8671	71.9551	59.4052	65.6801	83.3393	88.4962	85.9177
CDR20291_0917_-_hypothetical_protein	77.5617	84.9862	81.2739	176.14	110.83	143.485	1.76545	115.033	118.297	116.665	95.1643	68.0788	81.6215	114.511	124.792	119.651
CDR20291_0918_acpP_acyl_carrier_protein	257.296	411.633	334.464	361.341	396.373	378.857	1.13273	242.2	293.643	267.921	373.352	277.412	325.382	202.852	270.14	236.496
CDR20291_0919_-_hypothetical_protein	2.15919	0.610246	1.38472	194.289	53.4602	123.875	89.4584	4.68469	20.5589	12.6218	1.39196	2.55422	1.97309	1.57624	1.1643	1.37027
CDR20291_0920_-_hypothetical_protein	45.4904	17.6191	31.5547	34.5345	27.5865	31.0605	0.984337	47.9279	28.9069	38.4174	72.4431	47.4559	59.9495	57.9186	20.4319	39.1752
CDR20291_0921_-_hypothetical_protein	125.25	84.5452	104.898	265.4	173.187	219.293	2.09055	273.563	278.791	276.177	295.763	240.242	268.002	287.345	137.566	212.456
CDR20291_0922_-_hypothetical_protein	16.7432	7.54458	12.1439	25.305	27.9421	26.6236	2.19234	22.0546	68.6338	45.3442	38.8972	31.8437	35.3704	43.324	18.8961	31.1101
CDR20291_0923_ccpA_LacI_family_transcriptional_regulator	314.15	239.981	277.065	197.844	263.656	230.75	0.832836	221.351	202.159	211.755	244.465	264.288	254.377	279.991	251.558	265.774
CDR20291_0924_-_hypothetical_protein	23.9335	11.8591	17.8963	413.017	133.513	273.265	15.2694	61.4438	48.8658	55.1548	47.0381	32.3865	39.7123	31.8377	23.0563	27.447
CDR20291_0925_-_hypothetical_protein	2.14799	4.55723	3.35261	87.1669	29.1658	58.1664	17.3496	4.72918	11.1157	7.92244	6.8741	5.41624	6.14517	6.53951	5.57866	6.05908
CDR20291_0926_-_hypothetical_protein	633.553	560.566	597.06	1957.09	1791.38	1874.24	3.13911	3212.7	1842.96	2527.83	1777.28	1486.08	1631.68	1603.62	950.328	1276.97
CDR20291_0927_-_polysaccharide_biosynthesis/sporulation_protein	12.4689	11.3561	11.9125	166.877	31.3953	99.1362	8.32203	17.4881	21.112	19.3	14.7036	12.3678	13.5357	8.5699	13.2554	10.9126
CDR20291_0928_-_phosphatase	64.3972	90.9796	77.6884	79.444	23.4821	51.4631	0.662429	76.1567	57.1559	66.6563	87.5135	55.2992	71.4064	61.8928	75.9585	68.9257
CDR20291_0929_-_aminotransferase	57.7812	60.5586	59.1699	63.0816	33.8617	48.4716	0.819194	74.4719	56.9223	65.6971	66.1419	49.7362	57.9391	53.2711	50.6663	51.9687
CDR20291_0930_-_hypothetical_protein	373.671	455.12	414.395	591.387	362.304	476.845	1.1507	397.659	356.32	376.99	334.941	320.74	327.841	329.394	397.294	363.344
CDR20291_0931_-_aminopeptidase_1	175.599	224.499	200.049	310.757	235.764	273.26	1.36597	210.691	303.183	256.937	213.029	213.691	213.36	209.196	229.53	219.363
CDR20291_0932_-_GntR_family_transcriptional_regulator	37.829	34.8483	36.3387	14.8205	12.1379	13.4792	0.370933	22.7298	29.1	25.9149	31.6424	30.4201	31.0312	29.2402	30.5884	29.9143
CDR20291_0933_-_PTS_system_transporter_subunit_IIA	49.5779	48.2647	48.9213	36.3649	18.5921	27.4785	0.561688	34.5739	30.6951	32.6345	35.6503	43.4951	39.5727	32.4703	24.7032	28.5868
CDR20291_0934_-_hypothetical_protein	34.5103	37.1305	35.8204	48.8865	17.9696	33.428	0.933213	31.9935	31.7705	31.882	37.2336	38.111	37.6723	38.9217	37.9776	38.4497
CDR20291_0935_-_PTS_system_transporter_subunit_IIB	41.1673	32.018	36.5926	18.2477	18.4949	18.3713	0.502049	25.1721	17.9383	21.5552	38.8024	35.2288	37.0156	20.7584	22.3432	21.5508
CDR20291_0936_-_PTS_system_transporter_subunit_IIC	29.3101	24.7271	27.0186	18.3162	13.3617	15.839	0.586224	27.2727	29.2721	28.2724	37.7707	33.1842	35.4774	34.7278	24.6234	29.6756
CDR20291_0937_-_PTS_system_transporter_subunit_IID	31.9177	26.173	29.0453	24.3221	18.6762	21.4992	0.740192	23.0497	24.6579	23.8538	37.7686	29.5642	33.6664	20.8754	22.7352	21.8053
CDR20291_0938_-_LysR_family_transcriptional_regulator	311.501	421.203	366.352	227.33	110.127	168.728	0.460564	274.773	228.674	251.724	352.872	298.169	325.52	286.056	383.199	334.627
CDR20291_0939_-_lipoprotein	122.571	124.583	123.577	87.1821	81.9951	84.5886	0.684501	133.128	116.12	124.624	128.798	99.6352	114.217	120.914	126.286	123.6
CDR20291_0940_moeA_molybdopterin_biosynthesis_protein	60.3636	70.0389	65.2013	62.3742	58.4511	60.4126	0.926557	77.281	72.7168	74.9989	67.1019	72.8788	69.9904	87.4985	82.533	85.0157
CDR20291_0941_mobB_molybdopterin-guanine_dinucleotide_biosynthesis_protein_B	53.3622	49.0158	51.189	49.6818	40.7781	45.23	0.883587	77.9012	75.1201	76.5106	45.3597	59.3291	52.3444	74.952	72.9816	73.9668
CDR20291_0942_-_PTS_system_transporter_subunit_IIB	174.208	197.799	186.004	137.594	157.575	147.584	0.79345	126.806	129.984	128.395	178.881	127.901	153.391	170.178	165.106	167.642
CDR20291_0943_-_ABC_transporter_ATP-binding_protein/permease	269.078	167.526	218.302	166.896	102.952	134.924	0.618061	173.627	174.993	174.31	213.853	219.062	216.458	310.136	236.274	273.205
CDR20291_0944_-_hypothetical_protein	53.7544	54.3395	54.0469	541.362	497.313	519.337	9.60901	608.366	719.949	664.158	194.706	190.073	192.389	78.3567	87.7297	83.0432
CDR20291_0945_-_peptidase	80.4375	79.2813	79.8594	680.632	850.395	765.514	9.58577	735.925	681.437	708.681	264.467	222.158	243.312	105.456	121.745	113.601
CDR20291_0946_zupT_zinc_transporter_ZupT	4.79411	0.699083	2.7466	20.1992	5.08987	12.6445	4.60371	8.24732	2.09818	5.17275	1.29009	7.97027	4.63018	2.73041	3.4582	3.09431
CDR20291_0947_-_hypothetical_protein	9.05915	10.4218	9.74047	24.686	10.0532	17.3696	1.78324	14.6741	10.4077	12.5409	11.4742	8.57866	10.0264	12.0585	12.7381	12.3983
CDR20291_0948_-_two-component_response_regulator	11.0744	10.3839	10.7292	15.7755	8.17065	11.9731	1.11594	8.76291	12.1647	10.4638	11.6701	8.34117	10.0056	18.0786	13.3119	15.6953
CDR20291_0949_-_sensor_histidine_kinase_virs	13.1032	8.10035	10.6018	12.5742	7.37084	9.97252	0.940646	13.1252	12.2393	12.6822	18.4419	9.39989	13.9209	14.0898	9.82334	11.9566
CDR20291_0950_-_lipoprotein	1.57958	0.368744	0.974162	1.90825	0.158412	1.03333	1.06074	1.21454	1.65637	1.43545	0.00243092	1.77686	0.889645	0.952449	0.390003	0.671226
CDR20291_0951_dhaB1_glycerol_dehydratase	18.9035	16.162	17.5328	38.4156	22.3909	30.4032	1.73408	19.1156	22.0317	20.5737	20.45	21.0835	20.7668	27.3367	25.0318	26.1842
CDR20291_0952_dhaB2_glycerol_dehydratase_activator	34.8628	25.4021	30.1324	51.2279	23.6159	37.4219	1.24191	34.099	31.0913	32.5951	29.7438	36.8043	33.2741	42.7734	35.6399	39.2066
CDR20291_0953_-_transcriptional_regulator	34.988	44.7541	39.871	51.5846	34.5488	43.0667	1.08015	36.4895	24.2312	30.3604	42.5158	39.6282	41.072	42.1462	43.8573	43.0018
CDR20291_0954_-_phosphoesterase	29.4077	31.5533	30.4805	45.6128	34.1465	39.8796	1.30837	44.4148	44.9633	44.689	32.0066	26.2545	29.1305	32.4374	45.0873	38.7623
CDR20291_0955_-_hypothetical_protein	36.6538	37.0194	36.8366	53.1242	39.9501	46.5371	1.26334	59.5798	73.9812	66.7805	43.3218	52.9949	48.1583	75.2769	56.3549	65.8159
CDR20291_0956_-_hypothetical_protein	213.977	167.087	190.532	158.273	130.506	144.389	0.757823	190.891	142.762	166.827	182.789	158.038	170.413	162.122	199.815	180.969
CDR20291_0957_-_nitroreductase_family_protein	5364.28	3288.97	4326.62	3618.63	6694.18	5156.41	1.19178	3748.63	3851.82	3800.23	3560.81	4431.32	3996.06	5940.66	4971.89	5456.27
CDR20291_0958_-_AraC_family_transcriptional_regulator	306.385	145.801	226.093	162.765	181.907	172.336	0.762235	158.938	157.167	158.053	172.72	192.661	182.69	351.573	230.781	291.177
CDR20291_0959_-_transposase-like_protein_b	117.66	119.485	118.572	808.345	484.456	646.4	5.45152	243.435	202.945	223.19	169.579	134.203	151.891	88.0265	85.5199	86.7732
CDR20291_0960_-_hypothetical_protein	33.251	29.5566	31.4038	31.2019	28.41	29.8059	0.949119	22.0866	26.6873	24.3869	35.542	21.2872	28.4146	35.7801	37.9631	36.8716
CDR20291_0961_-_hypothetical_protein	0.489712	0.963878	0.726795	4.84043	0.757358	2.79889	3.85101	2.72177	0.698118	1.70994	0.0015073	2.46084	1.23117	1.06302	1.57184	1.31743
CDR20291_0962_-_hypothetical_protein	1.0414	3.13341	2.0874	6.8055	1.49513	4.15031	1.98827	2.28662	4.69168	3.48915	3.34212	0.646063	1.99409	1.22797	7.19725	4.21261
CDR20291_0963_-_hypothetical_protein	0.592343	2.26308	1.42771	6.36254	0.744121	3.55333	2.48883	0.853528	3.97584	2.41468	6.79684	1.10243	3.94964	1.61916	8.35065	4.9849
CDR20291_0964_polA_DNA_polymerase_I	94.0306	107.772	100.901	201.169	101.454	151.311	1.4996	111.888	113.263	112.576	113.209	84.7313	98.9702	98.76	113.097	105.928
CDR20291_0965_coaE_dephospho-CoA_kinase	102.134	140.984	121.559	211.79	126.049	168.919	1.38961	131.461	164.24	147.851	133.915	123.503	128.709	110.238	135.317	122.778
CDR20291_0966_-_transglycosylase	73.4632	104.982	89.2226	199.982	94.1051	147.044	1.64805	112.394	104.934	108.664	114.34	89.3116	101.826	95.3945	124.037	109.716
CDR20291_0967_-_solute-binding_lipoprotein	124.325	148.135	136.23	287.74	122.44	205.09	1.50547	168.448	175.481	171.964	149.678	115.321	132.5	149.237	161.058	155.147
CDR20291_0968_-_heavy-metal_binding_protein	270.507	370.934	320.721	413.425	383.114	398.269	1.2418	163.98	348.237	256.108	250.327	387.469	318.898	300.882	442.345	371.614
CDR20291_0969_-_hypothetical_protein	60.1474	53.709	56.9282	206.298	80.3807	143.339	2.5179	130.303	97.5918	113.947	125.627	90.299	107.963	110.917	79.5743	95.2456
CDR20291_0970_gloA_lactoylglutathione_lyase	151.021	147.857	149.439	144.613	169.046	156.829	1.04945	119.202	143.044	131.123	116.639	127.471	122.055	130.94	150.215	140.577
CDR20291_0971_-_cell_wall_hydrolase	342.245	319.203	330.724	435.92	474.997	455.459	1.37716	416.218	709.451	562.835	341.94	469.303	405.621	443.746	436.082	439.914
CDR20291_0972_-_hypothetical_protein	56.1163	43.3355	49.7259	403.142	195.878	299.51	6.02322	100.205	147.021	123.613	62.8501	45.3056	54.0778	94.5404	90.8776	92.709
CDR20291_0973_rnfC_electron_transport_complex_protein	2287.69	2706.35	2497.02	1186.36	1245.76	1216.06	0.487005	1619.07	1784.97	1702.02	2160.29	2006.87	2083.58	1489.45	1645.79	1567.62
CDR20291_0974_rnfD_electron_transport_complex_protein	1561.86	1698.41	1630.13	785.596	643.543	714.57	0.43835	1223.63	1261.57	1242.6	1520.68	1453.09	1486.88	1066.14	1102.75	1084.45
CDR20291_0975_rnfG_electron_transport_complex_protein	1990.22	2142.14	2066.18	1007.5	869.407	938.454	0.454197	1539.06	1751.05	1645.05	1811.2	1895.44	1853.32	1395.04	1469.65	1432.35
CDR20291_0976_rnfE_electron_transport_complex_protein	969.23	960.88	965.055	485.52	295.237	390.379	0.404514	689.193	651.926	670.56	938.035	779.266	858.65	570.177	595.679	582.928
CDR20291_0977_rnfA_electron_transport_complex_protein	1061.51	1251.26	1156.38	616.346	444.013	530.179	0.45848	934.35	1087.05	1010.7	1087.99	1177.92	1132.95	849.349	849.944	849.647
CDR20291_0978_rnfB_electron_transport_complex_protein	1748.78	2057.22	1903	767.826	832.567	800.197	0.420492	1116.42	1356.06	1236.24	1580.65	1830.27	1705.46	1255.47	1403.65	1329.56
CDR20291_0979_-_hypothetical_protein	0.00812328	0.00758534	0.00785431	0.00713711	0.00874692	0.00794202	1.01117	0.010033	0.181722	0.0958775	0.652875	0.72569	0.689283	0.564266	0.320906	0.442586
CDR20291_0980_maf_septum_formation_protein	847.156	883.109	865.132	393.886	384.045	388.966	0.449602	573.573	521.724	547.649	739.973	732.444	736.208	652	711.866	681.933
CDR20291_0981_radC_DNA_repair_protein	544.118	596.841	570.48	333.364	238.898	286.131	0.501562	522.098	453.926	488.012	527.766	542.831	535.298	440.589	500.787	470.688
CDR20291_0982_mreB2_rod_shape-determining_protein_MreB	873.127	955.424	914.275	563.316	624.591	593.954	0.649644	686.402	711.702	699.052	781.849	827.016	804.433	708.578	857.749	783.163
CDR20291_0983_mreC_rod_shape-determining_protein	360.259	444.795	402.527	250.073	204.843	227.458	0.565075	363.639	348.597	356.118	353.475	334.065	343.77	341.647	378.452	360.049
CDR20291_0984_-_hypothetical_protein	201.542	221.865	211.704	163.049	86.0593	124.554	0.588342	258.36	218.012	238.186	224.903	208.404	216.654	228.941	220.18	224.56
CDR20291_0985_-_penicillin-binding_protein	434.323	476.326	455.325	310.146	291.226	300.686	0.660377	397.774	390.832	394.303	439.026	423.481	431.254	434.039	472.749	453.394
CDR20291_0986_minC_septum_site-determining_protein	696.581	939.622	818.101	2795.75	3230.18	3012.97	3.68287	1484.63	3357.32	2420.98	969.202	912.15	940.676	1720.54	1542.94	1631.74
CDR20291_0987_divIVB_septum_site-determining_protein_(cell_division_inhibitor)	676.883	790.133	733.508	2084.83	2155.62	2120.22	2.89053	1231.61	1458.19	1344.9	848.273	784.349	816.311	1052.59	1116.4	1084.49
CDR20291_0988_minE_cell_division_topological_specificity_factor_MinE	423.721	508.715	466.218	1067.81	1142.55	1105.18	2.37052	560.604	646.403	603.504	517.218	386.548	451.883	554.866	605.518	580.192
CDR20291_0989_mrdB_rod_shape-determining_protein	219.686	217.737	218.712	551.085	442.032	496.558	2.27038	395.483	393.877	394.68	286.942	226.48	256.711	308.373	344.833	326.603
CDR20291_0990_mgsA_methylglyoxal_synthase	241.936	302.738	272.337	654.401	414.841	534.621	1.96309	438.541	421.961	430.251	289.052	309.325	299.188	317.757	389.385	353.571
CDR20291_0991_-_PadR_family_transcriptional_regulator	4.34226	6.47209	5.40717	8.40778	4.88046	6.64412	1.22876	5.73083	5.62015	5.67549	4.45587	6.14198	5.29893	6.89431	10.4393	8.66681
CDR20291_0992_-_hypothetical_protein	8.5191	8.4988	8.50895	10.976	4.15982	7.56791	0.889406	6.51231	8.19606	7.35418	7.88952	9.13984	8.51468	9.44576	6.67775	8.06175
CDR20291_0993_-_hypothetical_protein	63.6937	91.8949	77.7943	212.646	149.985	181.315	2.3307	209.535	152.943	181.239	176.064	106.148	141.106	94.1263	133.573	113.85
CDR20291_0994_norV_anaerobic_nitric_oxide_reductase_flavorubredoxin	4085.78	2696.29	3391.03	1680.67	2538.03	2109.35	0.622037	2354.49	2260.54	2307.51	2385.12	3156.39	2770.76	4042.98	3310.86	3676.92
CDR20291_0995_-_radical_SAM_protein	146.421	134.19	140.305	116.256	101.229	108.743	0.775041	117.686	140.976	129.331	114.292	129.854	122.073	136.128	135.625	135.876
CDR20291_0996_-_hypothetical_protein	159.694	143.198	151.446	140.929	94.3022	117.616	0.776617	156.64	147.732	152.186	117.915	132.505	125.21	158.925	145.551	152.238
CDR20291_0997_cafA_ribonuclease_g	153.972	140.295	147.133	183.822	86.129	134.976	0.917368	154.147	136.351	145.249	138.764	126.745	132.755	144.145	135.821	139.983
CDR20291_0998_rplU_50S_ribosomal_protein_L21	5310.95	5324.92	5317.93	3737.25	1723.05	2730.15	0.513385	4439.71	4092.6	4266.15	4557.99	4351.64	4454.82	5194.38	4755.48	4974.93
CDR20291_0999_-_hypothetical_protein	6834.72	7062.43	6948.58	4810.03	2232.96	3521.49	0.506794	5298.77	4635.71	4967.24	5728.58	5404.2	5566.39	6184.83	5689.95	5937.39
CDR20291_1000_rpmA_50S_ribosomal_protein_L27	2906.85	3522.07	3214.46	1951.13	1516.83	1733.98	0.539431	1691.13	2271.91	1981.52	2913.56	2647.53	2780.55	2859.93	2920.06	2889.99
CDR20291_1001_obg_Spo0B-associated_GTP-binding_protein	147.874	131.636	139.755	108.135	53.5773	80.8561	0.578556	118.022	142.565	130.293	109.265	129.302	119.284	150.762	161.63	156.196
CDR20291_1002_-_hypothetical_protein	278.423	220.015	249.219	146.679	66.513	106.596	0.42772	181.737	182.224	181.981	190.422	183.469	186.945	189.458	224.7	207.079
CDR20291_1003_hom1_homoserine_dehydrogenase	11.3409	10.2644	10.8026	5.337	7.48144	6.40922	0.593301	7.25369	11.0213	9.13749	9.85646	7.82698	8.84172	9.68797	11.111	10.3995
CDR20291_1004_-_integrase/recombinase	12.1596	9.52044	10.84	241.765	42.4517	142.108	13.1096	15.4642	25.2593	20.3618	10.174	9.28883	9.73142	8.95395	16.0976	12.5258
CDR20291_1005_-_hypothetical_protein	0.632533	0.309482	0.471008	157.839	24.3981	91.1185	193.455	3.72959	13.3717	8.55064	0.832415	2.09724	1.46483	1.70534	2.78974	2.24754
CDR20291_1006_-_GntR_family_transcriptional_regulator	26.3882	35.1424	30.7653	25.6096	45.5786	35.5941	1.15696	21.4304	30.7911	26.1107	20.1815	19.0216	19.6015	22.8878	27.3865	25.1371
CDR20291_1007_-_hypothetical_protein	43.4288	31.3837	37.4062	174.48	140.831	157.655	4.21468	73.976	85.5327	79.7544	33.3162	45.587	39.4516	38.7138	40.3538	39.5338
CDR20291_1008_etfB3_electron_transfer_flavoprotein_subunit_beta	39.4953	39.1475	39.3214	170.847	155.206	163.026	4.146	99.6412	115.486	107.564	38.5941	44.5712	41.5827	54.14	39.7952	46.9676
CDR20291_1009_etfA3_electron_transfer_flavoprotein_subunit_alpha	75.2077	65.6372	70.4224	238.377	348.74	293.558	4.16854	147.723	179.515	163.619	63.4062	76.497	69.9516	65.3566	72.3531	68.8548
CDR20291_1010_-_FAD/FMN-containing_dehydrogenase	77.3709	59.8242	68.5975	213.757	304.996	259.376	3.78113	157.487	154.233	155.86	66.1314	77.4827	71.8071	67.7171	66.7957	67.2564
CDR20291_1011_-_hypothetical_protein	21.0832	16.1754	18.6293	38.1913	10.9093	24.5503	1.31783	43.7109	42.8714	43.2912	26.2006	23.3625	24.7816	34.1047	16.5587	25.3317
CDR20291_1012_ackA_acetate_kinase	914.048	1056.52	985.284	968.337	755.125	861.731	0.874602	1033.97	938.241	986.106	1109.61	958.901	1034.26	931.981	1118.38	1025.18
CDR20291_1013_-_hypothetical_protein	5854.75	6349.18	6101.97	3635.31	2294.11	2964.71	0.485862	4206.41	3686.96	3946.68	4982.33	4683.11	4832.72	4281.75	5208.69	4745.22
CDR20291_1014_rpmF_50S_ribosomal_protein_L32	674.63	973.982	824.306	368.165	488.482	428.324	0.519617	333.699	390.282	361.99	707.188	582.045	644.616	412.943	685.796	549.37
CDR20291_1015_fapR_fatty_acid_biosynthesis_transcriptional_regulator	814.356	1124.93	969.643	1075.88	803.064	939.472	0.968884	936.58	873.605	905.092	898.496	834.851	866.673	886.029	1047.3	966.664
CDR20291_1016_plsX_glycerol-3-phosphate_acyltransferase_PlsX	582.864	722.939	652.901	777.122	479.861	628.491	0.962613	695.569	759.418	727.494	630.168	603.966	617.067	584.062	711.782	647.922
CDR20291_1017_fabH_3-oxoacyl-ACP_synthase_III	477.035	616.931	546.983	569.574	433.106	501.34	0.916555	614.223	682.071	648.147	547.616	560.943	554.279	576.032	646.372	611.202
CDR20291_1018_fabK_trans-2-enoyl-ACP_reductase	847.23	956.487	901.859	993.515	661.365	827.44	0.917483	805.238	944.531	874.885	897.351	804.724	851.038	816.925	994.58	905.753
CDR20291_1019_fabD_malonyl_coa-acyl_carrier_protein_transacylase	732.613	836.501	784.557	907.804	573.333	740.568	0.943932	778.471	785.132	781.802	794.499	771.708	783.103	682.527	875.253	778.89
CDR20291_1020_fabG_3-oxoacyl-ACP_reductase	847.988	959.324	903.656	1035.29	610.348	822.819	0.910544	1019.28	999.145	1009.21	904.057	887.95	896.004	856.969	1030.7	943.835
CDR20291_1021_acpP_acyl_carrier_protein	3124.08	3225.09	3174.59	3455.2	2098.63	2776.91	0.874733	2544.56	2628.82	2586.69	2577.98	2715.57	2646.78	2821.98	3400.66	3111.32
CDR20291_1022_fabF_3-oxoacyl-ACP_synthase_II	1421.22	1529.35	1475.28	1564.64	1057.65	1311.14	0.88874	1358.03	1406.67	1382.35	1389.08	1342.86	1365.97	1484.86	1662.52	1573.69
CDR20291_1023_-_signaling_protein	38.612	36.2522	37.4321	47.3308	19.7965	33.5637	0.896654	47.399	40.4792	43.9391	40.9696	39.3851	40.1774	38.8476	44.1615	41.5045
CDR20291_1024_-_sigma-54_dependent_transcriptional_regulator	46.1683	41.2207	43.6945	69.2996	25.4328	47.3662	1.08403	59.6905	51.6182	55.6544	55.9309	49.7366	52.8338	49.8789	51.4482	50.6636
CDR20291_1025_-_hypothetical_protein	0.00548077	1.4637	0.73459	0.0048154	1.558	0.781408	1.06373	1.38092	0.00766296	0.694291	0.0825926	1.24854	0.665566	1.61802	2.20845	1.91324
CDR20291_1026_-_glutamine_amidotransferase	0.64288	1.162	0.90244	0.00165156	1.03228	0.516966	0.572853	0.00232168	0.567692	0.285007	0.901749	0.180523	0.541136	0.00181353	0.757443	0.379628
CDR20291_1027_-_amino_acid_permease	0.342736	1.27434	0.808538	4.65379	1.90339	3.27859	4.05496	2.74766	1.77739	2.26253	1.87031	2.60254	2.23642	2.31862	2.23198	2.2753
CDR20291_1028_-_acetyltransferase	23.0566	24.1354	23.596	26.7221	21.96	24.3411	1.03158	28.7258	31.1354	29.9306	30.4573	30.6494	30.5534	27.7109	33.4026	30.5568
CDR20291_1029_fbp_fructose-1,6-bisphosphatase	112.374	102.476	107.425	69.5875	215.62	142.604	1.32747	77.4958	76.1367	76.8162	111.493	97.5327	104.513	58.5518	69.399	63.9754
CDR20291_1030_spoIIIAA_stage_III_sporulation_protein_AA	0.00140837	0.268281	0.134845	188.873	79.3763	134.125	994.66	5.71587	45.6993	25.7076	0.707449	1.28333	0.99539	76.8369	87.9758	82.4064
CDR20291_1031_spoIIIAB_stage_III_sporulation_protein_AB	0.800003	0.249008	0.524506	178.371	43.6847	111.028	211.681	1.64679	37.8106	19.7287	0.098494	0.595566	0.34703	59.7322	79.2209	69.4766
CDR20291_1032_spoIIIAC_stage_III_sporulation_protein_AC	0.589453	1.1487	0.869077	234.425	74.0122	154.219	177.451	0.158267	54.1965	27.1774	2.46207	4.49314	3.47761	98.9382	96.1307	97.5344
CDR20291_1033_spoIIIAD_stage_III_sporulation_protein_AD	0.183372	1.67936	0.931366	222.407	69.5707	145.989	156.747	2.44773	38.98	20.7139	1.35509	5.639	3.49704	76.609	89.0525	82.8307
CDR20291_1034_spoIIIAE_stage_III_sporulation-related_protein	1.38508	0.646678	1.01588	161.333	31.5049	96.4189	94.9118	4.98953	21.4318	13.2107	0.579792	1.76657	1.17318	38.4418	44.7681	41.605
CDR20291_1035_spoiIIIAF_stage_III_sporulation_protein_AF	1.32938	0.7712	1.05029	262.336	73.9021	168.119	160.069	4.47841	36.5499	20.5142	1.13144	3.26983	2.20064	44.8631	52.7999	48.8315
CDR20291_1036_spoIIIAG_stage_iii_sporulation_protein_ag	0.152454	0.495958	0.324206	349.604	184.906	267.255	824.337	8.29103	32.482	20.3865	0.944904	2.47676	1.71083	41.1118	58.7302	49.921
CDR20291_1037_spoIIIAH_stage_III_sporulation_protein_AH	1.81566	0.37676	1.09621	474.79	147.945	311.368	284.04	9.02374	69.2162	39.12	1.26672	1.80224	1.53448	48.6119	63.2335	55.9227
CDR20291_1038_-_hypothetical_protein	449.121	657.214	553.168	802.105	907.338	854.721	1.54514	468.478	518.976	493.727	594.56	439.468	517.014	569.477	779.261	674.369
CDR20291_1039_nusB_N_utilization_substance_protein_B	113.344	132.43	122.887	123.252	43.2207	83.2364	0.677341	95.7001	80.6661	88.1831	131.688	91.0522	111.37	97.404	147.238	122.321
CDR20291_1040_gcp_O-sialoglycoprotein_endopeptidase	28.7749	32.802	30.7884	41.2799	20.205	30.7424	0.998506	28.832	29.9484	29.3902	30.0162	23.9278	26.972	32.8135	38.9038	35.8586
CDR20291_1041_xseA_exodeoxyribonuclease_VII_large_subunit	83.3809	68.6662	76.0236	84.7119	44.5767	64.6443	0.850319	80.5034	62.9001	71.7018	86.4543	59.7904	73.1223	77.4557	78.6263	78.041
CDR20291_1042_xseB_exodeoxyribonuclease_VII_small_subunit	111.641	129.605	120.623	98.4985	53.4728	75.9857	0.629943	117.988	104.997	111.493	133.025	118.783	125.904	105.049	154.336	129.692
CDR20291_1043_ispA_geranyltranstransferase	157.59	165.615	161.603	116.647	88.6058	102.626	0.635055	126.579	104.497	115.538	159.916	136.387	148.151	134.12	172.564	153.342
CDR20291_1044_-_hypothetical_protein	130.881	147.55	139.216	112.956	92.7921	102.874	0.738955	164.313	113.483	138.898	133.621	116.286	124.954	143.59	130.995	137.293
CDR20291_1045_dxs_1-deoxy-D-xylulose-5-phosphate_synthase	131.056	141.203	136.13	109.843	78.0101	93.9265	0.689979	128.459	105.678	117.069	138.637	107.665	123.151	140.593	137.269	138.931
CDR20291_1046_-_RNA_methyltransferase	66.4663	103.925	85.1957	67.8273	49.8214	58.8243	0.690462	86.2092	74.3235	80.2663	76.2713	87.2419	81.7566	90.2687	101.405	95.8368
CDR20291_1047_recN_DNA_repair_protein	145.448	146.398	145.923	86.8947	55.9323	71.4135	0.489392	125.854	109.213	117.534	137.638	124.15	130.894	145.708	153.202	149.455
CDR20291_1048_-_hypothetical_protein	59.4775	65.7187	62.5981	41.2872	30.3151	35.8011	0.571921	56.5851	46.8634	51.7242	56.1698	46.2071	51.1885	71.6746	71.4849	71.5797
CDR20291_1049_-_acetyltransferase	90.7873	99.5887	95.188	167.631	134.995	151.313	1.58962	155.702	117.533	136.618	127.32	75.4442	101.382	120.761	109.322	115.041
CDR20291_1050_bltD_spermine/spermidine_acetyltransferase	153.377	184.31	168.844	207.692	264.616	236.154	1.39866	191.527	197.16	194.344	180.55	171.579	176.065	141.071	202.981	172.026
CDR20291_1051_spoIVB_stage_IV_sporulation_protein_B	20.4127	13.5448	16.9788	33.8153	27.8105	30.8129	1.81479	16.3779	14.861	15.6195	13.8075	20.0919	16.9497	22.2644	21.4019	21.8331
CDR20291_1052_spo0A_stage_0_sporulation_protein_A	1122.82	1528.9	1325.86	5563.95	6802.34	6183.15	4.6635	3170.18	4658.32	3914.25	1926.87	1787.16	1857.01	2897.57	3192.6	3045.09
CDR20291_1053_-_pyrophosphokinase	148.046	192.956	170.501	185.474	172.105	178.789	1.04861	221.869	264.471	243.17	183.495	178.435	180.965	194.644	194.699	194.672
CDR20291_1054_-_hypothetical_protein	207.984	199.573	203.779	270.771	126.439	198.605	0.974612	330.573	270.193	300.383	239.219	196.092	217.656	222.35	250.802	236.576
CDR20291_1055_-_glycosyltransferase	234.774	227.31	231.042	243.146	188.641	215.893	0.934434	253.741	248.397	251.069	238.106	205.388	221.747	224	250.676	237.338
CDR20291_1056_-_glycosyltransferase	143.564	151.666	147.615	209.487	114.288	161.887	1.09669	256.202	236.861	246.531	189.835	173.571	181.703	195.055	190.777	192.916
CDR20291_1057_-_hypothetical_protein	214.382	220.739	217.56	256.38	195.452	225.916	1.03841	282.132	279.276	280.704	228.968	242.042	235.505	253.092	277.16	265.126
CDR20291_1058_nudF_ADP-ribose_pyrophosphatase	183.13	192.498	187.814	261.867	200.944	231.406	1.2321	229.855	274.77	252.312	207.902	188.141	198.022	193.683	228.615	211.149
CDR20291_1059_-_hypothetical_protein	90.9087	52.1553	71.532	226.163	55.9858	141.074	1.97219	160.699	142.803	151.751	139.208	75.2368	107.222	119.395	83.3547	101.375
CDR20291_1060_xerD1_tyrosine_recombinase	150.342	143.734	147.038	341.763	141.79	241.776	1.64431	229.101	184.881	206.991	184.873	146.969	165.921	160.216	175.403	167.81
CDR20291_1061_deoB_phosphopentomutase	205.205	225.409	215.307	470.245	270.618	370.432	1.72048	308.625	301.889	305.257	264.997	229.938	247.468	249.756	260.755	255.255
CDR20291_1062_deoD_purine_nucleoside_phosphorylase	158.813	185.715	172.264	336.742	195.989	266.365	1.54626	255.974	245.642	250.808	199.197	162.375	180.786	199.683	203.623	201.653
CDR20291_1063_deoA_pyrimidine-nucleoside_phosphorylase	38.3116	38.6482	38.4799	116.617	49.2348	82.9259	2.15504	46.9437	48.8416	47.8927	38.547	30.8608	34.7039	53.2755	50.3039	51.7897
CDR20291_1064_-_exported_aminodeoxychorismate_lyase	114.851	108.765	111.808	121.313	75.379	98.346	0.879597	124.112	105.676	114.894	124.034	100.487	112.261	126.262	117.316	121.789
CDR20291_1065_-_O-methyltransferase	468.947	272.95	370.948	211.02	137.883	174.452	0.470285	297.848	308.424	303.136	290.106	416.582	353.344	442.158	438.993	440.576
CDR20291_1066_-_protease	587.648	263.692	425.67	183.416	155.358	169.387	0.39793	223.039	242.005	232.522	261.81	434.162	347.986	515.063	403.35	459.207
CDR20291_1067_-_penicillin-binding_protein	56.5392	17.1289	36.8341	109.519	42.404	75.9615	2.06226	21.4939	22.9061	22.2	20.9958	33.5379	27.2668	59.6093	32.323	45.9661
CDR20291_1068_-_site-specific_recombinase	43.3435	44.8575	44.1005	60.6725	47.2701	53.9713	1.22383	75.9934	48.7192	62.3563	53.3565	35.9438	44.6501	52.5049	50.2296	51.3672
CDR20291_1069_-_lipoprotein	57.5503	50.3875	53.9689	77.0708	36.2258	56.6483	1.04965	93.6397	52.6369	73.1383	72.5507	44.5579	58.5543	43.2979	53.4334	48.3657
CDR20291_1070_-_cell_surface_protein	144.268	197.545	170.906	279.185	348.51	313.847	1.83637	225.607	197.155	211.381	173.797	168.46	171.129	170.182	203.509	186.845
CDR20291_1071_-_hypothetical_protein	30.4136	34.665	32.5393	35.1182	29.1447	32.1315	0.987466	27.1793	28.2634	27.7214	39.0807	31.2591	35.1699	30.584	31.0957	30.8398
CDR20291_1072_-_integrase,_catalytic_region	20.2675	23.1165	21.692	28.1827	16.197	22.1898	1.02295	21.1854	17.6985	19.4419	24.8919	20.4548	22.6733	21.2678	20.2859	20.7769
CDR20291_1073_-_hypothetical_protein	10.9393	7.49431	9.2168	146.282	93.8019	120.042	13.0242	6.78229	11.1607	8.9715	6.9776	8.01887	7.49823	4.11705	7.30595	5.7115
CDR20291_1074_-_hypothetical_protein	12.4388	22.1151	17.2769	25.9416	22.0805	24.0111	1.38977	17.1627	7.07578	12.1192	25.1714	9.31038	17.2409	7.2277	9.02045	8.12407
CDR20291_1075_-_hypothetical_protein	0.806959	2.62255	1.71475	4.25397	5.15383	4.7039	2.74319	2.4819	3.38476	2.93333	2.02675	1.80224	1.9145	1.16779	1.53142	1.3496
CDR20291_1077_-_hypothetical_protein	23.0885	17.9048	20.4967	48.1348	9.53777	28.8363	1.40688	34.4952	15.2766	24.8859	30.8914	18.2011	24.5463	19.0455	19.3016	19.1735
CDR20291_1078_-_hypothetical_protein	89.8028	134.946	112.374	316.003	251.782	283.892	2.52631	167.418	152.639	160.029	153.069	99.062	126.065	126.714	138.625	132.669
CDR20291_1079_vanZ_teicoplanin_resistance_protein	47.1976	41.3085	44.2531	40.0102	23.0853	31.5478	0.712894	42.9978	32.8264	37.9121	45.2913	24.8613	35.0763	41.0321	43.7587	42.3954
CDR20291_1080_-_phage-related_DNA-directed_RNA_polymerase_7_kDa_polypeptide	3.16333	5.30647	4.2349	22.3451	56.1116	39.2283	9.26311	19.1201	21.8988	20.5095	6.52121	5.93949	6.23035	33.827	27.2187	30.5228
CDR20291_1081_-_hypothetical_protein	3.31898	2.16807	2.74352	26.2701	3.87943	15.0748	5.49467	3.16432	8.51765	5.84098	6.93745	2.48708	4.71227	4.52918	5.51341	5.0213
CDR20291_1082_-_hypothetical_protein	3.31566	2.9539	3.13478	32.486	8.98905	20.7375	6.6153	7.05717	7.03088	7.04402	4.75656	3.34546	4.05101	3.79745	3.73701	3.76723
CDR20291_1083_-_hypothetical_protein	2.32642	4.32191	3.32416	35.2736	5.23359	20.2536	6.09284	4.61544	4.6528	4.63412	6.9472	3.45701	5.2021	4.43586	3.27453	3.8552
CDR20291_1084_-_hypothetical_protein	5.03773	3.68951	4.36362	40.79	8.72732	24.7587	5.67388	3.92971	10.896	7.41286	6.70502	2.26415	4.48459	4.74485	7.29097	6.01791
CDR20291_1085_efp_elongation_factor_P	1680.99	2024.07	1852.53	1556.88	1376	1466.44	0.791588	1589.58	1500.61	1545.09	1813.11	1553.04	1683.07	1674.19	1978.99	1826.59
CDR20291_1086_-_hypothetical_protein	960.679	987.941	974.31	801.671	1100.73	951.201	0.976281	675.886	744.886	710.386	771.223	864.721	817.972	859.661	1043.87	951.765
CDR20291_1087_rnc_ribonuclease_III	69.7749	59.4726	64.6238	62.704	39.9096	51.3068	0.793931	61.1346	68.6586	64.8966	69.3569	83.3649	76.3609	69.0087	74.2183	71.6135
CDR20291_1088_-_radical_SAM_protein	96.5364	112.301	104.419	132.098	95.6878	113.893	1.09073	137.478	131.438	134.458	117.351	100.191	108.771	154.137	145.986	150.061
CDR20291_1089_smc_chromosome_partition_protein	149.043	142.979	146.011	177.168	114.282	145.725	0.998041	197.675	188.794	193.235	177.111	148.895	163.003	195.443	211.606	203.524
CDR20291_1090_ftsY_signal_recognition_particle	213.647	235.138	224.392	336.378	306.965	321.671	1.43352	329.539	363.02	346.279	259.673	233.23	246.452	323.928	323.894	323.911
CDR20291_1091_-_hypothetical_protein	572.38	637.279	604.83	610.702	302.211	456.457	0.754686	678.254	612.053	645.154	595.602	568.098	581.85	572.677	618.93	595.803
CDR20291_1092_ffh_signal_recognition_particle_protein	547.456	619.482	583.469	605.342	343.144	474.243	0.812799	583.894	526.339	555.117	657.525	523.317	590.421	570.651	601.563	586.107
CDR20291_1093_rpsP_30S_ribosomal_protein_S16	3286.45	3376.17	3331.31	2498.93	1341.05	1919.99	0.576347	2688.14	2269.86	2479	2916.23	2737.08	2826.65	2762.24	3348.05	3055.14
CDR20291_1094_-_hypothetical_protein	787.007	962.594	874.801	581.921	469.847	525.884	0.601147	413.918	505.088	459.503	759.603	749.315	754.459	663.923	790.475	727.199
CDR20291_1095_rimM_16S_rRNA_processing_protein	207.082	208.058	207.57	182.063	52.9697	117.516	0.566153	231.154	186.089	208.621	202.115	205.107	203.611	219.187	239.914	229.55
CDR20291_1096_trmD_tRNA_(Guanine-n(1)-)-methyltransferase	133.326	145.018	139.172	124.934	39.2875	82.1107	0.589995	112.137	132.354	122.246	117.572	149.233	133.403	132.774	148.878	140.826
CDR20291_1097_rplS_50S_ribosomal_protein_L19	2146.83	2518.15	2332.49	1297.46	1158.71	1228.09	0.526512	1334.14	2193.81	1763.97	1681.07	2328.03	2004.55	2025.52	2365.92	2195.72
CDR20291_1098_-_GTPase	78.373	70.8227	74.5978	113.705	68.6764	91.1907	1.22243	68.5006	70.1692	69.3349	61.5264	76.9611	69.2438	93.7213	91.9839	92.8526
CDR20291_1099_-_branched-chain_amino_acid_transport_system_carrier_protein	9.50337	12.8873	11.1953	2783.38	4227.09	3505.24	313.098	2753.93	2459.82	2606.88	216.641	178.091	197.366	1268.45	1278.85	1273.65
CDR20291_1100_-_branched_chain_amino_acid_transport_system_carrier_protein	3436.07	3894.71	3665.39	2359.29	2670.11	2514.7	0.686066	2427.3	2277.3	2352.3	2786.81	2331.12	2558.97	1326.67	1401.42	1364.05
CDR20291_1101_-_ribonucleotide-diphosphate_reductase	188.592	118.419	153.506	100.688	136.283	118.486	0.771865	102.37	127.343	114.857	115.685	170.117	142.901	201.123	158.028	179.575
CDR20291_1102_rnhB_ribonuclease_HII	89.7049	59.6715	74.6882	27.5778	41.6545	34.6161	0.463475	35.2602	78.5889	56.9245	45.0184	110.339	77.6787	121.606	80.812	101.209
CDR20291_1103_-_FMN-dependent_dehydrogenase	196.153	161.566	178.859	102.372	135.984	119.178	0.666322	114.146	213.318	163.732	136.561	210.143	173.352	224.525	193.143	208.834
CDR20291_1104_-_hypothetical_protein	326.347	487.196	406.772	432.385	912.011	672.198	1.65252	384.046	598.646	491.346	423.163	501.912	462.538	530.9	551.885	541.392
CDR20291_1105_-_regulatory_protein	129.017	89.8279	109.422	85.2133	82.5388	83.876	0.766534	123.065	99.243	111.154	115.23	114.841	115.035	180.916	99.1041	140.01
CDR20291_1106_-_ABC_transporter_permease	12.217	7.97866	10.0978	14.8365	9.25567	12.0461	1.19294	19.6377	15.1177	17.3777	14.2446	10.8379	12.5412	14.8302	11.1494	12.9898
CDR20291_1107_-_ABC_transporter_permease	11.2806	5.32714	8.30387	21.3751	7.33938	14.3572	1.72898	14.3624	22.2157	18.289	19.2326	11.2145	15.2235	13.8017	10.1171	11.9594
CDR20291_1108_-_ABC_transporter_ATP-binding_protein	4.57236	8.60177	6.58706	17.0709	5.51998	11.2954	1.71479	17.2264	8.39472	12.8106	6.03491	5.62038	5.82765	8.56366	8.8932	8.72843
CDR20291_1109_-_two-component_response_regulator	13.163	18.6357	15.8994	17.5455	15.3554	16.4505	1.03466	11.2112	20.878	16.0446	18.9513	13.8041	16.3777	17.7603	15.3699	16.5651
CDR20291_1110_-_two-component_sensor_histidine_kinase	11.1299	11.8643	11.4971	30.8199	7.24653	19.0332	1.65548	21.1912	19.9898	20.5905	21.83	14.6597	18.2448	16.259	14.3855	15.3223
CDR20291_1111_-_hypothetical_protein	8.66295	4.17391	6.41843	42.3868	14.337	28.3619	4.41882	8.65732	15.9394	12.2984	9.34888	4.51442	6.93165	2.72483	9.02442	5.87462
CDR20291_1112_-_competence_protein	8.50516	10.7627	9.63393	35.7181	16.733	26.2255	2.72221	19.3448	13.7305	16.5376	11.9709	9.46142	10.7162	13.0972	15.164	14.1306
CDR20291_1113_-_competence_protein	48.4008	43.596	45.9984	95.0472	29.9022	62.4747	1.35819	72.74	59.2145	65.9772	66.8396	57.0602	61.9499	60.4019	62.8045	61.6032
CDR20291_1114_topA_DNA_topoisomerase_I	212.633	185.976	199.305	390.653	204.844	297.749	1.49394	261.205	264.492	262.849	251.175	234.849	243.012	253.625	245.897	249.761
CDR20291_1115_codY_transcriptional_repressor_CodY	733.579	802.933	768.256	1912.59	1817.39	1864.99	2.42756	20911.6	21739	21325.3	15739.2	16137	15938.1	8166.93	9111.97	8639.45
CDR20291_1116_-_recombination_factor_protein_RarA	15.2772	16.5506	15.9139	52.3024	14.2073	33.2548	2.08967	24.0241	32.2488	28.1365	13.8214	10.5359	12.1787	7.534	6.70366	7.11883
CDR20291_1117_-_acetyltransferase	11.6469	14.978	13.3125	46.0143	15.6783	30.8463	2.3171	17.1702	31.0341	24.1022	8.78904	12.7767	10.7829	12.104	7.66727	9.88564
CDR20291_1118_-_RRF2_family_transcriptional_regulator	811.047	544.356	677.702	724.63	384.064	554.347	0.817981	583.785	442.947	513.366	676.93	534.446	605.688	622.435	601.181	611.808
CDR20291_1119_iscS2_cysteine_desulfurase	2552.42	1539.18	2045.8	1604.36	2646.03	2125.2	1.03881	1566.1	1577.85	1571.97	1652.67	2039.37	1846.02	2587.12	2169.19	2378.15
CDR20291_1120_-_NifU-like_protein	2530.09	1364.76	1947.43	1017.57	2048.26	1532.92	0.78715	973.324	1192.04	1082.68	1250.95	1827.94	1539.45	2297.08	1707.03	2002.05
CDR20291_1121_trmU_tRNA_(5-methylaminomethyl-2-thiouridylate)-methyltransferase	145.071	183.573	164.322	163.397	77.6322	120.515	0.733405	144.516	144.65	144.583	154.334	151.633	152.983	138.628	152.462	145.545
CDR20291_1122_alaS_alanyl-tRNA_synthetase	322.525	374.432	348.478	240.884	253.997	247.44	0.71006	299.2	301.402	300.301	309.871	318.212	314.041	329.704	358.242	343.973
CDR20291_1123_-_hypothetical_protein	471.82	496.073	483.947	375.53	376.632	376.081	0.777113	467.717	450.75	459.233	483.875	446.635	465.255	494.958	537.314	516.136
CDR20291_1124_-_hypothetical_protein	369.135	366.393	367.764	277.973	246.394	262.183	0.712912	372.363	324.786	348.575	341.83	319.057	330.443	332.067	366.322	349.195
CDR20291_1125_-_holliday_junction_resolvase	66.0379	69.9748	68.0063	40.4125	30.4107	35.4116	0.52071	52.2834	79.8257	66.0546	49.7564	93.9482	71.8523	64.2857	83.8739	74.0798
CDR20291_1126_-_hypothetical_protein	804.668	1056.15	930.409	1072.08	655.093	863.586	0.928179	624.036	758.301	691.168	827.168	699.598	763.383	676.176	947.422	811.799
CDR20291_1127_fur_ferric_uptake_regulation_protein	2461.12	1746.48	2103.8	1358.91	2838.46	2098.68	0.997569	1578.75	1469.78	1524.26	1669.63	2126.36	1898	2452.06	2229.68	2340.87
CDR20291_1128_-_membrane-bound_metal-dependent_hydrolase	19.657	14.6324	17.1447	51.1361	16.3316	33.7339	1.9676	57.2946	80.1909	68.7428	55.3709	47.9445	51.6577	66.6588	28.2199	47.4393
CDR20291_1129_-_metallo-beta-lactamase	495.263	360.927	428.095	498.441	430.114	464.277	1.08452	457.515	424.349	440.932	424.926	488.223	456.575	550.828	504.316	527.572
CDR20291_1130_-_small_acid-soluble_spore_protein	0.69254	0.646678	0.669609	29.3376	12.9695	21.1535	31.5909	0.855348	4.27181	2.56358	1.84169	0.439746	1.14072	8.01763	1.36792	4.69278
CDR20291_1131_dacF_D-alanyl-D-alanine_carboxypeptidase	1.55464	1.67503	1.61484	67.7517	26.3118	47.0318	29.1248	2.36323	5.19312	3.77818	1.59601	2.09216	1.84408	2.19211	1.52381	1.85796
CDR20291_1132_-_hypothetical_protein	17.9316	15.7078	16.8197	20.4318	20.9062	20.669	1.22886	13.6835	16.8885	15.286	20.2738	8.63211	14.453	25.2119	17.633	21.4224
CDR20291_1133_-_AraC_family_transcriptional_regulator	11.172	14.2263	12.6991	13.3455	7.22627	10.2859	0.809966	22.0751	14.0883	18.0817	13.6735	10.8661	12.2698	11.3855	12.2639	11.8247
CDR20291_1134_-_membrane-associated_peptidase	75.5506	87.2953	81.423	111.315	70.097	90.706	1.11401	113.99	78.3174	96.1537	103.287	78.4336	90.8603	101.686	106.131	103.909
CDR20291_1135_scpA_segregation_and_condensation_protein_A	127.456	122.28	124.868	234.288	77.3029	155.795	1.24768	199.156	151.136	175.146	150.081	140.229	145.155	153.986	170.235	162.111
CDR20291_1136_scpB_segregation_and_condensation_protein_B	96.7428	123.88	110.311	130.029	94.0632	112.046	1.01573	130.217	116.485	123.351	140.811	128.887	134.849	86.975	137.746	112.361
CDR20291_1137_-_hypothetical_protein	3.07601	3.55196	3.31398	126.942	40.749	83.8455	25.3005	1.70694	9.11637	5.41165	1.33839	4.49928	2.91883	3.19751	5.19011	4.19381
CDR20291_1138_-_hypothetical_protein	2.77731	3.41101	3.09416	117.98	45.5134	81.7467	26.4197	4.13147	8.52179	6.32663	4.75052	2.90276	3.82664	2.06568	4.76967	3.41768
CDR20291_1139_-_MarR_family_transcriptional_regulator	33.9414	31.5897	32.7656	43.4317	23.0385	33.2351	1.01433	48.9533	49.9129	49.4331	56.427	27.8803	42.1536	34.5725	43.7043	39.1384
CDR20291_1140_pepA_leucyl_aminopeptidase	57.7182	64.0854	60.9018	50.9061	61.7547	56.3304	0.924938	58.6526	72.3702	65.5114	62.766	55.515	59.1405	55.8748	58.6517	57.2632
CDR20291_1141_-_hypothetical_protein	1.04036	0.777174	0.908767	46.7534	8.96186	27.8576	30.6543	1.28494	5.23651	3.26072	1.04519	1.15264	1.09892	0.401481	0.410989	0.406235
CDR20291_1142_-_hypothetical_protein	3.38758	2.02448	2.70603	13.3169	6.1489	9.7329	3.59675	3.37108	5.87309	4.62209	3.08726	3.02628	3.05677	4.29536	2.2559	3.27563
CDR20291_1143_-_pyrophosphohydrolase	103.344	162.273	132.808	140.179	146.225	143.202	1.07826	94.3062	105.663	99.9846	151.102	115.516	133.309	129.784	129.817	129.8
CDR20291_1144_-_NAD-dependent_deacetylase	87.3415	110.556	98.9487	118.594	112.214	115.404	1.1663	121.884	98.2168	110.05	111.271	68.7842	90.0276	68.789	93.4879	81.1385
CDR20291_1145_acd_mannosyl-glycoprotein_endo-beta-N-acetylglucosamidase	202.793	153.623	178.208	164.143	179.111	171.627	0.963071	185.071	213.805	199.438	199.667	227.515	213.591	263.799	229.891	246.845
CDR20291_1146_dnaF_DNA_polymerase_III_PolC-type	83.9181	40.0668	61.9924	50.9586	49.1865	50.0725	0.80772	39.2469	43.4832	41.365	45.1527	55.4534	50.303	91.271	59.6413	75.4562
CDR20291_1147_-_hypothetical_protein	280.085	286.566	283.325	237.918	145.676	191.797	0.676949	273.305	219.858	246.582	185.224	258.722	221.973	284.242	275.343	279.793
CDR20291_1148_nusA_transcription_elongation_protein	746.191	594.713	670.452	637.237	710.85	674.043	1.00536	566.499	721.18	643.84	543.954	712.501	628.227	779.896	751.981	765.938
CDR20291_1149_-_hypothetical_protein	482.943	387.127	435.035	455.208	478.051	466.63	1.07263	354.848	517.427	436.138	389.323	498.547	443.935	554.438	480.717	517.577
CDR20291_1150_-_ribosomal_protein	442.752	359.004	400.878	433.559	260.089	346.824	0.865161	424.021	431.225	427.623	379.364	458.083	418.724	522.175	443.799	482.987
CDR20291_1151_infB_translation_initiation_factor_IF-2	1051.6	767.555	909.577	816.539	686.365	751.452	0.826155	646.731	802.312	724.522	691.007	862.635	776.821	1001.84	904.156	952.998
CDR20291_1152_rbfA_ribosome-binding_factor_A	703.61	501.5	602.555	647.737	389.224	518.481	0.86047	579.427	599.056	589.242	574.711	634.475	604.593	833.39	630.347	731.869
CDR20291_1153_-_RNA-binding_protein	786.011	528.861	657.436	654.623	283.263	468.943	0.713291	563.354	530.087	546.721	562.078	536.741	549.409	760.051	536.452	648.252
CDR20291_1154_truB_tRNA_pseudouridine_synthase_B	678.309	459.318	568.813	626.105	215.589	420.847	0.739868	469.737	408.733	439.235	471.423	404.408	437.916	639.439	458.679	549.059
CDR20291_1155_ribC_riboflavin_biosynthesis_protein	329.943	383.367	356.655	385.834	211.612	298.723	0.837569	417.06	344.726	380.893	379.84	353.648	366.744	276.861	377.515	327.188
CDR20291_1156_-_hypothetical_protein	1966.78	2182.87	2074.82	2632.38	1393.19	2012.79	0.970099	2414.71	1669.82	2042.26	3130.46	1859.09	2494.78	2310.34	2111.5	2210.92
CDR20291_1157_rpsO_30S_ribosomal_protein_S15	2121.92	2365.78	2243.85	1614.24	1787.37	1700.8	0.757985	1191.02	1436.99	1314.01	2104.74	1577.13	1840.93	1796.73	2099.87	1948.3
CDR20291_1158_-_hypothetical_protein	127.179	90.7762	108.978	163.344	148.258	155.801	1.42966	102.101	140.115	121.108	102.491	135.79	119.141	156.538	155.877	156.208
CDR20291_1159_comR_polynucleotide_phosphorylase/polyadenylase	655.321	707.858	681.59	741.458	642.029	691.744	1.0149	669.797	695.816	682.807	659.328	638.356	648.842	717.536	786.99	752.263
CDR20291_1160_-_polysaccharide_deacetylase	9.06872	7.57066	8.31969	296.51	95.307	195.909	23.5476	8.3552	42.6035	25.4793	6.76304	7.11586	6.93945	15.1659	11.9346	13.5503
CDR20291_1161_-_peptidase	120.731	138.088	129.409	429.468	219.497	324.483	2.50741	189.067	213.023	201.045	155.079	130.632	142.856	160.368	186.699	173.534
CDR20291_1162_-_hypothetical_protein	91.9571	137.525	114.741	491.936	277.911	384.923	3.35471	157.81	287.995	222.903	186.483	181.015	183.749	192.505	215.364	203.935
CDR20291_1163_dapG_aspartate_kinase_I	185.44	202.236	193.838	539.38	324.475	431.928	2.22829	249.052	313.193	281.123	217.879	203.061	210.47	242.248	269.917	256.082
CDR20291_1164_tepA_translocation-enhancing_protein_TepA	158.782	182.651	170.716	503.65	265.326	384.488	2.2522	220.115	271.284	245.7	200.959	215.132	208.046	210.29	283.846	247.068
CDR20291_1165_ftsK_DNA_translocase	101.739	125.104	113.422	86.0531	51.1224	68.5877	0.604716	110.664	99.5823	105.123	114.682	91.8855	103.284	98.3383	113.856	106.097
CDR20291_1166_-_tRNA_2-selenouridine_synthase	165.843	196.777	181.31	135.019	63.2613	99.1402	0.546799	176.203	135.807	156.005	182.031	142.333	162.182	153.892	165.539	159.715
CDR20291_1167_-_radical_SAM_protein	209.348	245.616	227.482	208.436	93.9368	151.186	0.664608	233.582	192.057	212.82	246.684	205.022	225.853	205.87	238.407	222.139
CDR20291_1168_pgsA_CDP-diacylglycerol--glycerol-3-phosphate_3-phosphatidyltransferase	98.8575	87.8323	93.3449	122.267	36.9234	79.5952	0.8527	89.0343	83.1534	86.0939	105.007	84.0601	94.5336	106.455	94.5513	100.503
CDR20291_1169_recA_RecA_protein_(recombinase_A)	328.427	261.184	294.806	262.443	402.467	332.455	1.12771	231.027	338.358	284.692	229.891	403.796	316.844	395.175	381.02	388.097
CDR20291_1170_-_phosphodiesterase	1164.31	1197.23	1180.77	1172.99	1495.11	1334.05	1.12981	963.647	1204.51	1084.08	1083.48	1248.91	1166.2	1243.86	1392.75	1318.3
CDR20291_1171_-_hypothetical_protein	91.1033	91.7637	91.4335	247.653	202.699	225.176	2.46273	177.277	167.037	172.157	113.084	94.3087	103.696	141.824	133.832	137.828
CDR20291_1172_sip3_signal_peptidase_I	261.07	301.946	281.508	317.03	176.418	246.724	0.876437	350.046	249.767	299.906	301.99	257.173	279.582	286.999	358.899	322.949
CDR20291_1173_bacA1_UDP-diphosphatase	172.56	156.942	164.751	245	96.0444	170.522	1.03503	261.055	243.877	252.466	199.469	179.941	189.705	220.231	222.713	221.472
CDR20291_1174_xerD2_tyrosine_recombinase	163.516	137.864	150.69	212.397	95.1845	153.791	1.02058	226.819	152.548	189.683	209.404	129.116	169.26	156.675	168.684	162.68
CDR20291_1175_-_adenylosuccinate_lyase	157.461	201.677	179.569	194.375	203.213	198.794	1.10706	194.984	184.044	189.514	202.088	157.563	179.825	178.602	204.993	191.798
CDR20291_1176_-_MarR_family_transcriptional_regulator	114.461	100.675	107.568	127.204	68.4266	97.8153	0.909335	158.247	109.219	133.733	147.931	76.5608	112.246	135.4	124.028	129.714
CDR20291_1177_malX_PTS_system_maltose_and_glucose-specific_transporter_subunit_IIBC	12.3135	12.7272	12.5204	28.3802	17.4568	22.9185	1.8305	15.5095	14.7689	15.1392	17.2705	10.3238	13.7971	16.5304	17.5659	17.0481
CDR20291_1178_-_RpiR_family_transcriptional_regulator	35.1526	18.2536	26.7031	29.9584	16.6229	23.2906	0.872208	30.6307	17.8594	24.245	35.7781	22.9301	29.3541	35.9632	23.4371	29.7002
CDR20291_1179_glvG_maltose-6'-phosphate_glucosidase	33.7865	34.9303	34.3584	29.0848	36.1949	32.6398	0.949982	35.325	35.5948	35.4599	38.3956	30.7075	34.5515	32.2069	37.1321	34.6695
CDR20291_1180_-_aspartate_aminotransferase	2190.87	2513.46	2352.16	5180.26	6090.92	5635.59	2.39592	3482.84	3116.09	3299.47	2659.45	2108.3	2383.88	2994.02	3166.27	3080.14
CDR20291_1181_-_galactose-1-phosphate_uridylyltransferase	93.3169	85.7517	89.5343	70.6409	63.8846	67.2627	0.751251	133.053	86.3951	109.724	102.435	89.1037	95.7694	100.814	98.8361	99.8251
CDR20291_1182_exoA_exodeoxyribonuclease	1116.59	660.398	888.494	923.969	1489.6	1206.78	1.35824	903.971	1065.23	984.601	807.635	1103.55	955.592	1529.09	1396.34	1462.71
CDR20291_1183_-_exonuclease	11.5195	37.2168	24.3681	35.1217	19.9962	27.5589	1.13094	54.2182	130.167	92.1926	49.8727	46.8456	48.3591	63.3898	45.7036	54.5467
CDR20291_1184_-_hypothetical_protein	57.9929	4.71368	31.3533	39.5746	32.534	36.0543	1.14994	55.1153	69.3268	62.2211	49.7093	67.3159	58.5126	182.501	46.0644	114.283
CDR20291_1185_glnA_glutamine_synthetase	248.303	127.379	187.841	166.384	178.402	172.393	0.91776	138.021	156.334	147.178	142.993	197.174	170.084	336.306	204.486	270.396
CDR20291_1186_-_cell_wall_biosynthesis_protein	19.4806	29.9935	24.737	32.0127	16.235	24.1239	0.975211	33.861	26.0941	29.9776	38.2626	20.4361	29.3494	18.773	25.9831	22.3781
CDR20291_1187_-_padr_family_transcriptional_regulator	19.0814	29.7422	24.4118	24.8089	26.839	25.8239	1.05785	23.7393	34.5058	29.1226	28.9853	29.7651	29.3752	10.4144	28.1541	19.2843
CDR20291_1188_-_hypothetical_protein	26.7169	37.5971	32.157	32.7306	22.1935	27.4621	0.853999	36.095	39.6714	37.8832	25.4496	27.6383	26.544	34.4534	34.6203	34.5369
CDR20291_1189_-_hypothetical_protein	33.0257	40.429	36.7274	34.4977	27.4413	30.9695	0.843227	42.1463	29.7061	35.9262	42.6993	36.7654	39.7323	46.3067	48.2164	47.2615
CDR20291_1190_-_lipoprotein	190.938	215.275	203.106	216.978	168.172	192.575	0.948148	212.742	195.533	204.137	201.941	187.5	194.721	140.547	192.668	166.608
CDR20291_1191_-_lantibiotic_ABC_transporter_ATP-binding_protein	1.43514	1.9906	1.71287	10.405	3.08653	6.74576	3.93828	1.19892	2.7091	1.95401	0.889166	0.433592	0.661379	1.06138	1.86098	1.46118
CDR20291_1192_-_lantibiotic_ABC_transporter_permease	0.749925	0.543859	0.646892	4.09378	2.16836	3.13107	4.84017	0.00235082	0.542884	0.272617	0.640582	0.216796	0.428689	1.18257	0.985006	1.08379
CDR20291_1193_-_lantibiotic_ABC_transporter_permease	4.48431	3.42509	3.9547	13.2131	2.33491	7.77401	1.96576	6.66665	5.38485	6.02575	5.5004	4.90716	5.20378	2.831	6.81537	4.82318
CDR20291_1194_-_lantibiotic_two-component_sensor_histidine_kinase	27.7921	21.3283	24.5602	35.0533	14.0704	24.5618	1.00007	44.2122	24.2563	34.2343	26.543	18.0258	22.2844	29.7813	28.2981	29.0397
CDR20291_1195_-_pyridoxine_kinase	97.8242	111.32	104.572	54.4088	48.3785	51.3937	0.491466	80.2907	69.4289	74.8598	122.313	81.0548	101.684	58.3574	77.1298	67.7436
CDR20291_1196_-_hypothetical_protein	0.743125	1.54347	1.1433	27.2452	5.63862	16.4419	14.3811	0.00142963	1.43389	0.71766	0.741337	1.31843	1.02988	0.00111673	1.17747	0.589293
CDR20291_1197_cspB_cold_shock_protein	11782.9	14749.9	13266.4	5227.04	9463.3	7345.17	0.553667	3808.36	4681.62	4244.99	8938.09	8112.7	8525.4	6291.56	9100.72	7696.14
CDR20291_1198_-_regulatory_protein	140.053	163.068	151.56	275.174	238.755	256.964	1.69546	179.469	193.868	186.668	193.575	160.309	176.942	201.974	188.818	195.396
CDR20291_1199_-_peptidyl-prolyl_isomerase	1832.91	2059.16	1946.03	1611.69	1037.01	1324.35	0.680538	1882.99	1262.78	1572.88	1954.34	1550.83	1752.59	1433.44	1918.86	1676.15
CDR20291_1200_-_hypothetical_protein	49.3325	40.8582	45.0953	63.2182	26.7819	45.0001	0.997887	95.7079	60.3812	78.0446	95.4465	63.0191	79.2328	61.5118	57.4093	59.4605
CDR20291_1201_-_hypothetical_protein	7.36459	3.73504	5.54981	2.95147	2.42885	2.69016	0.48473	11.1638	10.5603	10.862	16.6309	8.74091	12.6859	7.41671	4.88612	6.15142
CDR20291_1202_-_phage_repressor	115.044	175.898	145.471	113.24	125.066	119.153	0.819084	81.0109	93.7751	87.393	142.304	162.507	152.406	73.0499	134.873	103.961
CDR20291_1203_-_phage_regulatory_protein	4.63175	6.71923	5.67549	9.1926	9.95982	9.57621	1.68729	2.26441	9.84876	6.05659	15.1299	13.5924	14.3611	7.66034	11.7626	9.71147
CDR20291_1204_-_hypothetical_protein	8.65245	8.67474	8.6636	19.9839	21.2925	20.6382	2.38218	7.6671	7.20829	7.43769	26.8534	14.5	20.6767	8.49086	10.1223	9.30658
CDR20291_1205_-_hypothetical_protein	217.807	254.092	235.95	227.757	647.141	437.449	1.85399	181.879	169.999	175.939	523.148	461.104	492.126	195.299	269.53	232.414
CDR20291_1206_-_hypothetical_protein	161.431	205.593	183.512	177.851	623.491	400.671	2.18335	136.334	156.419	146.377	363.061	413.601	388.331	184.052	215.773	199.912
CDR20291_1207_-_hypothetical_protein	166.736	211.677	189.207	181.214	808.674	494.944	2.61589	149.231	129.838	139.534	361.847	435.814	398.831	155.84	222.466	189.153
CDR20291_1208_-_hypothetical_protein	207.009	267.959	237.484	250.086	780.265	515.176	2.16931	151.359	159.869	155.614	425.014	450.121	437.567	210.265	231.322	220.793
CDR20291_1209_-_hypothetical_protein	115.139	147.838	131.488	117.463	525.095	321.279	2.4434	79.3608	87.3172	83.339	238.973	232.62	235.797	122.947	143.766	133.356
CDR20291_1210_-_hypothetical_protein	133.588	146.37	139.979	147.243	441.186	294.214	2.10185	108.705	95.7191	102.212	325.657	275.695	300.676	135.466	151.612	143.539
CDR20291_1211_-_hypothetical_protein	126.283	140.912	133.597	146.22	355.274	250.747	1.87688	108.09	106.825	107.458	370.569	283.678	327.124	108.897	136.144	122.52
CDR20291_1212_-_phage_cell_wall_hydrolase	113.621	138.601	126.111	134.156	375.123	254.639	2.01917	92.4336	87.6543	90.0439	296.473	284.634	290.553	120.695	133.875	127.285
CDR20291_1213_-_hypothetical_protein	136.813	158.236	147.524	161.089	404.912	283	1.91833	100.029	92.2412	96.1351	320.475	282.625	301.55	127.934	148.712	138.323
CDR20291_1214_-_phage_protein	98.1956	106.504	102.35	130.586	311.393	220.989	2.15916	73.3936	98.108	85.7508	242.984	192.153	217.569	115.23	112.763	113.996
CDR20291_1215_-_phage_protein	108.975	125.282	117.129	131.468	367.608	249.538	2.13046	95.1297	85.1549	90.1423	274.806	247.58	261.193	107.845	133.544	120.695
CDR20291_1216_-_phage_protein	86.0451	96.6964	91.3708	118.795	305.076	211.936	2.31951	81.4219	77.5132	79.4675	224.74	204.745	214.743	104.203	119.532	111.868
CDR20291_1217_-_phage_tail_fiber_protein	89.7225	96.8677	93.2951	116.857	201.175	159.016	1.70444	59.7504	60.6138	60.1821	217.605	179.471	198.538	89.2741	92.6038	90.939
CDR20291_1218_-_hypothetical_protein	107.222	121.475	114.349	134.865	279.842	207.353	1.81335	99.3296	83.8935	91.6115	281.817	225.11	253.464	116.782	127.728	122.255
CDR20291_1219_-_hypothetical_protein	22.2903	16.3752	19.3327	14.8081	68.0615	41.4348	2.14324	39.1607	38.1933	38.677	28.7346	44.1945	36.4646	20.3199	48.6782	34.499
CDR20291_1220_-_hypothetical_protein	22.902	25.0278	23.9649	23.7326	54.0612	38.8969	1.62308	14.7372	24.6222	19.6797	74.6191	62.4877	68.5534	17.2825	29.3935	23.338
CDR20291_1221_-_hypothetical_protein	392.007	460.868	426.438	359.742	167.972	263.857	0.618747	381.863	346.985	364.424	503.864	391.22	447.542	359.183	420.905	390.044
CDR20291_1222_-_phage_regulatory_protein	308.087	315.993	312.04	301.5	137.634	219.567	0.70365	383.621	308.827	346.224	313.127	315.363	314.245	292.183	332.33	312.256
CDR20291_1223_-_phage_regulatory_protein	5.78377	9.70923	7.7465	9.9006	7.34741	8.62401	1.11328	0.192633	13.8472	7.01992	3.5092	16.6473	10.0783	5.85583	11.129	8.49241
CDR20291_1224_-_hypothetical_protein	9.31938	12.0431	10.6812	15.1014	1.82692	8.46416	0.792432	8.76177	10.8812	9.82148	1.86819	11.2992	6.5837	2.97722	11.2438	7.11051
CDR20291_1225_-_phage_regulatory_protein	68.9447	56.4269	62.6858	115.084	53.9818	84.5329	1.34852	84.2109	63.3032	73.757	79.4563	52.7705	66.1134	90.9888	66.9211	78.9549
CDR20291_1226_-_transporter	13.84	15.7713	14.8056	29.4259	15.3319	22.3789	1.51151	23.1925	16.1055	19.649	19.46	14.5009	16.9805	15.0415	15.825	15.4332
CDR20291_1227_-_TetR_family_transcriptional_regulator	13.1143	19.2488	16.1816	37.0221	3.31242	20.1673	1.24631	29.2905	18.5115	23.901	24.7759	14.2797	19.5278	20.0912	15.6623	17.8768
CDR20291_1228_glpK2_glycerol_kinase	19.9565	26.5089	23.2327	35.8623	44.6564	40.2593	1.73287	21.41	31.8239	26.6169	18.3098	21.2792	19.7945	17.8718	23.3212	20.5965
CDR20291_1229_-_GntR_family_transcriptional_regulator	97.0244	101.445	99.2347	133.31	79.2867	106.298	1.07118	175.794	168.22	172.007	159.519	97.4892	128.504	101.493	111.08	106.286
CDR20291_1230_-_LamB/YcsF_family_protein	6.15154	7.55592	6.85373	22.7696	25.7642	24.2669	3.54069	6.95923	19.1482	13.0537	1.92586	7.91992	4.92289	1.53606	2.27357	1.90481
CDR20291_1231_-_transporter	9.56303	5.52526	7.54415	29.3484	23.2469	26.2977	3.48584	25.1685	26.2568	25.7127	6.78781	8.77675	7.78228	1.68864	2.34237	2.01551
CDR20291_1232_-_allophanate_hydrolase_subunit_1	9.92958	7.10286	8.51622	47.3455	32.2041	39.7748	4.67048	19.3054	29.0486	24.177	6.04511	6.84111	6.44311	5.89602	2.11745	4.00673
CDR20291_1233_-_allophanate_hydrolase_subunit_2	10.5886	8.24768	9.41814	32.8489	32.1231	32.486	3.4493	16.8964	22.0888	19.4926	8.93535	10.0948	9.51507	3.4016	2.45527	2.92844
CDR20291_1234_-_hypothetical_protein	116.672	141.022	128.847	115.826	48.8169	82.3214	0.638909	130.497	116.793	123.645	123.605	90.1307	106.868	104.187	122.724	113.456
CDR20291_1235_-_chloromuconate_cycloisomerase	0.130338	1.09536	0.612849	130.708	105.173	117.941	192.446	18.7051	21.3712	20.0382	2.45516	1.601	2.02808	5.51797	9.64159	7.57978
CDR20291_1236_-_hypothetical_protein	0.00117546	1.35666	0.678918	162.197	105.334	133.766	197.028	29.608	23.0087	26.3084	3.41874	2.35484	2.88679	14.2141	10.8474	12.5308
CDR20291_1237_-_esterase	3.4518	3.92206	3.68693	181.857	134.319	158.088	42.8779	35.2267	35.1443	35.1855	4.19745	5.4461	4.82178	13.6497	13.2916	13.4706
CDR20291_1238_-_endoribonuclease	399.437	573.991	486.714	443.712	583.474	513.593	1.05523	284.802	333.123	308.962	404.982	383.655	394.318	351.488	457.558	404.523
CDR20291_1239_-_hypothetical_protein	30.0144	35.1608	32.5876	53.748	21.9152	37.8316	1.16092	63.0138	58.7413	60.8775	58.7769	38.4186	48.5977	40.9468	54.2933	47.6201
CDR20291_1240_-_oxidoreductase	99.1584	117.91	108.534	100.234	101.77	101.002	0.930601	108.254	98.2444	103.249	102.482	91.7187	97.1003	93.2438	113.444	103.344
CDR20291_1241_-_hypothetical_protein	109.072	47.8622	78.4671	173.779	61.4402	117.61	1.49884	148.927	169.226	159.077	122.019	81.9569	101.988	99.7429	76.1509	87.9469
CDR20291_1242_-_amino_acid_amidase	172.78	151.897	162.339	236.28	124.685	180.483	1.11177	171.126	148.651	159.889	183.597	122.259	152.928	145.057	159.538	152.298
CDR20291_1243_-_hypothetical_protein	26.7277	26.3844	26.556	81.4891	43.7702	62.6296	2.35839	18.0144	22.0889	20.0516	18.4673	20.0382	19.2527	19.0455	19.1009	19.0732
CDR20291_1244_-_peptidase	3.90777	4.18942	4.0486	61.6664	18.6708	40.1686	9.92161	4.0716	5.41512	4.74336	2.22401	2.77646	2.50023	2.73375	2.73447	2.73411
CDR20291_1245_-_muramoyltetrapeptide_carboxypeptidase	19.8673	24.0118	21.9396	23.8031	22.5321	23.1676	1.05597	26.2273	26.8235	26.5254	26.4567	22.3759	24.4163	24.6287	25.5334	25.081
CDR20291_1246_-_hypothetical_protein	106.783	121.384	114.084	159.738	116.851	138.294	1.21222	113.765	127.263	120.514	139.071	92.4888	115.78	138.533	119.741	129.137
CDR20291_1247_-_hypothetical_protein	74.1064	48.7494	61.4279	139.571	36.2749	87.923	1.43132	77.344	69.7888	73.5664	74.7388	38.4869	56.6128	64.4358	65.6524	65.0441
CDR20291_1248_glpQ_glycerophosphoryl_diester_phosphodiesterase	9.95941	6.12796	8.04368	42.7099	6.08269	24.3963	3.03297	5.51254	7.25173	6.38213	11.6688	6.13743	8.90311	6.62987	8.77913	7.7045
CDR20291_1249_-_nonribosomal_peptide_synthetase	26.9976	29.1794	28.0885	174.025	75.0791	124.552	4.43427	57.0359	68.7395	62.8877	34.7501	38.4313	36.5907	36.2522	39.9061	38.0791
CDR20291_1250_-_oligopeptide_transporter	1754.54	2007.41	1880.97	1047.83	572.259	810.044	0.430651	844.904	797.364	821.134	1612.44	1403.11	1507.78	1192.83	1325.93	1259.38
CDR20291_1251_-_hypothetical_protein	2108.23	2170.72	2139.47	1197.77	402.106	799.938	0.373895	817.283	701.755	759.519	1783.24	1507.29	1645.26	1249.22	1451.51	1350.37
CDR20291_1252_-_ABC_transporter_ATP-binding_protein	67.657	66.7381	67.1976	84.3209	51.7181	68.0195	1.01223	97.0572	71.9385	84.4978	76.5496	66.0552	71.3024	72.9545	77.2347	75.0946
CDR20291_1253_-_hypothetical_protein	47.2423	51.782	49.5121	65.7731	51.6303	58.7017	1.1856	71.4903	52.6128	62.0516	64.5594	48.6115	56.5854	51.9078	60.1952	56.0515
CDR20291_1254_-_GntR_family_transcriptional_regulator	26.3562	23.7067	25.0314	44.9377	16.0801	30.5089	1.21882	29.1067	32.0673	30.587	25.2303	21.6171	23.4237	33.8214	34.336	34.0787
CDR20291_1255_ddl_D-alanine--D-alanine_ligase	88.042	101.146	94.594	111.673	43.5554	77.6142	0.820498	115.77	100.093	107.931	73.5828	93.7432	83.663	101.438	122.914	112.176
CDR20291_1256_-_competence_damage-inducible_protein_A	122.027	147.008	134.518	200.646	154.196	177.421	1.31894	181.794	175.871	178.833	165.381	132.216	148.798	160.565	159.347	159.956
CDR20291_1257_-_hydrolase	132.052	158.688	145.37	174.475	111.767	143.121	0.984529	193.807	179.075	186.441	159.673	118.391	139.032	159.605	154.282	156.944
CDR20291_1258_-_hypothetical_protein	115.009	111.754	113.382	167.984	64.8833	116.434	1.02692	163.408	120.845	142.126	173.963	89.1289	131.546	126.369	110.451	118.41
CDR20291_1259_-_sigma-54_dependent_regulatory_protein	8.85202	10.7023	9.77716	8.49128	6.49406	7.49267	0.766344	18.561	12.2458	15.4034	15.8206	8.81143	12.316	11.718	9.19822	10.4581
CDR20291_1260_-_hypothetical_protein	6.25023	8.46861	7.35942	11.8787	3.11623	7.49747	1.01876	15.8173	14.9335	15.3754	7.18888	10.279	8.73394	6.39502	6.36677	6.38089
CDR20291_1261_-_radical_SAM_protein	55.4116	65.7693	60.5905	58.0003	44.1809	51.0906	0.843212	66.7973	63.013	64.9052	70.7245	57.8101	64.2673	66.3911	72.5674	69.4793
CDR20291_1262_-_hypothetical_protein	48.978	28.6661	38.8221	53.1209	13.829	33.4749	0.862266	28.0753	29.8161	28.9457	55.3089	25.3838	40.3464	28.2608	26.1528	27.2068
CDR20291_1263_-_hypothetical_protein	0.00318114	0.00297048	0.00307581	48.3806	11.7148	30.0477	9769.04	0.003929	8.29947	4.1517	1.22243	0.00355233	0.612991	1.63273	1.70282	1.66778
CDR20291_1264_-_ATP-binding_protein	59.6801	83.0167	71.3484	109.25	200.385	154.817	2.16988	61.3798	108.21	84.7949	54.8159	84.111	69.4634	63.0325	92.1503	77.5914
CDR20291_1265_-_drug/sodium_antiporter	7.76355	7.44303	7.60329	11.9408	7.98462	9.96271	1.31032	4.98452	7.20454	6.09453	11.0942	5.8463	8.47025	9.05128	7.22407	8.13767
CDR20291_1266_-_signaling_protein	56.0854	52.7902	54.4378	53.3066	45.5726	49.4396	0.908185	64.0894	58.0324	61.0609	64.1774	51.3098	57.7436	48.7317	55.9237	52.3277
CDR20291_1267_-_signaling_protein	41.5866	25.1674	33.377	61.5136	16.5708	39.0422	1.16973	46.6133	41.9461	44.2797	60.3597	36.9422	48.6509	40.1492	35.8426	37.9959
CDR20291_1268_-_signaling_protein	49.9747	42.5589	46.2668	52.6556	23.2027	37.9291	0.819792	66.8167	60.4967	63.6567	63.0033	45.3953	54.1993	51.952	47.8322	49.8921
CDR20291_1269_-_MerR_family_transcriptional_regulator	15.7599	14.0869	14.9234	39.1152	11.7704	25.4428	1.70489	27.1684	21.8981	24.5332	15.6781	12.3797	14.0289	19.8826	21.8278	20.8552
CDR20291_1270_-_hypothetical_protein	16.9679	18.754	17.861	41.4666	21.8463	31.6564	1.77238	13.6529	30.7995	22.2262	13.9389	27.2152	20.577	20.3857	22.1826	21.2842
CDR20291_1271_-_hypothetical_protein	16.2223	13.6361	14.9292	207.86	245.727	226.793	15.1913	109.779	121.772	115.775	34.3921	31.2883	32.8402	45.5982	65.9586	55.7784
CDR20291_1272_-_hypothetical_protein	29.9347	24.5466	27.2407	50.4803	34.1399	42.3101	1.5532	28.407	47.7839	38.0954	23.6631	24.1168	23.8899	34.8485	31.3649	33.1067
CDR20291_1273_-_hypothetical_protein	23.1386	17.4504	20.2945	53.7989	22.4685	38.1337	1.87902	35.5148	33.7197	34.6172	32.5282	23.8999	28.2141	26.6693	26.3829	26.5261
CDR20291_1274_-_transcriptional_regulator	16.7345	14.9787	15.8566	33.6254	14.2211	23.9232	1.50873	14.958	12.4598	13.7089	16.0142	15.2811	15.6476	5.60463	17.5067	11.5557
CDR20291_1275_-_hypothetical_protein	20.6223	11.1198	15.8711	12.6476	37.8582	25.2529	1.59113	12.2108	9.27184	10.7413	6.95674	18.6486	12.8027	13.2052	13.6577	13.4314
CDR20291_1276_-_hypothetical_protein	26.0476	26.2585	26.1531	121.926	132.724	127.325	4.86846	113.96	65.7	89.83	58.897	46.4746	52.6858	40.2558	55.1708	47.7133
CDR20291_1277_-_hypothetical_protein	10.7745	8.07594	9.42522	17.3594	10.3397	13.8496	1.46941	12.6409	17.0941	14.8675	16.1863	9.66275	12.9245	15.4785	8.88528	12.1819
CDR20291_1278_-_transcriptional_regulator	105.079	100.134	102.606	103.874	107.68	105.777	1.0309	102.368	83.9117	93.1398	115.749	92.3366	104.043	91.2288	101.106	96.1674
CDR20291_1279_-_exported_polysaccharide_deacetylase	0.00165419	0.472663	0.237159	52.525	19.2333	35.8791	151.288	0.00204308	4.31572	2.15888	0.211888	1.13049	0.671189	0.325564	1.82321	1.07439
CDR20291_1280_-_exonuclease	14.4082	14.5732	14.4907	20.2222	10.8892	15.5557	1.0735	17.589	17.4039	17.4964	17.6741	14.1717	15.9229	15.5302	15.2855	15.4078
CDR20291_1281_-_ribonuclease	31.5947	28.5659	30.0803	29.428	20.611	25.0195	0.831757	22.0299	43.4793	32.7546	24.7957	29.914	27.3548	27.9423	31.8169	29.8796
CDR20291_1282_-_bifunctional_protein_peroxiredoxin/chitinase	35.1839	27.1488	31.1664	88.3762	49.5885	68.9823	2.21336	119.295	55.6298	87.4624	107.165	67.5904	87.3777	82.8408	42.5855	62.7131
CDR20291_1283_-_hypothetical_protein	362.685	509.743	436.214	293.051	431.432	362.241	0.830422	344.707	334.903	339.805	401.134	347.324	374.229	297.502	375.106	336.304
CDR20291_1284_-_hypothetical_protein	99.169	87.488	93.3285	117.71	85.4495	101.58	1.08841	119.518	100.848	110.183	97.1964	125.621	111.409	105.296	130.086	117.691
CDR20291_1285_-_hypothetical_protein	258.734	200.345	229.539	194.47	161.413	177.942	0.775211	221.966	248.429	235.197	221.973	270.011	245.992	321.055	296.621	308.838
CDR20291_1286_-_sigma-54-dependent_transcriptional_regulator	254.135	189.052	221.594	145.822	155.305	150.564	0.679458	121.546	123.183	122.365	160.174	239.999	200.087	219.233	200.968	210.101
CDR20291_1287_-_multiprotein_complex_assembly_protein	130.399	116.289	123.344	101.036	75.6878	88.3619	0.716386	130.703	107.322	119.013	131.092	106.877	118.984	125.443	120.697	123.07
CDR20291_1288_-_hypothetical_protein	50.2742	67.5261	58.9001	24.187	18.8346	21.5108	0.365208	63.5611	57.4167	60.4889	57.3477	63.7273	60.5375	50.1732	53.0861	51.6296
CDR20291_1289_-_hypothetical_protein	56.5148	52.9792	54.747	47.2594	15.6915	31.4754	0.574926	52.9699	43.2055	48.0877	67.3745	56.0946	61.7345	56.13	53.3457	54.7379
CDR20291_1290_-_hypothetical_protein	115.243	176.335	145.789	270.299	190.775	230.537	1.58131	208.241	162.532	185.387	242.679	151.041	196.86	169.791	162.209	166
CDR20291_1291_-_hypothetical_protein	28.5006	36.4492	32.4749	23.1665	38.8814	31.0239	0.955321	19.9809	33.3701	26.6755	28.8426	40.8757	34.8591	34.0761	38.7934	36.4347
CDR20291_1292_-_hypothetical_protein	59.8067	64.213	62.0099	61.6782	59.7643	60.7212	0.979219	63.3633	55.9037	59.6335	56.7048	62.1167	59.4108	52.8776	70.9521	61.9149
CDR20291_1293_-_exported_polysaccharide_deacetylase	102.448	96.6443	99.5461	108.126	81.9481	95.037	0.954703	98.9926	102.024	100.508	92.8068	83.5632	88.185	100.18	98.4458	99.3129
CDR20291_1294_pabA_para-aminobenzoate_synthase_glutamine_amidotransferase_component_II	85.8858	118.075	101.98	124.966	122.412	123.689	1.21287	152.413	187.402	169.907	147.568	143.157	145.363	144.671	133.49	139.081
CDR20291_1295_pabB_para-aminobenzoate_synthase_component_I	135.753	145.661	140.707	120.266	128.315	124.291	0.883328	132.091	129.3	130.696	140.206	133.48	136.843	134.011	154.574	144.293
CDR20291_1296_pabC_aminodeoxychorismate_lyase	130.686	112.858	121.772	99.4748	58.4909	78.9828	0.648613	142.791	126.2	134.495	133.579	107.381	120.48	161.038	125.842	143.44
CDR20291_1297_-_hypothetical_protein	312.453	245.217	278.835	165.112	209.152	187.132	0.671121	239.265	195.189	217.227	249.584	287.071	268.327	296.735	267.195	281.965
CDR20291_1298_folE_GTP_cyclohydrolase_I	498.027	378.734	438.38	282.261	378.536	330.399	0.75368	478.599	461.834	470.216	385.787	477.169	431.478	575.825	465.154	520.49
CDR20291_1299_folP_dihydropteroate_synthase	574.621	379.426	477.024	260.668	344.469	302.568	0.634284	307.322	385.337	346.329	365.529	436.213	400.871	576.778	442.378	509.578
CDR20291_1300_folB_dihydroneopterin_aldolase	477.768	298.021	387.894	244.754	196.959	220.856	0.569373	324.416	298.953	311.684	345.335	331.105	338.22	510.892	333.835	422.363
CDR20291_1301_folK_2-amino-4-hydroxy-6-hydroxymethyldihydropteridine_pyrophosphokinase	693.876	442.961	568.418	276.852	365.666	321.259	0.56518	381.969	448.989	415.479	430.592	563.2	496.896	788.082	564.61	676.346
CDR20291_1302_-_phospho-2-dehydro-3-deoxyheptonate_aldolase/chorismate_mutase	547.325	363.818	455.572	160.396	249.221	204.808	0.449564	281.219	263.645	272.432	320.175	338.472	329.323	492.805	360.011	426.408
CDR20291_1303_dnaG_DNA_primase	342.528	300.515	321.522	233.79	175.807	204.798	0.636967	301.701	289.251	295.476	290.61	269.555	280.082	301.072	280.134	290.603
CDR20291_1304_rpoD1_RNA_polymerase_sigma_factor_(sigma-43)	434.116	417.27	425.693	341.96	376.835	359.397	0.844265	400.835	409.764	405.299	385.227	401.894	393.56	437.793	470.613	454.203
CDR20291_1305_-_hypothetical_protein	31.9049	31.7792	31.8421	27.1341	20.772	23.953	0.752246	31.0587	38.1076	34.5832	32.3588	28.5676	30.4632	21.3523	36.2612	28.8068
CDR20291_1306_-_hypothetical_protein	48.4758	41.763	45.1194	44.9147	30.8538	37.8843	0.839644	47.717	60.8951	54.306	42.4328	50.3625	46.3976	48.7486	55.9621	52.3554
CDR20291_1307_wrbA_flavoprotein	47.8502	69.4159	58.633	62.1583	76.26	69.2091	1.18038	55.1546	111.947	83.5508	66.7547	65.1964	65.9755	94.7464	73.1324	83.9394
CDR20291_1308_-_5-nitroimidazole_reductase	13075.7	14730.7	13903.2	11887.5	12663.8	12275.6	0.882937	12238.5	9167.44	10703	12185.6	8871.39	10528.5	10961.4	12897.5	11929.5
CDR20291_1309_-_phosphohydrolase	113.304	109.676	111.49	105.617	116.8	111.209	0.997475	113.644	124.692	119.168	90.5525	100.029	95.2908	131.293	101.951	116.622
CDR20291_1310_-_hypothetical_protein	31.3309	28.2758	29.8034	55.8935	21.4636	38.6786	1.29779	52.0078	37.9029	44.9554	52.1923	30.4455	41.3189	41.353	33.3273	37.3402
CDR20291_1311_-_GntR_family_transcriptional_regulator	65.905	58.9266	62.4158	70.7062	48.4929	59.5995	0.954879	68.5193	83.789	76.1542	76.2595	56.1985	66.229	61.996	60.347	61.1715
CDR20291_1312_-_hypothetical_protein	30.2923	31.7358	31.0141	155.225	61.1199	108.172	3.48785	32.4513	27.3107	29.881	51.0995	29.8244	40.462	40.288	36.8038	38.5459
CDR20291_1313_-_two-component_response_regulator	14.211	14.7163	14.4637	29.2029	10.5171	19.86	1.3731	16.7114	9.70859	13.21	13.2335	10.5795	11.9065	11.5159	18.1823	14.8491
CDR20291_1314_-_two-component_sensor_kinase	10.8372	9.86544	10.3513	23.6441	7.76927	15.7067	1.51736	12.8633	9.41257	11.1379	9.63498	9.14855	9.39176	11.1251	11.1586	11.1418
CDR20291_1315_-_ABC_transporter_ATP-binding_protein	11.9402	13.5253	12.7327	22.4987	9.74886	16.1238	1.26632	12.828	13.092	12.96	10.3991	14.9922	12.6957	13.9507	13.2594	13.605
CDR20291_1316_-_ABC_transporter_permease	17.1905	13.961	15.5757	26.9479	11.8958	19.4218	1.24693	19.0172	13.58	16.2986	16.5868	12.357	14.4719	17.4131	15.3614	16.3873
CDR20291_1317_-_iron-sulfur_protein	150.08	175.629	162.855	198.995	169.616	184.305	1.13172	213.338	171.2	192.269	183.493	153.193	168.343	155.663	205.295	180.479
CDR20291_1318_-_penicillin-binding_protein	617.782	663.67	640.726	809.119	674.925	742.022	1.1581	978.448	820.503	899.476	878.948	747.582	813.265	883.453	948.416	915.935
CDR20291_1319_-_phage_shock_protein	588.718	259.693	424.205	365.714	146.39	256.052	0.603604	389.64	350.03	369.835	328.101	451.424	389.762	588.459	565.269	576.864
CDR20291_1320_-_membrane_protein_(_phage_infection_protein)	60.9473	63.0056	61.9764	50.7608	15.4108	33.0858	0.533845	64.0459	46.441	55.2435	67.5846	54.6748	61.1297	63.3927	59.8911	61.6419
CDR20291_1321_-_ABC_transporter_ATP-binding_protein/permease	30.9304	24.3832	27.6568	32.6764	25.6994	29.1879	1.05536	26.0594	25.6108	25.8351	20.8686	26.3945	23.6316	31.9251	30.3893	31.1572
CDR20291_1322_-_ABC_transporter_ATP-binding_protein/permease	50.7277	22.8305	36.7791	35.9684	23.8307	29.8996	0.812949	42.1995	36.4418	39.3207	27.1257	37.4587	32.2922	51.9849	36.6744	44.3297
CDR20291_1323_-_ruberythrin	17660.1	10703.2	14181.6	8320.95	22784.6	15552.8	1.09668	6969.8	9143.57	8056.68	9027.19	12481.8	10754.5	16891.9	13917.3	15404.6
CDR20291_1324_-_hypothetical_protein	93.5829	94.8891	94.236	93.5918	69.1239	81.3579	0.863342	161.246	139.072	150.159	120.014	119.046	119.53	60.1533	47.2202	53.6868
CDR20291_1325_-_hydrolase	98.5819	106.998	102.79	99.4786	47.7859	73.6322	0.716337	127.741	103.757	115.749	130.552	106.832	118.692	63.6086	47.5073	55.558
CDR20291_1326_-_ferrous_iron_transport_protein	29.1138	14.6938	21.9038	43.9759	110.798	77.3869	3.53304	21.3185	17.6116	19.465	8.54484	42.8995	25.7222	30.6099	39.5988	35.1043
CDR20291_1327_feoA1_ferrous_iron_transport_protein_A	16.4749	12.7778	14.6264	70.3758	96.9726	83.6742	5.72078	4.91995	35.2221	20.071	6.392	72.4494	39.4207	15.752	39.1349	27.4435
CDR20291_1328_feoB1_ferrous_iron_transport_protein_B	31.3004	10.9222	21.1113	26.5157	59.9673	43.2415	2.04826	14.7089	19.8679	17.2884	10.0871	32.6947	21.3909	28.7402	24.6191	26.6797
CDR20291_1329_-_hypothetical_protein	11.8447	9.29705	10.5709	18.4455	18.3362	18.3909	1.73977	3.77391	5.37622	4.57507	4.63479	7.43764	6.03622	13.1993	10.7994	11.9993
CDR20291_1330_-_hypothetical_protein	54.9071	55.9131	55.4101	60.7815	55.2988	58.0401	1.04747	56.4312	66.9303	61.6808	62.9115	49.2936	56.1025	55.861	64.6112	60.2361
CDR20291_1331_ssuC_aliphatic_sulfonate_ABC_transporter_permease	39.281	41.0234	40.1522	30.8328	24.3008	27.5668	0.686558	58.3402	49.7535	54.0469	45.0122	45.0346	45.0234	44.9325	57.6426	51.2875
CDR20291_1332_ssuB_aliphatic_sulfonates_ABC_transporter_ATP-binding_protein	100.713	132.998	116.855	187.19	155.275	171.233	1.46534	194.293	171.2	182.746	157.426	138.355	147.89	140.191	177.796	158.993
CDR20291_1333_ssuA_aliphatic_sulfonate_ABC_transporter_substrate-binding_protein	302.536	482.448	392.492	828.064	1283.27	1055.67	2.68965	807.166	842.789	824.977	562.589	433.202	497.896	631.421	765.148	698.284
CDR20291_1334_-_hypothetical_protein	13.734	4.79851	9.26626	60.1727	10.0328	35.1028	3.78823	15.822	23.6832	19.7526	4.05914	18.4763	11.2677	7.81151	16.8329	12.3222
CDR20291_1335_-_lipoprotein	6.39594	4.33274	5.36434	125.559	60.4153	92.9871	17.3343	13.4899	14.9275	14.2087	14.2074	7.98041	11.0939	6.09596	12.292	9.19398
CDR20291_1336_-_hypothetical_protein	5.96624	7.31382	6.64003	7.8091	5.04271	6.42591	0.967752	3.20541	9.42622	6.31582	5.86646	4.22668	5.04657	8.03476	4.87283	6.4538
CDR20291_1337_-_transcriptional_regulator	4.07629	5.51657	4.79643	14.3754	3.83218	9.10379	1.89803	12.8564	11.6147	12.2355	9.34187	5.10307	7.22247	8.19805	6.8829	7.54048
CDR20291_1339_metN_D-methionine_ABC_transporter_ATP-binding_protein	29.4505	42.27	35.8603	37.714	36.5887	37.1514	1.036	29.2572	44.8486	37.0529	32.9098	32.0853	32.4975	41.5521	40.9699	41.261
CDR20291_1340_metI_D-methionine_ABC_transporter_permease	24.8057	35.1461	29.9759	38.4166	47.8733	43.145	1.43932	43.9626	42.6689	43.3158	42.5554	40.7685	41.662	27.2382	39.2566	33.2474
CDR20291_1341_metQ_D-methionine_ABC_transporter_substrate-binding_protein	76.0826	95.1537	85.6181	134.81	121.062	127.936	1.49426	119.337	105.802	112.57	99.1795	90.5326	94.8561	100.273	105.183	102.728
CDR20291_1342_-_two-component_sensor_histidine_kinase	63.6476	61.1458	62.3967	87.5493	56.1536	71.8514	1.15153	92.8443	76.9236	84.8839	80.3388	56.3243	68.3316	77.8388	74.9948	76.4168
CDR20291_1343_-_3-methyladenine_DNA_glycosylase	58.9896	76.8285	67.9091	64.3226	90.5432	77.4329	1.14024	90.2275	81.5867	85.9071	66.9872	54.2766	60.6319	83.8703	72.051	77.9607
CDR20291_1344_-_transcriptional_regulator	254.012	295.443	274.727	179.259	341.606	260.433	0.947967	246.699	245.932	246.315	234.045	252.676	243.361	173.972	220.625	197.298
CDR20291_1345_proC1_pyrroline-5-carboxylate_reductase	187.247	203.869	195.558	139.923	222.773	181.348	0.927336	200.39	183.185	191.787	169.909	178.044	173.976	121.722	134.894	128.308
CDR20291_1346_-_hypothetical_protein	228.747	256.503	242.625	354.189	300.783	327.486	1.34976	263.216	263.698	263.457	253.143	198.387	225.765	221.236	265.653	243.445
CDR20291_1347_-_hypothetical_protein	204.26	248.071	226.166	217.46	208.685	213.072	0.942109	192.681	234.897	213.789	154.206	213.455	183.831	186.176	268.916	227.546
CDR20291_1348_rpoD2_RNA_polymerase_sigma_factor_rpoD	273.066	457.346	365.206	508.296	395.177	451.736	1.23694	612.859	463.696	538.278	516.443	386.985	451.714	332.399	408.283	370.341
CDR20291_1349_-_virulence_factor_MviN	27.8807	23.7959	25.8383	31.1873	19.5798	25.3835	0.9824	28.856	30.0303	29.4432	27.8777	21.9863	24.932	32.8584	26.1116	29.485
CDR20291_1350_deoC_deoxyribose-phosphate_aldolase	40.4781	45.0536	42.7659	38.4345	24.8743	31.6544	0.740179	34.7579	31.3618	33.0598	28.3815	27.662	28.0217	26.7434	39.801	33.2722
CDR20291_1351_-_transcriptional_regulator	7.67049	8.58537	8.12793	17.2544	16.8134	17.0339	2.09572	14.5166	2.00632	8.26146	11.4903	8.07817	9.78423	8.97729	11.6079	10.2926
CDR20291_1352_-_ABC_transporter_ATP-binding_protein	7.16317	8.89126	8.02721	8.42062	8.2197	8.32016	1.03649	8.8587	10.1633	9.511	12.697	5.87312	9.28506	5.44083	8.14221	6.79152
CDR20291_1353_-_ABC_transporter_permease	3.51907	3.04238	3.28073	8.02373	3.7042	5.86397	1.7874	7.73016	6.12025	6.92521	9.07126	3.54246	6.30686	5.06444	3.99764	4.53104
CDR20291_1354_-_drug/sodium_antiporter	2829.79	2583.6	2706.69	2071.33	1095.83	1583.58	0.58506	2635.56	2085.73	2360.64	2864.03	2518.03	2691.03	2532.51	2568.07	2550.29
CDR20291_1355_-_thioredoxin	50.6553	72.2386	61.447	53.7127	55.569	54.6409	0.889236	53.5281	66.8251	60.1766	51.9881	61.2862	56.6372	53.5651	67.2059	60.3855
CDR20291_1356_-_hypothetical_protein	70.1279	87.3175	78.7227	60.911	65.0099	62.9605	0.799775	74.3435	82.6833	78.5134	87.4722	74.4906	80.9814	92.4795	90.806	91.6428
CDR20291_1357_-_iron-sulfur_cluster-binding_protein	49.8726	59.7494	54.811	58.3983	34.3793	46.3888	0.846341	71.1035	67.3593	69.2314	58.9127	49.7688	54.3407	55.1284	53.2263	54.1774
CDR20291_1358_-_lipoprotein	75.4086	71.0633	73.236	104.4	47.6782	76.0391	1.03828	100.47	70.4716	85.4708	77.3674	73.3902	75.3788	59.8393	74.4082	67.1238
CDR20291_1359_-_hypothetical_protein	306.201	333.892	320.047	304.251	375.793	340.022	1.06241	304.583	295.075	299.829	282.692	229.764	256.228	288.056	305.564	296.81
CDR20291_1360_-_hypothetical_protein	8.30758	7.71566	8.01162	609.057	201.741	405.399	50.6014	31.8134	58.1974	45.0054	14.9765	12.2949	13.6357	19.2644	27.6926	23.4785
CDR20291_1361_panC_pantoate--beta-alanine_ligase	67.8594	58.3643	63.1118	110.229	137.633	123.931	1.96367	146.831	111.914	129.373	108.985	85.7432	97.3641	62.3759	64.5199	63.4479
CDR20291_1362_panB_3-methyl-2-oxobutanoate_hydroxymethyltransferase	60.1297	64.6033	62.3665	96.1284	162.637	129.383	2.07455	152.598	102.469	127.534	103.084	83.2908	93.1874	82.5401	77.3945	79.9673
CDR20291_1363_-_hypothetical_protein	45.1191	37.7016	41.4104	98.492	63.9331	81.2126	1.96117	127.751	89.8689	108.81	95.9153	57.9848	76.9501	55.4507	46.4113	50.931
CDR20291_1364_-_signaling_protein	37.5302	44.1393	40.8347	57.6797	41.2072	49.4434	1.21082	52.8812	58.2483	55.5648	53.2881	36.7014	44.9947	57.3327	59.9624	58.6476
CDR20291_1365_-_MerR_family_transcriptional_regulator	36.3556	38.6564	37.506	33.7282	26.221	29.9746	0.799195	39.3087	35.9902	37.6495	41.3445	32.656	37.0002	32.078	40.5098	36.2939
CDR20291_1366_feoB2_ferrous_ion_transport_protein	30.8614	20.2224	25.5419	42.3026	32.9688	37.6357	1.47349	106.795	65.794	86.2945	70.7383	56.0017	63.37	66.9869	37.2505	52.1187
CDR20291_1367_feoA2_ferrous_ion_transport_protein	29.7722	16.8458	23.309	36.3602	38.4386	37.3994	1.6045	68.1313	35.199	51.6651	61.0352	31.4682	46.2517	47.7448	36.7217	42.2332
CDR20291_1368_-_acetyltransferase	25.7964	29.5669	27.6816	51.4688	24.4447	37.9567	1.37119	45.521	23.1911	34.356	41.7762	18.3358	30.056	35.3786	43.6798	39.5292
CDR20291_1369_-_hypothetical_protein	13.8957	6.50504	10.2004	24.5035	7.06547	15.7845	1.54744	21.6638	17.169	19.4164	13.5709	7.02907	10.3	17.708	10.1242	13.9161
CDR20291_1370_tyrR_tyrosyl-tRNA_synthetase	770.751	874.345	822.548	544.542	603.832	574.187	0.698059	682.974	618.135	650.554	712.378	670.991	691.685	772.906	868.425	820.665
CDR20291_1371_-_polysaccharide_deacetylase	635.441	644.131	639.786	380.273	415.261	397.767	0.621719	434.974	465.27	450.122	536.521	486.998	511.76	501.886	421.918	461.902
CDR20291_1372_-_hypothetical_protein	159.397	115.945	137.671	144.981	46.6231	95.802	0.695877	126.629	111.106	118.868	159.477	131.525	145.501	144.744	137.178	140.961
CDR20291_1373_-_rubrerythrin	14996	10157.1	12576.5	9676.91	18618.1	14147.5	1.12491	8177.83	10114.7	9146.26	9468.14	11209.9	10339	16780.7	13160.2	14970.5
CDR20291_1374_-_iron-sulfur_protein	88.9711	52.5572	70.7642	80.5827	81.9636	81.2732	1.14851	63.7747	88.1668	75.9707	63.8773	66.0935	64.9854	92.1062	79.5521	85.8291
CDR20291_1375_pyrC_dihydroorotase	234.909	224.565	229.737	297.785	317.608	307.697	1.33934	279.879	310.98	295.43	225.498	199.856	212.677	306.739	285.445	296.092
CDR20291_1376_-_ABC_transporter_permease	240.869	256.155	248.512	166.027	100.449	133.238	0.536143	307.386	237.378	272.382	321.287	238.631	279.959	235.337	270.682	253.01
CDR20291_1377_-_ABC_transporter_ATP-binding_protein	255.619	320.634	288.127	208.938	134.413	171.675	0.595834	321.751	262.964	292.357	366.539	312.046	339.293	256.134	280.627	268.38
CDR20291_1378_-_ABC_transporter_permease	287.082	323.331	305.207	222.401	129.847	176.124	0.577065	378.347	281.924	330.135	382.338	302.478	342.408	290.23	324.181	307.206
CDR20291_1379_-_two-component_sensor_histidine_kinase	44.4149	35.2478	39.8314	37.2882	12.5074	24.8978	0.62508	63.9968	51.3833	57.69	59.9436	47.4047	53.6741	49.5285	44.8597	47.1941
CDR20291_1380_-_two-component_response_regulator	15.4991	14.8125	15.1558	20.6696	5.97807	13.3238	0.879124	11.7913	10.3743	11.0828	18.0164	13.4288	15.7226	17.7266	12.9269	15.3268
CDR20291_1381_-_ABC_transporter_ATP-binding_protein	1.59572	3.01659	2.30615	2.99759	3.75789	3.37774	1.46466	3.41058	5.38137	4.39597	5.52967	1.76603	3.64785	5.65736	5.46843	5.56289
CDR20291_1382_-_ABC_transporter_permease	2.18297	2.93663	2.5598	12.421	1.65904	7.04002	2.75022	6.73694	3.91658	5.32676	5.77102	2.69247	4.23175	5.25154	2.99465	4.1231
CDR20291_1383_-_gamma-glutamyltranspeptidase	40.2294	46.4272	43.3283	56.7751	59.331	58.053	1.33984	54.2338	41.7034	47.9686	38.7972	34.1878	36.4925	45.4764	43.4888	44.4826
CDR20291_1384_sseA_3-mercaptopyruvate_sulfurtransferase	146.011	176.053	161.032	133.234	108.883	121.059	0.751767	139.848	117.226	128.537	162.73	110.279	136.505	43.6525	43.3069	43.4797
CDR20291_1385_-_ferredoxin-NADP(+)_reductase_subunit_alpha	1472	1676.65	1574.33	1648.3	1646.58	1647.44	1.04644	1796.96	1952	1874.48	1505.7	1582.8	1544.25	694.617	1053.28	873.948
CDR20291_1386_aspB_oxidoreductase	1383.93	1464.01	1423.97	1535.31	1858.7	1697.01	1.19174	1589.66	1699.08	1644.37	1432.66	1479.18	1455.92	716.342	931.279	823.811
CDR20291_1387_-_signaling_protein	99.4382	73.4592	86.4487	128.635	83.1197	105.877	1.22474	162.574	109.778	136.176	107.889	89.6782	98.7836	83.8889	83.5092	83.699
CDR20291_1388_-_ABC_transporter_ATP-binding_protein	3.24453	2.70797	2.97625	7.49397	4.01946	5.75671	1.93422	5.06901	2.89017	3.97959	3.88964	2.6557	3.27267	3.12697	2.35866	2.74282
CDR20291_1389_-_ABC_transporter_permease	3.88591	1.99721	2.94156	9.6063	2.69522	6.15076	2.09099	5.43745	3.35765	4.39755	4.26946	4.0347	4.15208	7.35096	4.64745	5.9992
CDR20291_1390_-_drug/sodium_antiporter	405.423	248.424	326.923	272.252	160.393	216.322	0.661691	300.755	287.503	294.129	301.037	339.803	320.42	429.362	362.245	395.803
CDR20291_1391_-_hypothetical_protein	699.432	457.517	578.475	397.112	236.613	316.863	0.547755	408.483	333.904	371.193	452.08	501.343	476.712	590.4	474.554	532.477
CDR20291_1392_-_acyl_carrier_protein_phosphodiesterase	28.0621	21.843	24.9526	97.9395	65.8301	81.8848	3.28162	30.5253	34.4212	32.4733	24.512	29.0529	26.7825	36.9459	35.2613	36.1036
CDR20291_1393_-_hypothetical_protein	98.1162	128.101	113.109	439.498	326.617	383.058	3.38663	202.233	257.808	230.02	173.763	96.7925	135.278	155.299	221.027	188.163
CDR20291_1394_-_hypothetical_protein	56.9568	38.0233	47.49	91.0125	36.9884	64.0005	1.34766	78.4445	79.9979	79.2212	67.9292	51.4111	59.6701	74.7478	65.5646	70.1562
CDR20291_1395_-_hemolysin-like_membrane_protein	50.5444	49.099	49.8217	138.501	101.965	120.233	2.41327	117.05	89.5687	103.309	72.8442	74.9857	73.915	78.9248	90.8016	84.8632
CDR20291_1396_hisZ_ATP_phosphoribosyltransferase_regulatory_subunit	17.5838	15.2947	16.4393	40.7647	16.9154	28.84	1.75434	46.0785	41.8081	43.9433	21.991	25.8313	23.9111	17.1732	16.4817	16.8274
CDR20291_1397_hisG_ATP_phosphoribosyltransferase	14.0781	9.99551	12.0368	39.1991	18.6509	28.925	2.40305	32.8021	30.2493	31.5257	19.3137	23.2019	21.2578	15.8037	15.2966	15.5501
CDR20291_1398_hisC_histidinol-phosphate_aminotransferase	15.8566	15.0881	15.4724	37.3962	22.7476	30.0719	1.94359	56.9295	43.5914	50.2604	25.9746	25.8113	25.8929	21.5399	21.0976	21.3188
CDR20291_1399_hisB_imidazoleglycerol-phosphate_dehydratase	15.6129	14.6054	15.1091	29.2904	30.3084	29.7994	1.97228	45.3727	50.7964	48.0846	24.2122	23.0251	23.6186	21.7163	14.4231	18.0697
CDR20291_1400_hisH_imidazole_glycerol_phosphate_synthase_subunit_HisH	10.4718	12.8317	11.6517	40.8226	17.0906	28.9566	2.48517	25.0828	45.8253	35.454	23.1221	25.0622	24.0922	21.809	19.4653	20.6371
CDR20291_1401_hisA_1-(5-phosphoribosyl)-5-[(5-phosphoribosylamino)methyliden_eamino]_imidazole-4-carboxamide_isomerase	9.54354	9.86686	9.7052	16.6936	14.1135	15.4035	1.58714	15.6991	29.9117	22.8054	6.59918	19.1179	12.8585	16.6299	14.302	15.4659
CDR20291_1402_hisF_imidazole_glycerol_phosphate_synthase_subunit	7.88979	7.53857	7.71418	20.48	15.0898	17.7849	2.30548	22.6115	31.9069	27.2592	8.17384	20.6446	14.4092	15.9486	17.097	16.5228
CDR20291_1403_hisI_bifunctional_phosphoribosyl-AMP_cyclohydrolase/phosphoribosyl-ATP_pyrophosphatase	18.4736	16.0387	17.2561	54.6932	33.9848	44.339	2.56946	52.4256	52.8272	52.6264	30.1874	30.9482	30.5678	25.1673	24.8931	25.0302
CDR20291_1404_-_amino_acid_permease	95.3023	127.703	111.503	82.2873	28.7161	55.5017	0.497761	97.7588	111.197	104.478	128.157	137.786	132.971	99.7693	124.233	112.001
CDR20291_1405_-_polysaccharide_deacetylase	39.3344	68.3527	53.8436	54.7329	28.995	41.864	0.777511	53.8039	55.8238	54.8139	54.4099	50.8129	52.6114	48.5319	59.4617	53.9968
CDR20291_1406_-_peptidyl-prolyl_isomerase	112.316	130.578	121.447	145.761	73.8993	109.83	0.904346	100.641	113.662	107.151	121.075	119.057	120.066	131.958	150.304	141.131
CDR20291_1407_sigV_RNA_polymerase_sigma_factor	110.381	114.859	112.62	139.937	44.8207	92.3788	0.82027	131.786	108.361	120.073	109.371	88.3827	98.8768	123.741	114.092	118.916
CDR20291_1408_-_hypothetical_protein	91.7054	90.0355	90.8705	129.755	37.9059	83.8304	0.922527	115.767	82.5473	99.1572	98.4428	79.5887	89.0157	100.115	105.683	102.899
CDR20291_1409_-_hypothetical_protein	302.742	222.739	262.74	320.996	230.95	275.973	1.05036	283.541	247.49	265.515	255.6	260.744	258.172	326.937	354.979	340.958
CDR20291_1410_-_dehydrogenase_accessory_protein	329.108	223.39	276.249	274.121	277.467	275.794	0.998353	231.69	240.826	236.258	247.767	294.07	270.918	370.355	372.095	371.225
CDR20291_1411_-_hypothetical_protein	286.02	174.648	230.334	234.91	149.548	192.229	0.834566	217.85	223.896	220.873	208.467	239.064	223.766	332.891	283.396	308.144
CDR20291_1412_-_hypothetical_protein	3.76433	1.08319	2.42376	45.923	14.5724	30.2477	12.4797	28.289	27.0947	27.6919	1.29963	4.06386	2.68175	99.8328	79.745	89.7889
CDR20291_1413_ilvC_ketol-acid_reductoisomerase	5.69452	4.93102	5.31277	89.3811	62.7894	76.0853	14.3212	78.6957	101.561	90.1284	9.73904	15.4047	12.5719	210.511	290.498	250.505
CDR20291_1414_ilvB_acetolactate_synthase_large_subunit	3.434	3.05267	3.24334	79.1505	28.1211	53.6358	16.5372	49.4844	55.2676	52.376	8.95963	12.049	10.5043	167.603	179.832	173.718
CDR20291_1415_-_prophage_lambdaba04,_site-specific_recombinase,_phage_integrase_family	26.4858	27.0078	26.7468	33.8995	36.6474	35.2734	1.31879	28.6288	33.7954	31.2121	36.9519	41.6977	39.3248	28.9889	35.2145	32.1017
CDR20291_1416_-_hypothetical_protein	102.905	132.495	117.7	168.085	147.795	157.94	1.34189	144.594	144.992	144.793	159.959	113.504	136.732	97.3965	116.722	107.059
CDR20291_1417_-_HipA-like_protein	98.2153	80.2481	89.2317	117.031	79.8351	98.4331	1.10312	142.31	111.879	127.095	134.243	92.1761	113.21	102.164	99.0682	100.616
CDR20291_1418_-_hypothetical_protein	29.959	26.6681	28.3135	50.0095	28.0912	39.0504	1.37921	39.2428	40.4949	39.8689	50.1699	31.1523	40.6611	37.6393	37.026	37.3327
CDR20291_1419_-_hypothetical_protein	19.4834	16.1101	17.7967	14.1308	31.6936	22.9122	1.28744	20.9922	18.9677	19.98	49.4123	46.6742	48.0433	11.2904	16.9923	14.1413
CDR20291_1420_-_hypothetical_protein	28.8583	26.0744	27.4663	26.554	65.2946	45.9243	1.67202	31.1017	29.8845	30.4931	57.0013	82.6342	69.8178	29.6691	40.748	35.2086
CDR20291_1421_-_hypothetical_protein	14.3534	12.8962	13.6248	3.99267	18.5782	11.2854	0.828301	5.92466	10.7454	8.33503	36.981	39.6201	38.3006	14.2696	14.8016	14.5356
CDR20291_1422_-_hypothetical_protein	16.7052	11.6403	14.1728	6.20234	22.1781	14.1902	1.00123	13.2902	14.2257	13.758	38.6128	42.8089	40.7109	20.6661	18.4176	19.5419
CDR20291_1423_-_hypothetical_protein	21.4734	18.2544	19.8639	10.2452	39.9094	25.0773	1.26246	19.0792	13.5863	16.3328	58.9211	65.1495	62.0353	21.576	27.6241	24.6
CDR20291_1424_-_dna-directed_dna_polymerase_i	12.1438	13.3496	12.7467	9.66206	12.3995	11.0308	0.865383	7.83832	7.84464	7.84148	27.2038	31.5805	29.3922	9.30305	13.5578	11.4304
CDR20291_1425_-_virulence-associated_protein_e	12.6775	11.2561	11.9668	7.78133	12.0281	9.90471	0.827683	10.0254	9.80079	9.91309	27.1018	29.7504	28.4261	10.6702	12.7222	11.6962
CDR20291_1426_-_snf2-related_protein	5.95058	7.02698	6.48878	10.173	7.15126	8.66213	1.33494	4.38904	6.39922	5.39413	16.5029	15.4107	15.9568	5.03024	10.3912	7.71072
CDR20291_1427_-_hypothetical_protein	9.63258	14.1186	11.8756	8.40324	13.2315	10.8174	0.910891	3.58177	13.2134	8.39758	25.0857	19.2145	22.1501	7.21947	13.4219	10.3207
CDR20291_1428_-_hypothetical_protein	16.1897	29.065	22.6273	25.9817	79.3974	52.6896	2.32858	20.8665	26.0223	23.4444	78.6909	70.2699	74.4804	26.1464	37.197	31.6717
CDR20291_1429_-_hypothetical_protein	89.4298	111.106	100.268	191.526	144.79	168.158	1.67709	190.654	178.529	184.591	211.33	192.018	201.674	119.944	163.395	141.669
CDR20291_1430_-_hypothetical_protein	41.4872	35.7164	38.6018	67.0613	67.8958	67.4785	1.74807	84.7661	70.4941	77.6301	116.814	73.6336	95.2238	48.7563	53.1933	50.9748
CDR20291_1431_-_phage_DNA-binding_protein	24.167	33.0886	28.6278	23.3163	109.48	66.3982	2.31936	29.1528	26.5644	27.8586	65.8216	89.1235	77.4726	41.0147	56.9656	48.9901
CDR20291_1432_-_phage_terminase_large_subunit	18.4443	30.4621	24.4532	20.7928	66.7126	43.7527	1.78924	27.5574	21.774	24.6657	68.8115	69.4527	69.1321	23.7664	32.2677	28.017
CDR20291_1433_-_phage_portal_protein	27.0143	34.6941	30.8542	29.8172	74.1584	51.9878	1.68495	24.1325	21.7968	22.9646	77.951	79.4312	78.6911	37.6282	41.8295	39.7289
CDR20291_1434_-_phage_protein	32.3746	43.7307	38.0526	41.8944	102.768	72.3312	1.90082	39.1998	35.446	37.3229	105.854	101.912	103.883	29.768	56.2094	42.9887
CDR20291_1435_-_scaffold_protein	39.4072	58.258	48.8326	36.6131	126.839	81.7261	1.6736	46.2149	36.4158	41.3153	115.943	115.863	115.903	48.7056	72.5233	60.6145
CDR20291_1436_-_phage_major_capsid_protein	41.4498	54.3746	47.9122	71.6622	186.256	128.959	2.69157	59.8243	43.1555	51.4899	146.179	145.427	145.803	75.6163	82.508	79.0622
CDR20291_1437_-_hypothetical_protein	55.9166	57.1002	56.5084	83.0572	120.347	101.702	1.79977	57.4068	50.5663	53.9865	139.33	135.961	137.646	64.4023	75.3786	69.8905
CDR20291_1438_-_phage_protein	41.4276	50.9002	46.1639	73.6717	136.299	104.985	2.27419	40.792	45.5745	43.1833	126.525	138.075	132.3	53.7318	64.5396	59.1357
CDR20291_1439_-_hypothetical_protein	65.2127	80.868	73.0403	86.8026	161.189	123.996	1.69763	80.8611	59.4453	70.1532	162.674	144.378	153.526	67.3226	81.9295	74.626
CDR20291_1440_-_phage_protein	20.7635	20.9364	20.8499	31.5198	65.5094	48.5146	2.32684	20.7421	31.0084	25.8753	61.3132	64.4512	62.8822	30.8835	31.5411	31.2123
CDR20291_1441_-_phage_protein	18.192	22.2868	20.2394	30.6207	72.3734	51.4971	2.5444	17.2488	26.0465	21.6476	60.1044	77.6063	68.8554	25.0429	40.7076	32.8753
CDR20291_1442_-_phage_protein	28.1403	28.9445	28.5424	37.5188	68.0704	52.7946	1.84969	26.5392	29.3139	27.9265	67.271	82.1573	74.7142	32.1021	48.8471	40.4746
CDR20291_1443_-_hypothetical_protein	26.8954	27.0381	26.9667	51.5469	75.192	63.3695	2.34991	30.8731	31.3358	31.1044	66.4406	67.8783	67.1594	33.0268	40.3527	36.6898
CDR20291_1444_-_phage_protein	24.5462	18.4822	21.5142	15.9273	57.0865	36.5069	1.69687	11.8485	22.421	17.1348	49.9993	63.0866	56.5429	15.9368	40.1468	28.0418
CDR20291_1445_-_hypothetical_protein	92.3454	69.6323	80.9888	71.4092	148.617	110.013	1.35837	61.0748	61.2469	61.1608	88.9481	84.344	86.6461	63.9455	54.3281	59.1368
CDR20291_1446_-_prophage_antirepressor-related_protein	26.4883	31.2396	28.8639	38.607	33.8371	36.222	1.25492	42.5992	40.0454	41.3223	49.8562	38.3747	44.1154	32.3886	35.4222	33.9054
CDR20291_1447_-_hypothetical_protein	103.403	116.698	110.05	60.9328	132.643	96.7879	0.879486	90.0933	92.7079	91.4006	106.723	141.958	124.34	99.1605	125.846	112.503
CDR20291_1448_-_hypothetical_protein	17.9296	14.9934	16.4615	27.0189	31.6168	29.3178	1.781	24.4798	47.9355	36.2077	35.347	43.3452	39.3461	21.4019	36.145	28.7735
CDR20291_1449_-_phage_tail_tape_measure_protein	11.5871	14.4489	13.018	16.3307	40.7975	28.5641	2.1942	13.311	15.4399	14.3755	33.8816	38.3498	36.1157	12.9387	21.591	17.2649
CDR20291_1450_-_phage_cell_wall_hydrolase	9.02687	15.2329	12.1299	23.4246	41.3755	32.4001	2.67109	16.2056	14.7613	15.4835	48.0757	43.5452	45.8105	18.3182	20.4202	19.3692
CDR20291_1451_-_phage_cell_wall_hydrolase	12.9655	18.0986	15.5321	24.3868	50.8873	37.6371	2.42319	18.1981	16.3274	17.2628	40.1163	41.5524	40.8344	21.0253	24.4026	22.714
CDR20291_1452_-_phage_protein	10.583	12.5383	11.5606	16.2995	28.5901	22.4448	1.94148	7.55586	8.17329	7.86458	20.3292	26.4385	23.3839	19.149	18.8279	18.9885
CDR20291_1453_-_phage_protein	17.6438	20.7474	19.1956	17.1633	43.9585	30.5609	1.59208	20.2987	26.4223	23.3605	47.9047	53.5559	50.7303	20.8653	36.3073	28.5863
CDR20291_1454_-_phage_tail_protein	8.60898	15.8568	12.2329	20.9311	55.2372	38.0842	3.11326	10.9544	13.9043	12.4293	43.294	48.2173	45.7557	17.7883	19.7029	18.7456
CDR20291_1455_-_phage_protein	5.08344	15.5436	10.3135	29.8362	38.4396	34.1379	3.31001	10.4514	19.0437	14.7476	34.6032	34.7401	34.6716	15.7781	24.9147	20.3464
CDR20291_1456_-_phage_tail_fiber_protein	11.8834	12.6067	12.245	16.0923	42.6637	29.378	2.39917	20.1575	11.9915	16.0745	35.8193	36.9788	36.3991	12.8274	29.4835	21.1555
CDR20291_1457_-_hypothetical_protein	7.79324	9.66894	8.73109	20.8005	27.9981	24.3993	2.79453	15.3299	14.4624	14.8962	34.3455	30.8642	32.6048	17.7533	19.4906	18.6219
CDR20291_1458_-_hypothetical_protein	12.3752	23.1114	17.7433	34.9433	80.0418	57.4925	3.24024	24.2397	14.5507	19.3952	66.3251	47.232	56.7786	26.0906	25.9292	26.0099
CDR20291_1459_-_hypothetical_protein	21.7906	20.2501	21.0204	37.596	65.4441	51.52	2.45096	6.37373	22.7509	14.5623	34.201	45.7518	39.9764	9.06526	26.5584	17.8118
CDR20291_1460_-_hypothetical_protein	12.4003	20.3579	16.3791	31.7966	64.3514	48.074	2.93508	24.7034	18.4145	21.5589	48.0105	47.9439	47.9772	31.5803	28.7817	30.181
CDR20291_1461_-_holin	7.70162	11.469	9.58531	24.6406	38.3888	31.5147	3.28781	23.6237	13.5044	18.5641	25.5209	32.9126	29.2167	16.1771	15.6094	15.8933
CDR20291_1462_-_hypothetical_protein	42.5588	36.2183	39.3885	84.8595	60.5515	72.7055	1.84585	63.7305	53.5145	58.6225	75.887	64.662	70.2745	55.6181	50.0154	52.8167
CDR20291_1463_-_n-acetylmuramoyl-l-alanine_amidase	5.76435	11.4957	8.63002	15.7276	17.8543	16.7909	1.94564	16.9259	10.505	13.7155	20.477	19.1459	19.8115	6.64626	15.3978	11.022
CDR20291_1464_-_penicillin-binding_protein	46.5002	47.4797	46.99	57.7255	60.0234	58.8744	1.25292	72.7942	51.4688	62.1315	73.6404	51.8612	62.7508	56.2515	54.7871	55.5193
CDR20291_1465_-_manganese-containing_catalase	0.410621	0.748062	0.579341	103.927	40.0921	72.0096	124.296	0.00248605	5.06006	2.53127	1.03131	2.03643	1.53387	0.00194192	1.55057	0.776256
CDR20291_1466_-_hypothetical_protein	204.953	67.9496	136.451	123.101	178.756	150.928	1.1061	85.8822	110.344	98.1131	86.5463	153.728	120.137	224.251	146.125	185.188
CDR20291_1467_-_MarR_family_transcriptional_regulator	40.1084	51.8709	45.9896	35.198	16.7001	25.949	0.564237	40.2208	33.784	37.0024	54.0959	29.8732	41.9845	41.1264	40.6492	40.8878
CDR20291_1469_-_transposase-like_protein_b	149.389	149.701	149.545	915.717	655.412	785.564	5.25303	289.369	235.405	262.387	210.86	159.821	185.341	104.375	112.87	108.623
CDR20291_1470_-_transcriptional_regulator	17.4324	16.0157	16.724	64.6393	20.6792	42.6593	2.55077	62.5633	36.7293	49.6463	36.355	26.3248	31.3399	35.2139	40.7247	37.9693
CDR20291_1471_-_hypothetical_protein	58.0204	45.4938	51.7571	79.2429	38.8651	59.054	1.14098	93.9345	74.2312	84.0829	86.5657	40.8531	63.7094	67.0355	49.6241	58.3298
CDR20291_1472_-_hypothetical_protein	0.400178	0.32577	0.362974	41.5786	19.0664	30.3225	83.539	2.80078	7.43146	5.11612	1.38736	1.16874	1.27805	2.35606	1.5775	1.96678
CDR20291_1473_-_arylesterase	254.741	167.384	211.062	397.305	366.555	381.93	1.80956	341.523	353.798	347.661	212.528	301.371	256.95	285.121	254.605	269.863
CDR20291_1474_pgm1_phosphoglucomutase	394.824	217.03	305.927	488.952	518.861	503.906	1.64715	354.161	371.439	362.8	303.405	378.799	341.102	434.45	339.099	386.774
CDR20291_1475_-_membrane-associated_ribonuclease	27.3202	10.756	19.0381	60.8339	10.1954	35.5147	1.86545	26.3546	27.7353	27.045	22.1488	23.0661	22.6075	27.0566	12.0179	19.5373
CDR20291_1476_-_two-component_histidine_kinase	6.93746	8.69596	7.81671	41.6479	13.0346	27.3412	3.4978	17.8702	15.3057	16.5879	11.2573	8.93853	10.0979	11.0718	13.1674	12.1196
CDR20291_1477_hom2_homoserine_dehydrogenase	7.637	3.94228	5.78964	29.0682	16.0195	22.5438	3.89383	33.8049	27.2864	30.5457	5.50722	8.22282	6.86502	12.6106	17.309	14.9598
CDR20291_1478_-_hypothetical_protein	384.308	477.621	430.964	4058.44	3203.33	3630.89	8.42502	1630.21	848.142	1239.18	783.257	1138.56	960.909	1525.8	1265.97	1395.88
CDR20291_1479_hisD_histidinol_dehydrogenase	61.8712	72.758	67.3146	121.69	94.3347	108.012	1.60459	153.168	138.319	145.743	98.4499	68.6138	83.5318	36.1624	35.1387	35.6505
CDR20291_1480_-_hypothetical_protein	21.0814	24.6372	22.8593	43.7417	63.096	53.4188	2.33685	32.9945	28.4868	30.7407	30.8802	24.3913	27.6358	33.9594	33.6145	33.787
CDR20291_1481_-_hypothetical_protein	317.796	406.107	361.952	329.726	404.826	367.276	1.01471	216.885	204.927	210.906	372.021	263.101	317.561	314.165	376.846	345.505
CDR20291_1482_-_sugar_metabolism_repressor	8.24809	9.42194	8.83501	4.9144	7.66546	6.28993	0.711932	12.1574	15.6166	13.887	10.0762	8.28638	9.18129	9.48208	11.6711	10.5766
CDR20291_1483_-_N-acetylglucosamine_kinase	5.90083	6.53382	6.21733	3.9867	5.36183	4.67427	0.751813	9.99626	11.6772	10.8367	5.51442	9.07318	7.2938	5.77043	8.57152	7.17098
CDR20291_1484_-_hypothetical_protein	9.66008	9.61828	9.63918	8.56627	10.3719	9.46908	0.982354	13.6209	13.8348	13.7279	9.08529	9.45234	9.26882	10.1574	9.8202	9.9888
CDR20291_1485_-_ribose_ABC_transporter_ATP-binding_protein	11.7832	15.2627	13.523	12.6	16.6343	14.6171	1.08091	28.881	23.431	26.156	17.4276	15.1735	16.3006	12.6713	16.1955	14.4334
CDR20291_1486_-_ribose_ABC_transporter_permease	6.95414	9.77661	8.36538	8.91144	11.4932	10.2023	1.21959	14.2287	14.446	14.3374	7.48592	7.99632	7.74112	3.49438	10.5642	7.02929
CDR20291_1487_-_ribose_ABC_transporter_substrate-binding_protein	6.36015	11.5789	8.96953	12.3415	15.6806	14.0111	1.56207	8.60798	17.5789	13.0934	10.1582	13.6285	11.8934	8.11848	14.7153	11.4169
CDR20291_1488_-_hypothetical_protein	75.9409	51.2795	63.6102	94.9492	108.844	101.897	1.60189	63.5126	72.525	68.0188	64.7885	75.9326	70.3605	75.27	69.843	72.5565
CDR20291_1489_kdpA_potassium-transporting_ATPase_subunit_A	0.249017	0.465053	0.357035	1.5315	0.536269	1.03388	2.89575	0.717636	0.116055	0.416846	0.864563	0.185382	0.524972	0.240242	0.409887	0.325064
CDR20291_1490_kdpB_potassium-transporting_ATPase_subunit_B	0.811665	1.26319	1.03743	1.43325	1.09247	1.26286	1.2173	1.58726	0.661986	1.12462	1.10422	0.8886	0.99641	1.43562	1.06881	1.25222
CDR20291_1491_kdpC_potassium-transporting_ATPase_subunit_C	1.95141	3.03697	2.49419	4.13499	1.86775	3.00137	1.20334	0.535592	0.00297208	0.269282	2.99514	2.22183	2.60848	2.09183	1.99441	2.04312
CDR20291_1492_cysM_O-acetylserine_sulfhydrylase	385.521	283.778	334.649	56.1396	24.5625	40.3511	0.120577	88.6938	69.48	79.0869	139.438	155.882	147.66	139.208	67.4139	103.311
CDR20291_1493_cysA_serine_acetyltransferase	449.354	394.411	421.882	141.458	37.8196	89.6388	0.212473	153.929	175.308	164.618	293.482	195.086	244.284	221.789	79.3766	150.583
CDR20291_1494_map2_methionine_aminopeptidase	105.218	119.334	112.276	140.105	125.105	132.605	1.18106	119.046	109.445	114.245	113.891	111.907	112.899	116.955	127.852	122.404
CDR20291_1495_-_hypothetical_protein	13.9547	13.817	13.8859	38.58	8.97194	23.776	1.71224	21.2936	18.9343	20.114	22.6616	16.7281	19.6949	12.882	16.0918	14.4869
CDR20291_1496_-_endonuclease	5.82627	7.92376	6.87501	17.1708	12.095	14.6329	2.12842	7.57412	11.2283	9.40121	13.5236	8.15703	10.8403	8.79435	10.169	9.48167
CDR20291_1497_thiD_phosphomethylpyrimidine_kinase	6.78407	9.41887	8.10147	3.07677	3.54524	3.311	0.408692	8.83265	5.25141	7.04203	33.6206	38.5722	36.0964	5.13731	8.46319	6.80025
CDR20291_1498_thiK_hydroxyethylthiazole_kinase	14.7472	14.5523	14.6498	8.37045	7.69196	8.0312	0.548214	11.1045	9.80882	10.4567	51.5181	52.5521	52.0351	10.1525	12.5043	11.3284
CDR20291_1499_thiE1_thiamine-phosphate_pyrophosphorylase	11.2152	9.9048	10.56	16.347	7.73974	12.0434	1.14047	13.1861	13.884	13.5351	53.2008	56.5811	54.891	11.1819	11.1018	11.1419
CDR20291_1500_-_PTS_system_transporter_subunit_IIB	40.0045	40.4675	40.236	19.5724	36.7128	28.1426	0.699438	26.9464	35.4285	31.1874	53.1786	38.4659	45.8222	19.4147	35.1141	27.2644
CDR20291_1501_-_ABC_transporter_permease	1.28889	1.03161	1.16025	3.14033	4.3618	3.75106	3.23298	3.59849	3.60414	3.60132	2.31226	2.15691	2.23459	5.46154	1.09108	3.27631
CDR20291_1502_-_ABC_transporter_ATP-binding_protein	5.84714	3.13357	4.49036	10.0455	3.54629	6.79589	1.51344	6.48311	4.24017	5.36164	4.49182	4.37403	4.43293	6.90987	6.22817	6.56902
CDR20291_1503_-_hypothetical_protein	4.86345	3.50443	4.18394	1.19904	1.90168	1.55036	0.37055	4.67654	1.92678	3.30166	0.512459	2.88355	1.698	6.15069	6.151	6.15085
CDR20291_1504_-_GntR_family_transcriptional_regulator	5.39003	6.50376	5.94689	2.07564	5.07115	3.5734	0.600884	2.8895	6.34957	4.61953	5.66465	4.85785	5.26125	2.76601	5.37611	4.07106
CDR20291_1505_-_ABC_transporter_ATP-binding_protein	11.2185	9.63294	10.4257	10.4112	6.15783	8.28451	0.794623	8.95744	15.4827	12.2201	11.8543	9.15199	10.5031	8.57326	9.90223	9.23775
CDR20291_1506_-_ABC_transporter_permease	5.59449	3.64538	4.61993	3.2701	1.23615	2.25312	0.487696	5.56126	3.75602	4.65864	5.38859	2.13168	3.76014	3.33225	2.68254	3.00739
CDR20291_1507_-_hypothetical_protein	9.07078	11.452	10.2614	19.1666	5.72853	12.4476	1.21305	11.1695	8.95842	10.064	13.9874	6.98985	10.4886	9.47967	9.03927	9.25947
CDR20291_1508_-_hypothetical_protein	8.02376	7.69618	7.85997	12.8723	4.12467	8.49848	1.08124	15.9598	8.57578	12.2678	9.51125	5.39474	7.45299	8.72565	3.78976	6.2577
CDR20291_1509_-_hypothetical_protein	14.6042	10.8555	12.7298	18.7764	6.6422	12.7093	0.998386	15.1977	11.8454	13.5215	13.6077	11.2837	12.4457	11.1679	13.3739	12.2709
CDR20291_1510_-_amidohydrolase	65.042	63.9066	64.4743	268.359	226.492	247.425	3.83758	204.806	255.65	230.228	108.917	117.213	113.065	171.542	191.63	181.586
CDR20291_1511_-_hypothetical_protein	98.1355	107.08	102.608	702.391	386.976	544.683	5.30841	455.736	217.673	336.704	228.454	214.405	221.43	305.181	246.51	275.846
CDR20291_1512_-_sodium_extrusion_ABC_transporter_ATP-binding_protein	49.9639	66.5669	58.2654	88.2098	80.8825	84.5461	1.45105	78.3701	76.1983	77.2842	73.1004	65.8959	69.4981	70.392	78.7185	74.5553
CDR20291_1513_-_sodium_extrusion_ABC_transporter_permease	30.703	26.0321	28.3676	42.8732	32.668	37.7706	1.33147	44.9248	46.153	45.5389	49.2569	25.8413	37.5491	48.156	36.2344	42.1952
CDR20291_1514_-_signaling_protein	45.2625	42.1232	43.6928	15.3151	33.3121	24.3136	0.556466	6.01339	23.2081	14.6107	34.3225	49.4529	41.8877	19.9666	21.1583	20.5624
CDR20291_1515_-_GntR_family_transcriptional_regulator	102.387	78.2077	90.2973	78.8504	66.6802	72.7653	0.805841	65.1559	48.7413	56.9486	52.1756	72.4062	62.2909	86.7043	74.4835	80.5939
CDR20291_1516_-_ABC_transporter_ATP-binding_protein	80.033	57.3732	68.7031	97.0822	77.757	87.4196	1.27243	59.1889	53.8887	56.5388	58.2785	57.1208	57.6997	62.875	67.9211	65.398
CDR20291_1517_-_ABC_transporter_permease	35.8535	20.5959	28.2247	38.1622	13.9918	26.077	0.923907	24.9328	27.2768	26.1048	34.8718	23.5027	29.1872	27.1035	23.7531	25.4283
CDR20291_1518_-_permease	32.7007	30.9752	31.8379	17.3788	9.75426	13.5665	0.426112	32.0455	28.7233	30.3844	28.3523	25.3431	26.8477	27.9216	26.51	27.2158
CDR20291_1519_-_mechanosensitive_ion_channel_protein	56.3926	53.0729	54.7327	41.3281	24.0563	32.6922	0.597306	58.5196	51.973	55.2463	66.0886	49.4517	57.7702	62.0106	55.1274	58.569
CDR20291_1520_-_lipoprotein	176.193	130.085	153.139	452.808	404.478	428.643	2.79905	241.534	274.127	257.831	140.476	144.8	142.638	249.314	220.966	235.14
CDR20291_1521_-_nitric_oxide_reductase_flavoprotein	2021.31	871.643	1446.48	1144.66	1724.87	1434.76	0.991903	965.223	1156.71	1060.97	941.62	1497.43	1219.53	2120.25	1480.13	1800.19
CDR20291_1522_vanR_two-component_response_regulator	188.439	116.117	152.278	204.188	92.368	148.278	0.973732	166.979	133.593	150.286	142.064	136.673	139.368	193.179	148.02	170.6
CDR20291_1523_vanS_two-component_sensor_histidine_kinase	107.846	69.1154	88.4807	102.296	67.1457	84.7209	0.957507	87.7321	94.8858	91.309	82.1103	76.7941	79.4522	119.794	80.0244	99.9092
CDR20291_1524_vanG_vancomycin/teicoplanin_A-type_resistance_protein	1.35356	2.25468	1.80412	2.01255	1.23057	1.62156	0.898809	3.59153	3.15067	3.3711	2.54034	2.34198	2.44116	2.11186	2.57319	2.34253
CDR20291_1525_-_D-alanyl-D-alanine_carboxypeptidase	2.95008	4.05125	3.50066	4.70368	4.65701	4.68034	1.33699	5.06081	6.89186	5.97634	5.42702	3.48006	4.45354	6.27524	5.36104	5.81814
CDR20291_1526_vanTG_serine/alanine_racemase	7.02325	6.25908	6.64116	11.4926	5.04529	8.26894	1.2451	12.378	8.45834	10.4182	9.30049	6.89517	8.09783	7.65228	8.59973	8.126
CDR20291_1527_-_hypothetical_protein	12.3725	21.5139	16.9432	34.9361	28.1166	31.5264	1.86071	16.6817	16.8562	16.769	19.9032	12.172	16.0376	17.7627	22.1292	19.9459
CDR20291_1528_-_membrane-associated_metal-dependent_hydrolase	2.739	4.23437	3.48669	7.0133	2.03665	4.52497	1.29779	3.69044	11.1405	7.41547	4.34162	4.89803	4.61983	9.26716	5.3723	7.31973
CDR20291_1529_sodA_superoxide_dismutase	0.987238	0.802561	0.894899	20.3343	6.03634	13.1853	14.7339	1.70706	1.41279	1.55993	1.23977	2.44696	1.84336	0.38098	2.14501	1.263
CDR20291_1530_asnB_asparagine_synthetase	8.59877	10.1661	9.38244	35.0886	15.6886	25.3886	2.70597	13.5059	13.0746	13.2903	12.5349	12.2452	12.3901	8.5949	10.2663	9.4306
CDR20291_1531_-_serine_protease	45.1789	39.3014	42.2401	57.8557	27.2279	42.5418	1.00714	69.439	61.9189	65.679	70.3169	51.1758	60.7464	54.5504	67.075	60.8127
CDR20291_1532_-_tellurium_resistance_protein	447.342	501.486	474.414	413.122	592.315	502.719	1.05966	539.012	675.861	607.437	430.9	478.925	454.913	491.77	571.804	531.787
CDR20291_1533_-_tellurium_resistance_protein	320.12	354.521	337.321	319.353	485.868	402.611	1.19355	510.197	619.337	564.767	348.306	355.22	351.763	383.294	435.976	409.635
CDR20291_1534_-_tellurium_resistance_protein	284.635	335.863	310.249	314.745	394.138	354.442	1.14244	347.012	415.452	381.232	286.977	353.977	320.477	371.091	420.112	395.601
CDR20291_1535_-_calcium-transporting_ATPase	534.07	573.301	553.686	548.152	664.471	606.312	1.09505	612.268	660.455	636.361	555.52	550.747	553.133	617.526	666.358	641.942
CDR20291_1536_-_hypothetical_protein	325.531	297.362	311.447	338.771	213.021	275.896	0.885854	438.65	376.908	407.779	395.609	349.586	372.597	411.389	416.722	414.055
CDR20291_1537_-_tellurite_resistance_protein	423.036	425.268	424.152	373.116	320.44	346.778	0.81758	552.362	522.477	537.419	475.055	455.539	465.297	490.193	526.814	508.503
CDR20291_1538_-_hypothetical_protein	94.6529	80.4903	87.5716	96.0052	65.1156	80.5604	0.919938	119.6	98.4546	109.027	108.209	90.8936	99.5513	122.782	115.426	119.104
CDR20291_1539_-_hypothetical_protein	137.165	79.1961	108.181	128.11	69.2708	98.6904	0.912275	148.477	116.45	132.464	117.728	103.771	110.749	161.327	135.709	148.518
CDR20291_1540_-_hypothetical_protein	165.505	135.3	150.403	172.586	110.434	141.51	0.940875	148.126	144.436	146.281	152.123	158.527	155.325	185.758	182.739	184.249
CDR20291_1541_-_hypothetical_protein	134.462	79.0861	106.774	99.3382	40.3477	69.843	0.654119	114.991	92.508	103.749	121.861	98.8873	110.374	142.145	115.595	128.87
CDR20291_1542_-_transcriptional_regulator	112.373	132.77	122.572	122.038	104.775	113.406	0.925227	112.151	116.004	114.078	112.085	112.349	112.217	96.3577	114.668	105.513
CDR20291_1543_-_hypothetical_protein	47.5497	57.9394	52.7446	142.565	150.512	146.538	2.77827	156.301	147.674	151.988	82.4339	91.5295	86.9817	19.505	25.0948	22.2999
CDR20291_1544_-_dipeptidase	59.9193	69.4949	64.7071	167.743	148.91	158.327	2.44682	170.77	169.136	169.953	85.2391	80.7056	82.9724	26.3485	29.3164	27.8325
CDR20291_1545_-_iron_compound_ABC_transporter_permease	5.02397	3.10436	4.06417	19.0463	8.26237	13.6543	3.35969	3.09546	8.80835	5.95191	1.50541	8.00632	4.75587	3.47787	7.40585	5.44186
CDR20291_1546_-_iron_compound_ABC_transporter_permease	1.37469	0.679114	1.0269	5.04672	1.47409	3.2604	3.17499	1.7965	1.63492	1.71571	0.967032	2.27398	1.62051	1.54362	1.90974	1.72668
CDR20291_1547_-_iron_compound_ABC_transporter_ATP-binding_protein	3.43705	1.44627	2.44166	5.82388	1.27122	3.54755	1.45293	2.04673	2.05951	2.05312	0.231226	1.85051	1.04087	3.03728	1.91117	2.47423
CDR20291_1548_-_iron_compound_ABC_transporter_substrate-binding_protein	1.66421	1.61469	1.63945	2.91194	0.967485	1.93971	1.18315	2.66964	1.00737	1.83851	1.51864	2.00354	1.76109	5.07294	1.51244	3.29269
CDR20291_1549_-_signaling_protein	30.6194	30.8002	30.7098	42.4684	14.1944	28.3314	0.922552	45.9606	48.8623	47.4115	41.2122	31.8817	36.547	48.1463	46.9241	47.5352
CDR20291_1550_-_tellurium_resistance_protein	80.7909	97.1852	88.988	87.8773	198.15	143.014	1.60711	119.662	152.602	136.132	95.5498	91.4217	93.4857	90.0964	141.16	115.628
CDR20291_1551_-_lipoprotein	21.5275	23.3724	22.45	23.2144	19.722	21.4682	0.956269	38.8139	34.5558	36.6848	24.2766	23.5391	23.9078	20.3994	34.5531	27.4763
CDR20291_1552_lplA_lipoate-protein_ligase	52.3872	39.764	46.0756	49.0207	29.4849	39.2528	0.851922	60.6623	50.1784	55.4203	64.4193	35.8336	50.1265	47.6038	55.8103	51.707
CDR20291_1553_-_Na+/H+_antiporter	43.6802	41.752	42.7161	39.9124	34.6275	37.2699	0.872504	57.2577	57.789	57.5234	46.0735	42.2568	44.1651	41.6557	46.5058	44.0808
CDR20291_1554_-_hypothetical_protein	3.71766	2.84162	3.27964	0.00689101	0.0084453	0.00766815	0.00233811	0.00968701	0.175455	0.092571	0.945543	2.53991	1.74273	6.94631	1.58018	4.26325
CDR20291_1555_-_bifunctional_glycine_dehydrogenase/aminomethyl_transferase_protein	26.3227	33.6641	29.9934	50.1434	65.5229	57.8332	1.9282	29.0389	27.7415	28.3902	28.6076	38.0649	33.3362	48.8145	55.0198	51.9171
CDR20291_1556_gcvPB_glycine_dehydrogenase_subunit_2	34.8909	45.2381	40.0645	62.8169	79.8418	71.3294	1.78036	32.9154	35.8844	34.3999	37.2239	46.9414	42.0827	77.78	65.3213	71.5506
CDR20291_1557_-_cation-transporting_ATPase	31.1059	29.5183	30.3121	20.6216	19.2129	19.9173	0.657073	28.5155	22.5603	25.5379	33.8166	28.6332	31.2249	28.9779	30.4279	29.7029
CDR20291_1558_-_hypothetical_protein	130.308	186.606	158.457	187.766	71.6719	129.719	0.818638	192.565	129.221	160.893	163.36	202.685	183.023	134.685	229.415	182.05
CDR20291_1559_-_hypothetical_protein	22.478	17.7193	20.0986	35.343	16.8485	26.0958	1.29838	33.3184	24.5476	28.933	33.0019	15.8483	24.4251	21.6093	23.7292	22.6692
CDR20291_1560_guaD_guanine_deaminase	68.5252	77.8367	73.1809	65.7377	23.1166	44.4271	0.607086	68.593	66.0656	67.3293	82.5775	56.6736	69.6256	62.6741	66.2522	64.4631
CDR20291_1561_-_transcriptional_regulator	29.0941	43.212	36.1531	36.8139	19.7688	28.2913	0.782544	32.5321	61.3695	46.9508	51.0041	25.7691	38.3866	37.2422	33.1433	35.1928
CDR20291_1562_cysK_cysteine_synthase_A	69.6754	87.4674	78.5714	785.337	643.996	714.667	9.09576	203.654	189.429	196.541	92.6731	81.0019	86.8375	76.3285	86.4917	81.4101
CDR20291_1563_-_glycerophosphoryl_diester_phosphodiesterase	12.5184	8.70002	10.6092	47.5962	8.82326	28.2097	2.65898	16.2524	10.9314	13.5919	14.6968	10.1745	12.4356	11.9431	7.89396	9.91853
CDR20291_1564_-_sugar_O-acetyltransferase	116.889	122.193	119.541	64.6454	69.8268	67.2361	0.562452	131.576	106.8	119.188	110.562	87.67	99.116	91.5423	108.359	99.9506
CDR20291_1565_-_hypothetical_protein	1.98655	1.26784	1.62719	4.33657	1.77656	3.05656	1.87843	2.27831	5.3255	3.8019	3.98313	3.07275	3.52794	3.63983	1.3794	2.50962
CDR20291_1566_-_ABC_transporter_ATP-binding_protein	5.01623	4.46018	4.73821	7.43726	4.68977	6.06352	1.27971	5.75513	4.7616	5.25836	5.66247	5.42649	5.54448	6.37553	4.51089	5.44321
CDR20291_1567_-_ABC_transporter_permease	2.69768	1.17555	1.93662	4.35928	0.968263	2.66377	1.37548	9.0331	1.25726	5.14518	3.82615	1.40581	2.61598	2.0821	3.05084	2.56647
CDR20291_1568_-_two-component_response_regulator	4.71821	3.04366	3.88094	8.42297	2.47747	5.45022	1.40436	4.65729	5.86615	5.26172	5.05641	3.56008	4.30824	2.58972	2.47283	2.53127
CDR20291_1569_-_two-component_sensor_histidine_kinase	4.3002	3.05696	3.67858	6.47513	3.13155	4.80334	1.30576	5.07342	3.96293	4.51817	2.80994	4.26793	3.53893	4.68695	4.06837	4.37766
CDR20291_1570_-_hypothetical_protein	5.35959	2.53632	3.94795	7.70289	3.05652	5.3797	1.36266	7.53896	5.99946	6.76921	7.01722	7.27801	7.14762	5.5346	7.76988	6.65224
CDR20291_1571_-_NADPH-dependent_FMN_reductase	64.1524	67.4352	65.7938	82.0905	63.2469	72.6687	1.10449	79.8853	54.2066	67.046	66.1288	35.4852	50.807	55.8748	52.0456	53.9602
CDR20291_1572_-_transcriptional_regulator	95.874	96.7577	96.3158	93.0566	74.7185	83.8876	0.870963	103.947	60.9209	82.434	91.2275	73.5431	82.3853	59.0305	102.927	80.9788
CDR20291_1573_pcp_pyrrolidone-carboxylate_peptidase	26.4269	25.8956	26.1613	59.9891	32.4614	46.2253	1.76694	25.2568	37.8643	31.5605	33.3576	25.9261	29.6418	26.4186	36.7812	31.5999
CDR20291_1574_-_hypothetical_protein	6.94788	4.99627	5.97208	18.9121	6.53313	12.7226	2.13035	6.50369	5.40724	5.95547	6.06901	3.97893	5.02397	8.78876	7.93369	8.36123
CDR20291_1575_-_hypothetical_protein	0.00199519	0.570098	0.286047	17.5508	5.77481	11.6628	40.7724	2.76488	1.74628	2.25558	1.5334	0.00891198	0.771156	0.196338	0.602965	0.399651
CDR20291_1577_-_flavodoxin	22.463	10.6947	16.5788	16.4981	7.33501	11.9166	0.718781	15.4259	17.3981	16.412	27.5726	16.5255	22.0491	17.4383	14.3026	15.8705
CDR20291_1578_-_FMN-binding_exported_protein	23.2708	21.755	22.5129	6.41262	6.6036	6.50811	0.289084	16.4059	19.1844	17.7951	22.2667	9.64791	15.9573	18.2051	19.7478	18.9764
CDR20291_1579_-_TetR_family_transcriptional_regulator	27.0083	33.1853	30.0968	33.0287	15.3573	24.193	0.80384	40.3834	39.6819	40.0327	36.746	16.9134	26.8297	27.1642	29.9683	28.5663
CDR20291_1580_iunH_inosine-uridine_preferring_nucleoside_hydrolase	1167.57	1208.09	1187.83	698.445	210.274	454.36	0.382512	1145.79	833.914	989.852	1403.22	1154.01	1278.62	1227.22	1304.53	1265.88
CDR20291_1581_-_hypothetical_protein	877.945	908.638	893.292	581.239	146.333	363.786	0.407242	951.451	748.528	849.99	1144.33	963.136	1053.73	1046.77	1085.17	1065.97
CDR20291_1582_-_radical_SAM_protein	1239.95	1009.66	1124.81	687.683	140.879	414.281	0.368314	1073.64	825.13	949.385	1333.85	967.557	1150.7	1129.54	1181.06	1155.3
CDR20291_1583_-_hypothetical_protein	56.6626	46.5264	51.5945	29.7966	10.3529	20.0748	0.389087	40.5177	50.7145	45.6161	49.5567	46.9351	48.2459	49.3778	47.0714	48.2246
CDR20291_1584_-_DNA-binding_protein	137.324	115.906	126.615	136.861	83.632	110.246	0.870722	153.516	142.894	148.205	125.526	109.146	117.336	175.885	130.188	153.036
CDR20291_1585_-_lipoprotein	168.725	149.212	158.969	201.452	103.896	152.674	0.960404	164.055	155.984	160.019	154.635	141.186	147.911	143.614	172.284	157.949
CDR20291_1586_-_two-component_response_regulator	160.573	143.484	152.029	184.912	133.233	159.072	1.04633	166.999	185.021	176.01	159.143	158.867	159.005	157.411	170.605	164.008
CDR20291_1587_-_two-component_sensor_histidine_kinase	129.035	95.4026	112.219	153.702	71.5601	112.631	1.00367	146.228	145.531	145.88	131.444	108.99	120.217	140.783	117.046	128.915
CDR20291_1588_trxA1_thioredoxin	4077.87	2116.18	3097.02	2219.5	4606.34	3412.92	1.102	2103.6	2805.75	2454.68	1869.97	3337.22	2603.59	4363.8	2882.08	3622.94
CDR20291_1589_trxB1_thioredoxin_reductase	3025.06	1342.18	2183.62	1540.15	2852.99	2196.57	1.00593	1349.9	1707.9	1528.9	1287.99	2203.89	1745.94	3254.49	2171.69	2713.09
CDR20291_1590_-_ArsR_family_transcriptional_regulator	167.249	197.574	182.411	142.844	143.03	142.937	0.783596	216.462	212.153	214.308	134.094	199.27	166.682	200.355	223.195	211.775
CDR20291_1591_-_dinitrogenase_iron-molybdenum_cofactor	125.091	160.313	142.702	88.6512	186.174	137.413	0.962934	79.61	205.262	142.436	99.7227	167.847	133.785	103.624	170.983	137.303
CDR20291_1592_-_hypothetical_protein	222.729	241.805	232.267	312.622	272.054	292.338	1.25863	217.597	206.014	211.805	284.738	166.451	225.594	177.617	188.976	183.296
CDR20291_1593_-_arsenical_pump_membrane_protein	51.1454	77.2373	64.1913	35.0145	14.4302	24.7223	0.385135	31.2078	25.4561	28.3319	65.043	51.0992	58.0711	45.2331	47.4265	46.3298
CDR20291_1594_-_sodium:amino_acid_symporter	73.92	87.178	80.549	116.016	44.8779	80.447	0.998733	83.8892	84.3995	84.1444	92.4057	62.0663	77.236	1.58684	3.50317	2.545
CDR20291_1595_ribH_riboflavin_synthase_subunit_beta_(6,7-dimethyl-8-ribityllumazine_synthase)	13.529	14.266	13.8975	7.94166	17.1567	12.5492	0.902981	14.9437	14.2486	14.5961	10.6611	29.2783	19.9697	7.91683	12.3636	10.1402
CDR20291_1596_ribA_riboflavin_biosynthesis_protein	5.03594	10.8988	7.96737	16.8525	15.1712	16.0118	2.00968	15.1235	13.3118	14.2176	15.7963	16.6345	16.2154	7.26088	8.18849	7.72469
CDR20291_1597_ribB_riboflavin_synthase_subunit_alpha	3.68431	8.91653	6.30042	17.9819	15.7451	16.8635	2.67657	9.76904	15.3105	12.5398	15.7175	11.3541	13.5358	5.04112	5.86072	5.45092
CDR20291_1598_ribD_bifunctional_diaminohydroxyphosphoribosylaminopyrimidine_deaminase/5-amino-6-(5-phosphoribosylamino)uracil_reductase	10.982	18.4987	14.7403	35.5453	31.1653	33.3553	2.26286	30.9199	20.7849	25.8524	19.9105	26.4068	23.1587	9.68861	18.3296	14.0091
CDR20291_1599_recQ_ATP-dependent_DNA_helicase	19.7916	22.3881	21.0898	34.437	18.8359	26.6364	1.263	26.2833	22.6911	24.4872	24.7948	20.7365	22.7657	21.9893	26.0912	24.0403
CDR20291_1600_thiC_thiamine_biosynthesis_protein_ThiC	26.6273	27.1013	26.8643	11.4061	8.49726	9.95168	0.370443	13.42	17.0245	15.2222	183.952	184.798	184.375	14.6762	17.6204	16.1483
CDR20291_1601_thiS_thiamine_biosynthesis_protein	47.296	39.1189	43.2074	23.9438	10.5803	17.262	0.399516	4.51206	8.7478	6.62993	184.475	266.527	225.501	22.7269	14.888	18.8074
CDR20291_1602_thiF_thiamine_biosynthesis_protein	9.29158	9.83331	9.56245	6.08466	4.37555	5.23011	0.546942	1.7107	7.33328	4.52199	63.8112	80.7162	72.2637	4.01209	9.10605	6.55907
CDR20291_1603_thiG_thiazole_biosynthesis_protein	3.01163	3.17011	3.09087	3.01979	8.06854	5.54417	1.79372	4.7965	5.85379	5.32515	51.0436	81.3008	66.1722	13.9017	8.72328	11.3125
CDR20291_1604_thiH_thiamine_biosynthesis_protein_ThiH	8.16601	7.81916	7.99259	6.05382	7.03062	6.54222	0.818536	8.78801	8.25796	8.52299	81.2842	103.358	92.3211	15.9163	11.3098	13.613
CDR20291_1605_thiE2_thiamine_biosynthesis_protein	5.0435	2.33074	3.68712	2.30423	1.52059	1.91241	0.518673	13.7481	4.23648	8.99229	60.6386	56.7704	58.7045	8.60574	5.87564	7.24069
CDR20291_1606_-_C4-dicarboxylate_anaerobic_carrier	0.888514	0.829674	0.859094	33.8298	11.2056	22.5177	26.211	0.121933	1.65637	0.889151	1.50231	1.65365	1.57798	0.666714	1.02662	0.846667
CDR20291_1607_-_hypothetical_protein	72.3656	61.3563	66.861	62.1342	37.2784	49.7063	0.743428	58.1462	61.6443	59.8953	61.7643	56.9832	59.3738	50.2299	70.1764	60.2032
CDR20291_1608_-_molybdopterin-guanine_biosynthesis_protein	81.0356	72.0576	76.5466	125.692	52.8048	89.2484	1.16594	88.1794	92.5715	90.3755	74.3208	89.2298	81.7753	86.5511	104.837	95.6941
CDR20291_1609_-_hypothetical_protein	98.4646	73.6923	86.0785	101.538	61.5602	81.5491	0.947381	137.208	88.4383	112.823	88.8594	89.9949	89.4271	126.162	108.737	117.45
CDR20291_1610_-_hypothetical_protein	526.883	649.28	588.082	654.963	1526.71	1090.84	1.85491	432.194	543.335	487.764	497.901	540.871	519.386	413.388	733.412	573.4
CDR20291_1611_moaB_molybdenum_cofactor_biosynthesis_protein	101.059	97.2845	99.1718	103.802	114.456	109.129	1.1004	139.498	126.122	132.81	91.246	122.224	106.735	148.574	109.124	128.849
CDR20291_1612_moaA_molybdenum_cofactor_biosynthesis_protein	86.4715	82.7575	84.6145	76.1437	55.0168	65.5803	0.775047	99.3028	107.524	103.413	88.2319	71.4415	79.8367	103.552	86.9193	95.2357
CDR20291_1613_moaC_molybdenum_cofactor_biosynthesis_protein_MoaC	100.189	84.972	92.5805	65.3945	96.3306	80.8625	0.87343	87.9701	86.4995	87.2348	70.131	101.448	85.7895	103.938	90.2828	97.1104
CDR20291_1614_-_molybdenum_cofactor_sulfurase	74.1493	75.2272	74.6882	51.0589	72.0794	61.5692	0.824349	74.0935	70.0246	72.0591	61.8474	69.2338	65.5406	83.4043	91.27	87.3372
CDR20291_1615_-_permease	35.2824	42.0728	38.6776	28.3476	16.7199	22.5337	0.582605	81.988	82.171	82.0795	88.324	67.5735	77.9487	66.5523	72.4112	69.4818
CDR20291_1616_-_hypothetical_protein	89.1131	87.2142	88.1637	52.289	48.0439	50.1664	0.569015	149.557	165.43	157.493	153.159	150.69	151.924	161.869	163.678	162.774
CDR20291_1617_-_hydantoinase	85.5219	83.8951	84.7085	58.5843	43.6298	51.1071	0.603328	156.488	187.762	172.125	170.681	165.303	167.992	160.846	172.665	166.755
CDR20291_1618_-_hypothetical_protein	65.0035	71.959	68.4813	107.847	59.0986	83.4728	1.21891	72.7607	79.7808	76.2707	78.0393	56.8997	67.4695	57.4464	81.5384	69.4924
CDR20291_1619_-_transcriptional_regulator	73.4071	122.059	97.733	147.284	65.2141	106.249	1.08714	95.3246	97.7605	96.5426	112.377	77.8658	95.1214	69.6377	91.3669	80.5023
CDR20291_1620_-_acyltransferase	35.6074	41.6983	38.6529	62.0708	24.549	43.3099	1.12048	56.1097	51.6453	53.8775	49.55	34.3317	41.9408	45.0026	40.6279	42.8152
CDR20291_1621_-_hypothetical_protein	78.4785	97.6514	88.0649	115.188	106.881	111.035	1.26083	59.4926	53.2832	56.3879	73.8665	46.2093	60.0379	55.1797	89.793	72.4864
CDR20291_1622_-_AraC_family_transcriptional_regulator	7.51096	6.83737	7.17417	22.4974	7.84812	15.1728	2.11492	12.6977	8.35313	10.5254	9.72421	8.07505	8.89963	7.55838	5.67409	6.61623
CDR20291_1623_-_hypothetical_protein	0.358116	2.54867	1.45339	383.751	117.923	250.837	172.587	6.63457	32.1937	19.4141	4.13256	4.78801	4.46028	7.37681	12.7133	10.0451
CDR20291_1624_-_hypothetical_protein	81.0133	75.2991	78.1562	83.8081	35.5179	59.663	0.763382	68.8449	75.3054	72.0752	86.0072	57.4585	71.7328	81.3574	83.8633	82.6103
CDR20291_1625_-_hypothetical_protein	61.3362	40.9125	51.1243	66.5612	31.9386	49.2499	0.963335	25.5016	49.6689	37.5853	45.9763	33.2258	39.6011	59.443	52.9054	56.1742
CDR20291_1626_-_sodium/phosphate_cotransporter	11.686	13.6999	12.6929	26.0709	14.0363	20.0536	1.5799	17.5275	17.3635	17.4455	16.6979	8.92733	12.8126	6.3978	7.03686	6.71733
CDR20291_1627_-_ATP-binding_protein	348.614	397.283	372.948	301.809	243.601	272.705	0.731214	382.491	378.987	380.739	385.632	329.713	357.673	314.017	338.728	326.373
CDR20291_1628_-_acetyltransferase	59.4976	66.7921	63.1449	62.8119	32.6067	47.7093	0.755553	64.3109	49.8916	57.1013	47.9625	43.3082	45.6354	51.6202	61.9171	56.7686
CDR20291_1629_-_corrinoid_protein	68.8335	102.055	85.4443	61.8732	68.1113	64.9922	0.760639	67.0998	68.6549	67.8774	74.1519	73.0065	73.5792	61.739	71.7479	66.7434
CDR20291_1630_-_methyltransferase	58.3957	73.9564	66.1761	73.3111	42.6509	57.981	0.876163	72.1075	71.5034	71.8055	70.4114	59.6441	65.0277	71.723	65.5035	68.6132
CDR20291_1631_-_hypothetical_protein	79.7202	81.0076	80.3639	67.8565	30.1185	48.9875	0.609571	74.5871	74.5471	74.5671	71.7311	66.8574	69.2943	64.0883	67.8286	65.9584
CDR20291_1632_-_hydrolase	28.8159	16.3345	22.5752	20.5424	15.1098	17.8261	0.789632	27.0079	35.6063	31.3071	38.2972	20.3814	29.3393	31.6794	18.1277	24.9036
CDR20291_1633_-_transcriptional_regulator	44.4806	42.6086	43.5446	55.5026	35.6713	45.587	1.0469	60.5991	44.5637	52.5814	43.3597	37.1107	40.2352	39.7205	43.2976	41.5091
CDR20291_1634_-_gluconate_permease	7.85409	5.51005	6.68207	6.66573	3.94648	5.30611	0.794081	10.1372	12.1568	11.147	7.3371	7.80031	7.5687	6.47079	10.6802	8.5755
CDR20291_1635_-_two-component_sensor_histidine_kinase	19.8762	21.6248	20.7505	42.4933	23.1581	32.8257	1.58192	41.7372	35.6308	38.684	28.7316	21.6851	25.2083	30.2235	32.7243	31.4739
CDR20291_1636_-_two-component_response_regulator	17.5442	23.1808	20.3625	38.9963	29.554	34.2751	1.68325	39.8745	49.3879	44.6312	29.7602	24.3555	27.0579	32.1522	35.7805	33.9664
CDR20291_1637_grdG_sarcosine_reductase_complex_component_B_subunit_alpha	9.17866	8.31933	8.749	24.603	20.5636	22.5833	2.58125	15.5326	13.8858	14.7092	8.55167	9.37104	8.96136	7.57236	12.9586	10.2655
CDR20291_1638_grdF_sarcosine_reductase_complex_component_b_subunit_beta	10.0079	9.83545	9.92168	42.1352	21.502	31.8186	3.20698	16.8747	26.5931	21.7339	12.6821	13.4282	13.0552	17.2665	15.1134	16.1899
CDR20291_1639_-_ferrous_iron_transport_protein_A	230.776	262.842	246.809	206.298	184.841	195.57	0.792392	105.312	145.489	125.4	168.957	246.555	207.756	175.994	195.833	185.913
CDR20291_1640_gltC_sodium/glutamate_symporter	0.217841	0.40683	0.312335	26.0391	2.81478	14.4269	46.1905	0.80716	1.67517	1.24117	0.410346	0.517523	0.463934	0.00103022	0.80362	0.402325
CDR20291_1641_add_adenosine_deaminase	31.449	26.2642	28.8566	37.3348	35.5377	36.4363	1.26267	44.5765	41.014	42.7953	31.7416	35.0939	33.4177	32.974	33.2159	33.0949
CDR20291_1642_-_hypothetical_protein	35.151	28.0148	31.5829	49.5116	29.7307	39.6212	1.25451	38.1965	40.6953	39.4459	37.4352	32.9469	35.1911	37.338	42.2166	39.7773
CDR20291_1643_-_2-hydroxyacyl-CoA_dehydratase	1196	1252.27	1224.13	643.647	647.36	645.504	0.527314	982.096	898.813	940.455	1183.61	1102.47	1143.04	1297.94	1336.05	1316.99
CDR20291_1644_hgdC_(R)-2-hydroxyglutaryl-CoA_dehydratase_subunit_alpha	813.259	978.866	896.062	487.386	552.541	519.964	0.580276	711.659	829.68	770.669	911.753	939.265	925.509	1021.44	1109.78	1065.61
CDR20291_1645_-_cell_surface-associated_cysteine_protease	137.432	143.782	140.607	94.2518	103.382	98.8169	0.702788	141.501	151.906	146.704	133.817	137.947	135.882	134.599	149.38	141.989
CDR20291_1646_-_TetR_family_transcriptional_regulator	44.4097	56.1484	50.279	48.0263	51.2951	49.6607	0.987702	66.931	50.7077	58.8194	49.8654	49.4832	49.6743	43.2146	46.8652	45.0399
CDR20291_1647_-_ABC_transporter_ATP-binding_protein	22.8968	15.3161	19.1064	25.381	10.5087	17.9448	0.939204	23.9721	19.7754	21.8738	22.9316	17.5777	20.2546	21.4332	15.2496	18.3414
CDR20291_1648_-_ABC_transporter_permease	14.1463	7.23628	10.6913	23.0894	7.48179	15.2856	1.42972	15.3538	10.5085	12.9311	8.70548	6.15873	7.4321	15.3567	10.2298	12.7933
CDR20291_1649_-_ABC_transporter_permease	8.39763	6.20639	7.30201	11.6459	6.73461	9.19026	1.25859	11.8199	11.1877	11.5038	6.9986	7.46459	7.2316	14.044	7.34995	10.697
CDR20291_1650_-_transcriptional_regulator	57.4936	85.8246	71.6591	49.1968	52.3002	50.7485	0.708193	52.9923	63.8049	58.3986	47.9473	66.211	57.0791	57.2032	48.8477	53.0255
CDR20291_1651_def1_peptide_deformylase_1	39.0439	40.4378	39.7409	39.2789	38.4386	38.8588	0.977804	40.4825	44.254	42.3683	37.463	38.9676	38.2153	49.5927	49.9219	49.7573
CDR20291_1652_-_hypothetical_protein	30.4608	24.9516	27.7062	53.3026	9.78382	31.5432	1.13849	44.6777	40.7387	42.7082	45.4045	22.0148	33.7096	37.0022	37.015	37.0086
CDR20291_1653_-_radical_SAM_protein	40.0436	31.4167	35.7301	49.2228	26.825	38.0239	1.0642	41.767	31.8351	36.8011	40.3036	39.4438	39.8737	34.4625	34.2876	34.3751
CDR20291_1654_-_hypothetical_protein	32.5046	25.3927	28.9487	62.0431	27.6291	44.8361	1.54881	44.4045	37.1946	40.7995	42.75	22.25	32.5	37.5844	31.3128	34.4486
CDR20291_1655_-_iron-sulfur_protein	11.1147	13.9976	12.5561	63.4419	24.5878	44.0148	3.50544	35.1397	47.9824	41.561	30.4615	21.3393	25.9004	32.3004	41.4246	36.8625
CDR20291_1657_-_hypothetical_protein	81.9866	100.77	91.3783	184.531	170.558	177.544	1.94296	126.407	113.667	120.037	119.509	79.3397	99.4244	136.477	121.764	129.12
CDR20291_1658_-_hypothetical_protein	78.1514	105.517	91.8342	48.4913	27.4303	37.9608	0.413362	53.2428	72.5784	62.9106	98.2833	74.0742	86.1788	60.6237	77.375	68.9993
CDR20291_1659_-_hypothetical_protein	264.038	261.181	262.61	848.015	864.583	856.299	3.26073	865.925	815.401	840.663	513.509	459.134	486.322	342.085	425.775	383.93
CDR20291_1660_-_Nudix_family_hydrolase	140.906	167.372	154.139	550.915	470.071	510.493	3.3119	625.475	568.945	597.21	355.75	314.066	334.908	246.158	280.877	263.517
CDR20291_1661_-_lipoprotein	10.4364	9.32869	9.88255	24.0787	9.01282	16.5458	1.67424	17.2904	22.8559	20.0731	10.7545	15.2592	13.0069	13.8344	12.6317	13.2331
CDR20291_1662_gapA_glyceraldehyde-3-phosphate_dehydrogenase_1	175.018	130.677	152.847	40.3286	449.17	244.749	1.60126	27.7078	38.9758	33.3418	83.6575	85.1913	84.4244	19.8179	25.9409	22.8794
CDR20291_1663_-_hypothetical_protein	1534.51	1831.64	1683.08	94.2011	66.8752	80.5382	0.0478518	269.655	267.137	268.396	1075.67	956.542	1016.11	814.336	888.636	851.486
CDR20291_1664_-_hypothetical_protein	154.764	124.103	139.434	238.169	116.314	177.242	1.27115	137.656	130.081	133.868	139.517	152.109	145.813	163.572	149.73	156.651
CDR20291_1665_ogt2_methylated-DNA--protein-cysteine_methyltransferase_2	44.5144	33.4623	38.9883	22.5612	32.097	27.3291	0.700956	37.5381	40.5052	39.0217	24.8587	31.3595	28.1091	38.6422	41.9317	40.287
CDR20291_1666_-_hypothetical_protein	222.145	264.806	243.476	100.351	152.274	126.312	0.518789	180.085	130.87	155.478	221.343	175.923	198.633	164.982	176.348	170.665
CDR20291_1667_-_hypothetical_protein	38.0097	18.5515	28.2806	55.9968	27.5584	41.7776	1.47725	51.4034	36.2077	43.8055	42.8337	27.3647	35.0992	45.5683	28.7238	37.1461
CDR20291_1668_-_hypothetical_protein	42.4897	28.0257	35.2577	46.4617	26.6304	36.5461	1.03654	47.0301	46.5816	46.8058	38.3167	32.8954	35.606	50.5812	41.3594	45.9703
CDR20291_1669_-_amino_acid_ABC_transporter_substrate-binding_protein	34.98	29.1449	32.0624	66.3317	49.8637	58.0977	1.81202	40.0043	72.0607	56.0325	34.2674	40.8737	37.5705	77.7003	72.0706	74.8854
CDR20291_1670_-_amino_acid_ABC_transporter_permease	35.6386	34.1281	34.8834	76.4091	49.5926	63.0008	1.80604	85.4888	73.6542	79.5715	61.2262	42.2373	51.7317	81.9489	77.2741	79.6115
CDR20291_1671_-_amino_acid_ABC_transporter_ATP-binding_protein	45.925	38.8255	42.3752	75.7712	55.3461	65.5587	1.5471	84.4626	73.018	78.7403	57.0653	40.743	48.9042	91.9636	82.8618	87.4127
CDR20291_1672_-_arsenate_reductase	2449.56	613.837	1531.7	1388.07	927.166	1157.62	0.755774	1260.27	1062.74	1161.51	1155.94	977.032	1066.49	2128.16	1006.79	1567.47
CDR20291_1673_-_hypothetical_protein	286.858	96.1707	191.514	140.127	174.165	157.146	0.820544	130.238	148.493	139.365	132.123	148.036	140.079	263.729	166.582	215.155
CDR20291_1674_-_hypothetical_protein	189.586	80.7391	135.163	93.9786	133.337	113.658	0.840897	91.2455	100.338	95.7918	89.8247	156.779	123.302	253.023	128.165	190.594
CDR20291_1675_-_methylase	219.152	131.138	175.145	103.712	82.2705	92.9913	0.530939	123.571	95.6795	109.625	117.785	135.039	126.412	202.684	126.032	164.358
CDR20291_1676_-_lipoprotein	229.902	142.608	186.255	141.731	85.7885	113.76	0.610774	126.822	134.313	130.567	141.227	140.017	140.622	223.573	119.542	171.558
CDR20291_1677_-_two-component_response_regulator	260.331	201.89	231.111	167.999	122.505	145.252	0.628496	174.342	177.339	175.841	196.408	148.46	172.434	238.536	159.29	198.913
CDR20291_1678_-_two-component_sensor_histidine_kinase	165.985	165.211	165.598	130.508	82.0143	106.261	0.641681	146.017	137.727	141.872	146.93	133.066	139.998	153.633	137.822	145.728
CDR20291_1679_truA2_tRNA_pseudouridine_synthase_A	187.394	178.828	183.111	124.882	88.1251	106.504	0.581634	145.249	140.5	142.875	150.958	149.095	150.026	177.626	157.777	167.702
CDR20291_1680_argG_argininosuccinate_synthase	70.2371	90.5798	80.4085	62.122	39.125	50.6235	0.629579	67.6632	59.0868	63.375	65.5413	67.7929	66.6671	64.7295	65.8851	65.3073
CDR20291_1681_-_hypothetical_protein	2.58497	1.8411	2.21304	0.794903	3.65938	2.22714	1.00637	0.159633	2.8382	1.49892	2.80063	1.73195	2.26629	3.61612	2.80824	3.21218
CDR20291_1682_-_MerR_family_transcriptional_regulator	5.39084	5.10829	5.24957	13.1523	11.5539	12.3531	2.35317	7.07811	11.5206	9.29936	4.95882	6.012	5.48541	6.98352	6.70891	6.84622
CDR20291_1683_-_hypothetical_protein	3.24522	1.36464	2.30493	67.7565	9.40314	38.5798	16.738	2.65439	4.49725	3.57582	1.83525	2.62391	2.22958	2.59869	2.50458	2.55164
CDR20291_1684_-_hypothetical_protein	2.09704	1.10862	1.60283	88.6175	13.1968	50.9072	31.7608	3.15944	6.84512	5.00228	3.39685	3.59461	3.49573	2.24357	3.28791	2.76574
CDR20291_1685_-_exonuclease	194.475	41.2937	117.884	147.312	88.1897	117.751	0.998868	160.937	148.73	154.834	123.532	125.179	124.356	227.696	96.775	162.236
CDR20291_1686_-_hypothetical_protein	175.295	64.6323	119.964	183.308	131.688	157.498	1.31288	186.155	150.398	168.276	138.778	125.279	132.029	276.044	140.148	208.096
CDR20291_1687_-_L-threonine_dehydrogenase	132.378	134.848	133.613	130.09	141.362	135.726	1.01581	146.545	122.663	134.604	136.792	108.383	122.588	113.48	127.403	120.442
CDR20291_1688_-_hypothetical_protein	6.23551	6.16793	6.20172	28.0295	28.2746	28.152	4.53939	10.6796	4.46769	7.57365	5.41541	10.5231	7.96925	7.42874	11.4034	9.41607
CDR20291_1689_-_hypothetical_protein	7.13422	6.17483	6.65452	14.1252	0.167258	7.14623	1.07389	3.09701	3.84718	3.47209	4.91846	4.54707	4.73276	7.05409	7.69234	7.37322
CDR20291_1690_-_hypothetical_protein	11.1141	7.61706	9.36558	0.690353	6.63493	3.66264	0.391075	0.242615	2.94885	1.59573	11.2565	9.69786	10.4772	5.53579	4.26804	4.90192
CDR20291_1691_-_nitrite_and_sulfite_reductase_subunit	61.3976	93.0266	77.2121	293.25	1003.76	648.505	8.39901	203.065	276.731	239.898	109.925	111.219	110.572	238.1	195.758	216.929
CDR20291_1692_-_pyridine_nucleotide-disulfide_oxidoreductase	80.9645	99.8871	90.4258	295.018	1022.11	658.564	7.28292	273.396	265.059	269.228	134.153	121.821	127.987	244.299	209.914	227.106
CDR20291_1693_-_LysR_family_transcriptional_regulator	104.426	109.737	107.082	137.889	166.938	152.413	1.42334	133.315	147.691	140.503	130.913	104.9	117.907	102.619	105.184	103.901
CDR20291_1694_-_tellurium_resistance_protein	85.2452	92.2646	88.7549	92.3751	139.434	115.905	1.30589	100.385	157.584	128.984	82.2269	107.19	94.7084	110.931	132.043	121.487
CDR20291_1695_-_tellurium_resistance_protein	115.916	127.537	121.727	110.924	133.663	122.294	1.00466	178.263	159.935	169.099	110.626	118.013	114.32	146.222	158.066	152.144
CDR20291_1696_-_hypothetical_protein	44.0099	54.2947	49.1523	61.2329	55.0108	58.1219	1.18248	68.7332	88.4319	78.5825	60.4188	70.8061	65.6124	108.926	135.532	122.229
CDR20291_1697_-_hydrolase	31.9964	27.5034	29.7499	892.198	818.411	855.304	28.7498	454.467	424.223	439.345	82.947	89.0527	85.9999	105.12	120.534	112.827
CDR20291_1698_-_cell_surface_protein	34.0193	34.9822	34.5007	666.166	576.668	621.417	18.0117	360.13	343.832	351.981	73.6893	76.695	75.1921	136.825	167.231	152.028
CDR20291_1699_scrR_sucrose_operon_repressor	24.4127	39.1003	31.7565	41.4013	43.1048	42.2531	1.33053	28.6832	29.4389	29.0611	37.2625	30.8959	34.0792	33.88	32.9509	33.4154
CDR20291_1700_sacA_sucrose-6-phosphate_hydrolase	6.77567	7.45169	7.11368	7.34146	5.22945	6.28545	0.883573	11.2938	10.4339	10.8638	11.2495	8.51231	9.8809	4.99818	5.24934	5.12376
CDR20291_1701_scrK_fructokinase	16.6966	25.8407	21.2687	28.614	13.056	20.835	0.979611	33.4472	23.1757	28.3115	27.6711	17.5442	22.6076	17.7933	23.0874	20.4403
CDR20291_1702_-_NADPH-dependent_FMN_reductase	8.47795	7.73055	8.10425	9.99395	9.81604	9.90499	1.2222	8.39695	12.2838	10.3404	9.60067	5.27696	7.43881	4.88656	6.05282	5.46969
CDR20291_1703_-_pyridoxal-dependent_decarboxylase	25.6807	21.4396	23.5602	31.3406	14.7397	23.0401	0.977929	24.5913	18.5658	21.5785	23.7233	24.7675	24.2454	19.4225	19.6141	19.5183
CDR20291_1704_-_g196	35.3758	29.6034	32.4896	41.3396	21.9666	31.6531	0.974253	49.3315	36.383	42.8573	37.4214	31.3131	34.3672	41.4058	25.7996	33.6027
CDR20291_1705_-_regulatory_protein	142.45	122.067	132.258	106.251	53.4145	79.8328	0.603611	106.376	87.509	96.9425	123.493	98.718	111.106	102.411	93.7329	98.072
CDR20291_1706_-_two-component_sensor_histidine_kinase	41.2143	13.9057	27.56	59.0543	11.787	35.4207	1.28522	40.3099	34.4899	37.3999	48.5056	31.5873	40.0465	33.1868	24.9548	29.0708
CDR20291_1707_-_two-component_system_response_regulator	44.8884	41.7944	43.3414	39.5772	12.5514	26.0643	0.601372	44.9562	42.4081	43.6822	59.5576	38.6602	49.1089	28.6819	39.7653	34.2236
CDR20291_1708_-_hypothetical_protein	30.5772	26.7611	28.6692	26.5521	14.2522	20.4021	0.711641	31.6665	30.897	31.2817	22.4927	19.3768	20.9348	29.5685	31.4596	30.514
CDR20291_1709_-_phosphoglycerate_mutase	65.1958	72.6134	68.9046	45.1375	39.8454	42.4915	0.616671	75.0564	76.1447	75.6005	48.0771	77.6882	62.8826	74.8505	76.7618	75.8062
CDR20291_1710_-_hypothetical_protein	98.7032	88.4516	93.5774	64.9143	39.9268	52.4205	0.560184	89.1696	89.6674	89.4185	95.855	89.8182	92.8366	90.5802	91.7517	91.166
CDR20291_1711_cmk_cytidylate_kinase	296.237	195.727	245.982	256.969	296.027	276.498	1.12406	198.303	218.125	208.214	203.618	235.016	219.317	277.514	276.881	277.197
CDR20291_1712_-_acyltransferase	210.961	140.57	175.766	183.33	162.957	173.144	0.985082	179.328	170.065	174.697	156.917	207.859	182.388	329.27	219.283	274.276
CDR20291_1713_ispH_4-hydroxy-3-methylbut-2-enyl_diphosphate_reductase	250.353	187.51	218.931	215.701	177.94	196.82	0.899005	155.784	179.418	167.601	199.078	213.233	206.156	277.631	211.198	244.414
CDR20291_1714_-_hypothetical_protein	79.2387	43.3251	61.2819	85.169	29.7306	57.4498	0.937468	55.5855	47.8671	51.7263	53.0298	44.3545	48.6921	77.3194	55.4014	66.3604
CDR20291_1715_ade_adenine_deaminase	28.4901	23.9092	26.1996	41.0341	27.5826	34.3084	1.3095	22.5334	27.4525	24.993	21.9564	20.4521	21.2043	30.9801	29.6802	30.3301
CDR20291_1716_bcp_thiol_peroxidase	1347.81	651.951	999.88	693.955	795.852	744.904	0.744993	679.928	640.392	660.16	673.459	991.183	832.321	1326.1	1027.33	1176.71
CDR20291_1717_-_hypothetical_protein	931.903	307.201	619.552	367.872	488.389	428.13	0.691032	392.477	406.343	399.41	395.813	587.699	491.756	921.783	594.262	758.023
CDR20291_1718_-_cations-transporting_ATPase	506.473	163.659	335.066	393.878	312.123	353	1.05353	152.621	188.403	170.512	189.972	297.437	243.704	554.43	260.739	407.584
CDR20291_1719_cysD_O-acetylhomoserine_sulfhydrylase	21.1325	23.4091	22.2708	31.0802	31.7506	31.4154	1.41061	27.8367	31.3642	29.6005	28.2952	22.397	25.3461	24.5915	24.5202	24.5558
CDR20291_1720_metA_homoserine_O-succinyltransferase	18.5974	25.8643	22.2309	50.311	32.7706	41.5408	1.86861	35.7539	37.4934	36.6236	36.9457	35.0765	36.0111	20.2857	33.2761	26.7809
CDR20291_1721_-_MarR_family_transcriptional_regulator	39.4045	64.4745	51.9395	85.4772	26.5963	56.0367	1.07889	108.133	100.183	104.158	93.2398	57.0245	75.1321	72.171	61.1733	66.6722
CDR20291_1722_ftsH1_cell_division_protein	121.518	130.369	125.944	96.8884	82.506	89.6972	0.712202	166.158	167.661	166.909	177.464	132.887	155.175	120.38	140.519	130.45
CDR20291_1723_kdpD_two-component_sensor_histidine_kinase	37.4657	44.1412	40.8034	56.7934	40.8476	48.8205	1.19648	67.2607	51.2872	59.2739	56.8336	47.6591	52.2463	50.5849	48.87	49.7274
CDR20291_1724_kdpE_two-component_response_regulator	51.0663	50.051	50.5587	63.9417	44.4629	54.2023	1.07207	65.6613	58.3997	62.0305	67.4534	60.4042	63.9288	53.9871	60.8806	57.4338
CDR20291_1725_-_cation_transport-related_membrane_protein	32.1456	18.3467	25.2462	36.3595	21.7797	29.0696	1.15145	32.7421	35.9963	34.3692	35.3755	20.5136	27.9445	33.3682	23.0662	28.2172
CDR20291_1726_-_hypothetical_protein	642.866	694.023	668.445	1116.33	1071.82	1094.07	1.63675	557.027	586.831	571.929	1127.3	670.518	898.909	298.687	313.883	306.285
CDR20291_1727_-_3-deoxy-7-phosphoheptulonate_synthase	18.0723	17.622	17.8471	53.9069	34.598	44.2524	2.47952	47.9365	47.9465	47.9415	33.5458	29.6163	31.581	20.6375	21.7828	21.2101
CDR20291_1728_aroB_3-dehydroquinate_synthase	42.4303	33.542	37.9862	65.2725	32.6708	48.9716	1.2892	71.0522	69.0347	70.0435	62.8521	46.1706	54.5114	52.3014	43.0664	47.6839
CDR20291_1729_aroA_3-phosphoshikimate_1-carboxyvinyltransferase	39.9754	33.672	36.8237	57.592	33.769	45.6805	1.24052	55.6921	69.7189	62.7055	45.4091	55.8967	50.6529	53.8793	51.7622	52.8208
CDR20291_1730_aroC_chorismate_synthase	33.9678	25.169	29.5684	46.5465	28.3638	37.4552	1.26673	42.4638	65.3362	53.9	39.498	43.6978	41.5979	54.4252	41.3326	47.8789
CDR20291_1731_pheA_bifunctional_chorismate_mutase/prephenate_dehydratase	43.6571	24.9331	34.2951	42.2657	14.5942	28.43	0.82898	46.7389	48.1403	47.4396	49.0945	38.1025	43.5985	45.4559	33.6061	39.531
CDR20291_1732_aroE_shikimate_dehydrogenase	27.9614	26.308	27.1347	28.617	22.6082	25.6126	0.943906	40.6361	35.7305	38.1833	47.9863	29.0792	38.5328	35.7828	25.8079	30.7953
CDR20291_1733_aroK_shikimate_kinase	39.2597	25.2385	32.2491	34.1747	14.3261	24.2504	0.751971	39.4618	41.6918	40.5768	37.0295	32.6479	34.8387	38.7294	30.1615	34.4455
CDR20291_1734_tyrC_prephenate_dehydrogenase	27.2487	20.359	23.8039	26.9469	18.0466	22.4967	0.945089	33.5824	44.0539	38.8182	29.4732	28.4216	28.9474	38.6052	35.1135	36.8594
CDR20291_1735_-_signaling_protein	152.766	71.0564	111.911	96.2127	73.8589	85.0358	0.759851	91.1722	85.9463	88.5592	107.643	87.6154	97.6292	183.68	126.688	155.184
CDR20291_1736_-_signaling_protein	139.2	61.4973	100.349	74.2132	39.0691	56.6411	0.564444	80.4999	62.7112	71.6055	83.5383	75.3836	79.4609	165.057	80.9356	122.996
CDR20291_1737_-_hypothetical_protein	92.9428	55.9412	74.442	60.6741	26.4192	43.5466	0.584974	81.0367	57.2627	69.1497	74.5719	46.3958	60.4839	124.989	55.6262	90.3076
CDR20291_1738_-_hypothetical_protein	1.35146	1.05576	1.20361	0.00388037	3.2243	1.61409	1.34104	4.59296	0.765701	2.67933	0.00554627	1.2231	0.614323	4.05639	1.50919	2.78279
CDR20291_1741_-_hypothetical_protein	39.867	25.6223	32.7447	59.2459	72.1401	65.693	2.00622	82.5556	51.5857	67.0707	90.6246	49.5229	70.0738	100.213	46.5709	73.3919
CDR20291_1742_-_conjugative_transposon_protein	0.136071	0.00124569	0.0686583	0.358656	0.810154	0.584405	8.51178	0.672238	0.00186518	0.337052	0.00167526	0.455844	0.22876	0.00128702	0.134385	0.067836
CDR20291_1744_-_site-specific_recombinase,_resolvase_family	0.000725524	0.138206	0.0694658	0.780233	0.15937	0.469801	6.76307	0.365603	1.24162	0.803611	0.0929331	0.49583	0.294382	1.07094	0.0730866	0.572013
CDR20291_1745_-_hypothetical_protein	0.00385512	0.00359982	0.00372747	0.0033871	0.84682	0.425104	114.046	0.00476141	0.549785	0.277273	0.493806	0.00430494	0.249055	0.379365	0.00380735	0.191586
CDR20291_1746_-_hypothetical_protein	0.00441654	0.00412407	0.00427031	0.00388037	0.0047556	0.00431798	1.01117	0.00545482	0.006175	0.00581491	0.00554627	0.00493187	0.00523907	0.00426091	0.00436182	0.00431136
CDR20291_1747_-_hypothetical_protein	6.03579	2.81805	4.42692	0.994322	1.21859	1.10646	0.249938	0.00456786	3.16461	1.58459	0.00464443	1.64372	0.824182	0.00356808	2.19886	1.10121
CDR20291_1748_-_two-component_response_regulator	53.6896	60.9935	57.3415	66.9171	64.6493	65.7832	1.14722	65.3735	91.4389	78.4062	70.8738	62.2853	66.5795	56.9474	65.2561	61.1018
CDR20291_1749_-_sensor_protein	62.2385	73.0814	67.66	106.816	67.7786	87.2973	1.29024	82.7236	103.66	93.1918	80.9069	65.573	73.2399	104.418	79.9579	92.188
CDR20291_1750_-_lantibiotic_ABC_transporter_ATP-binding_protein	11.9494	10.859	11.4042	14.869	6.86369	10.8663	0.952837	12.9732	16.9012	14.9372	11.2402	9.9476	10.5939	13.1936	11.0679	12.1307
CDR20291_1751_-_lantibiotic_ABC_transporter_permease	13.0082	11.7576	12.3829	15.5905	8.49159	12.041	0.972393	16.8554	20.6053	18.7304	16.0172	11.2648	13.641	15.3572	17.302	16.3296
CDR20291_1752_-_lantibiotic_ABC_transporter_permease	15.9041	16.5174	16.2107	21.4289	7.52073	14.4748	0.892915	20.1227	25.3383	22.7305	18.3156	15.1066	16.7111	16.792	23.8112	20.3016
CDR20291_1753_-_hypothetical_protein	24.2753	17.7469	21.0111	44.7588	14.1541	29.4565	1.40195	28.5593	34.0563	31.3078	24.7721	17.2516	21.0118	34.0327	18.8459	26.4393
CDR20291_1754_-_RNA_polymerase,_sigma-24_subunit,_ecf_subfamily_(ecf_subfamily_RNA_polymerase_sigma-70_factor)	0.0032964	0.00307811	0.00318725	0.00289622	0.00354947	0.00322285	1.01117	0.00407135	0.00460888	0.00434012	0.0041396	0.00368104	0.00391032	0.00318024	0.00325556	0.0032179
CDR20291_1755_-_sigma-24_(feci)	0.00301261	0.00281311	0.00291286	0.00264688	0.00324389	0.00294539	1.01117	0.00372084	0.00421209	0.00396646	0.00378321	0.00336413	0.00357367	0.00290645	0.00297528	0.00294086
CDR20291_1756_-_RNA_polymerase,_sigma-24_subunit,_ecf_subfamily	0.00274038	0.00255891	0.00264964	0.0024077	0.00295077	0.00267924	1.01117	0.00338462	0.00383148	0.00360805	0.00344136	0.00306014	0.00325075	0.00264382	0.00270643	0.00267512
CDR20291_1757_-_hypothetical_protein	0.00454904	0.00424779	0.00439842	0.00399678	0.00489827	0.00444752	1.01117	0.00561846	0.00636026	0.00598936	0.00571265	0.518143	0.261928	0.00438874	0.00449268	0.00444071
CDR20291_1759_-_addiction_module_toxin	340.821	352.251	346.536	317.897	472.86	395.379	1.14094	147.621	199.922	173.772	328.201	243.245	285.723	201.99	329.948	265.969
CDR20291_1760_-_addiction_module_antitoxin	528.065	605.748	566.907	669.25	803.157	736.204	1.29863	412.788	593.769	503.279	582.821	502.449	542.635	604.747	632.24	618.494
CDR20291_1761_-_hypothetical_protein	0.00342033	0.00319383	0.00330708	0.0030051	0.00368291	0.00334401	1.01117	0.00422441	0.00478215	0.00450328	0.00429523	0.00381942	0.00405732	0.0032998	0.00337795	0.00333887
CDR20291_1762_-_phage_protein	0.00185675	0.00173379	0.00179527	0.00163134	0.611784	0.306708	170.842	0.00229325	0.264794	0.133544	0.0023317	0.0020734	0.00220255	0.00179132	0.00183375	0.00181254
CDR20291_1763_-_hypothetical_protein	0.00196079	0.00183094	0.00189587	0.00172275	0.00211132	0.00191704	1.01117	0.00242175	0.838896	0.420659	0.00246235	0.00218958	0.00232597	0.0018917	0.0019365	0.0019141
CDR20291_1764_-_hypothetical_protein	2.74964	4.49322	3.62143	1.20792	4.81119	3.00955	0.831041	1.69802	0.0047113	0.851366	4.31623	0.767619	2.54192	1.98956	3.39447	2.69202
CDR20291_1765_-_hypothetical_protein	0.00361035	0.00337126	0.00349081	0.00317205	0.793054	0.398113	114.046	0.0044591	0.353348	0.178904	0.00453385	0.00403161	0.00428273	0.00348312	0.106969	0.0552261
CDR20291_1766_yobD_transcription_regulator_(yobd_protein)	2.52367	3.28716	2.90542	9.60358	12.4793	11.0414	3.8003	3.62123	7.3716	5.49641	7.50114	3.21304	5.35709	3.01474	3.82274	3.41874
CDR20291_1767_-_hypothetical_protein	0.00282549	0.00263838	0.00273194	0.00248247	0.00304241	0.00276244	1.01117	0.00348973	0.00395047	0.0037201	0.00354823	0.00315517	0.0033517	0.00272592	0.00279048	0.0027582
CDR20291_1768_-_hypothetical_protein	0.00136199	0.00127179	0.00131689	0.00119664	0.00146655	0.0013316	1.01117	0.00168217	0.00190427	0.00179322	0.00171038	0.00152091	0.00161565	0.00131399	0.00134511	0.00132955
CDR20291_1769_-_hypothetical_protein	0.00243264	0.00227154	0.00235209	0.00213732	0.0026194	0.00237836	1.01117	0.00300453	0.00340121	0.00320287	0.00305489	0.00271649	0.00288569	0.00234692	0.0024025	0.00237471
CDR20291_1770_-_hypothetical_protein	0.0010042	0.000937702	0.000970951	0.000882292	0.0010813	0.000981796	1.01117	0.00124028	0.286422	0.143831	0.385888	0.00112138	0.193505	0.000968816	0.000991761	0.000980288
CDR20291_1771_-_hypothetical_protein	22.3126	22.1517	22.2322	40.5409	41.8513	41.1961	1.853	23.1734	44.2563	33.7148	23.9973	24.1527	24.075	27.7741	29.5392	28.6566
CDR20291_1772_-_hypothetical_protein	484.758	446.529	465.644	410.129	431.52	420.825	0.903748	488.361	689.78	589.071	550.133	471.437	510.785	602.46	524.096	563.278
CDR20291_1773_-_hypothetical_protein	1.90686	0.89029	1.39858	3.59163	7.38096	5.4863	3.92277	6.44199	6.22085	6.33142	10.5097	3.90381	7.20676	4.59916	0.00307718	2.30112
CDR20291_1774_-_hypothetical_protein	798.797	724.629	761.713	661.477	322.937	492.207	0.646184	676.85	675.645	676.247	672.846	566.828	619.837	724.088	688.303	706.196
CDR20291_1775_-_hypothetical_protein	62.1948	59.1758	60.6853	46.241	8.73732	27.4892	0.452979	42.8258	56.6482	49.737	74.5487	46.0176	60.2831	52.2371	53.7069	52.972
CDR20291_1776_-_conjugal_transfer_protein	0.00437407	0.00408441	0.00422924	0.00384306	0.00470988	0.00427647	1.01117	0.00540237	0.00611563	0.005759	0.00549294	0.00488445	0.0051887	0.00421994	0.00431988	0.00426991
CDR20291_1777_-_hypothetical_protein	56.5813	73.8036	65.1925	48.3294	43.2137	45.7716	0.702099	45.9822	86.4389	66.2105	74.3189	48.2261	61.2725	46.7714	51.024	48.8977
CDR20291_1778_-_hypothetical_protein	767.105	741.781	754.443	461.802	372.823	417.312	0.55314	345.113	557.404	451.259	631.15	494.754	562.952	558.635	550.536	554.585
CDR20291_1779_-_hypothetical_protein	385.863	415.906	400.885	394.786	298.066	346.426	0.864154	410.169	786.936	598.553	532.153	387.467	459.81	606.699	391.956	499.327
CDR20291_1780_-_hypothetical_protein	57.7068	55.2086	56.4577	58.3382	96.6143	77.4762	1.37229	52.6506	90.3535	71.502	56.9566	55.2058	56.0812	81.1117	74.221	77.6663
CDR20291_1781_-_hypothetical_protein	2.76933	0.484397	1.62686	2.14564	0.876533	1.51109	0.928834	0.00492848	0.00557917	0.00525383	0.0050111	0.00445599	0.00473355	3.14141	1.02465	2.08303
CDR20291_1782_-_hypothetical_protein	0.468689	2.05095	1.25982	2.05895	2.01868	2.03881	1.61834	0.00567522	0.655299	0.330487	0.00577036	0.851769	0.42877	1.35652	2.31441	1.83547
CDR20291_1783_-_hypothetical_protein	0.00842414	0.00786628	0.00814521	0.00740145	0.00907088	0.00823617	1.01117	0.0104046	0.0117783	0.0110914	0.010579	0.00940709	0.00999304	0.00812729	0.00831977	0.00822353
CDR20291_1784_-_hypothetical_protein	0.679027	0.00103605	0.340032	0.000974825	0.121859	0.0614169	0.180621	0.00137036	0.00155128	0.00146082	0.710598	0.252752	0.481675	0.436733	0.447076	0.441904
CDR20291_1786_-_hypothetical_protein	0.00102687	0.000958869	0.00099287	0.000902208	0.0011057	0.00100395	1.01116	0.00126828	0.00143572	0.001352	0.00128954	0.00114669	0.00121812	0.000990685	0.00101415	0.00100242
CDR20291_1787_-_hypothetical_protein	0.00568629	0.00530974	0.00549802	0.00499598	0.00612284	0.00555941	1.01117	0.00702308	0.00795032	0.0074867	0.00714082	0.00634979	0.00674531	0.00548592	0.00561585	0.00555089
CDR20291_1788_-_hypothetical_protein	104.525	103.193	103.859	76.1671	47.3453	61.7562	0.594616	65.5938	125.28	95.4369	125.695	91.0247	108.36	115.428	85.8142	100.621
CDR20291_1789_-_conjugative_transposon_membrane_protein	18.2435	18.8584	18.551	8.85399	9.61626	9.23513	0.497825	11.6037	11.5721	11.5879	18.7367	17.6136	18.1752	10.8591	15.0318	12.9455
CDR20291_1790_-_conjugal_transfer_protein	1.4297	0.651541	1.04062	0.00050085	0.563486	0.281993	0.270986	0.718149	0.997875	0.858012	1.04374	0.973952	1.00885	1.45851	0.516827	0.987669
CDR20291_1791_-_hypothetical_protein	1.02881	1.0969	1.06285	1.20409	0.351353	0.777722	0.731729	0.403012	0.638709	0.52086	0.327815	0.655877	0.491846	1.00737	0.644519	0.825945
CDR20291_1792_-_cell_surface_protein	0.0902727	0.168589	0.129431	0.237941	0.194406	0.216174	1.67019	0.00109309	0.25243	0.126762	0.453456	0.100806	0.277131	0.00085384	0.000874062	0.000863951
CDR20291_1793_-_DNA_topoisomerase	0.687552	0.609173	0.648362	0.429883	0.270309	0.350096	0.53997	0.604306	0.860702	0.732504	0.307218	1.00168	0.654449	0.567682	0.322146	0.444914
CDR20291_1794_-_hypothetical_protein	136.339	170.916	153.627	240.538	272.256	256.397	1.66895	198.198	198.687	198.442	182.587	180.876	181.731	165.636	190.372	178.004
CDR20291_1795_-_helicase	0.917311	1.05713	0.98722	2.89993	3.48703	3.19348	3.23482	1.29978	2.889	2.09439	1.16138	1.15946	1.16042	2.07673	1.30705	1.69189
CDR20291_1796_-_hypothetical_protein	0.20531	0.00187955	0.103595	0.00176849	0.403132	0.20245	1.95425	0.00248605	2.29645	1.14947	0.00252772	0.917067	0.459797	0.00194192	1.62214	0.812041
CDR20291_1797_-_conjugative_transposon_DNA_recombination_protein	109.034	114.357	111.696	80.9773	78.8178	79.8975	0.715316	131.235	103.939	117.587	113.482	104.167	108.825	97.6944	95.5088	96.6016
CDR20291_1798_-_conjugative_transposon_protein	141.373	151.181	146.277	105.645	143.657	124.651	0.852157	159.066	133.873	146.469	133.673	139.013	136.343	128.422	132.35	130.386
CDR20291_1799_-_hypothetical_protein	197.026	195.101	196.064	141.177	147.382	144.279	0.735881	197.448	215.927	206.688	180.656	160.995	170.826	167.408	192.387	179.897
CDR20291_1800_-_conjugative_transposon_mobilization_protein	3.53882	3.48433	3.51157	4.13181	5.93971	5.03576	1.43405	2.71053	4.44931	3.57992	4.0426	2.64288	3.34274	3.6296	5.59763	4.61361
CDR20291_1801_-_hypothetical_protein	4.93559	6.55436	5.74498	3.06282	3.10647	3.08465	0.536929	5.17015	6.11639	5.64327	5.19467	6.61167	5.90317	7.26529	6.89032	7.0778
CDR20291_1802_-_iron-sulfur-binding_membrane_protein	1.00109	2.29864	1.64986	5.15973	3.83343	4.49658	2.72542	2.68333	4.51812	3.60072	3.4658	2.78966	3.12773	3.29375	2.05251	2.67313
CDR20291_1803_-_ABC_transporter_permease	4.57253	6.65886	5.6157	11.6789	4.7281	8.2035	1.46082	5.65012	6.58421	6.11716	6.87664	6.82796	6.8523	6.20811	4.91031	5.55921
CDR20291_1804_-_ABC_transporter_ATP-binding_protein	11.5159	10.121	10.8185	8.94987	9.10766	9.02876	0.834571	8.10701	8.51519	8.3111	11.4149	6.71744	9.06617	7.16627	8.94022	8.05325
CDR20291_1805_-_ABC_transporter_permease	9.11789	8.33455	8.72622	25.4053	15.6681	20.5367	2.35345	20.3366	18.1219	19.2293	14.5666	10.9742	12.7704	17.9011	12.5815	15.2413
CDR20291_1806_vncR_two-component_system,_response_regulator	81.866	70.1197	75.9929	101.815	74.6245	88.2198	1.1609	96.4623	82.4674	89.4648	86.2139	88.0302	87.1221	81.2359	86.7128	83.9744
CDR20291_1807_vncS_sensor_protein	60.161	32.6211	46.391	71.0192	27.6463	49.3327	1.06341	72.754	49.3845	61.0693	73.7945	48.0967	60.9456	59.0225	42.8847	50.9536
CDR20291_1808_-_sigma_factor	2.25792	2.10839	2.18316	16.8507	9.72504	13.2879	6.08654	2.73951	0.798514	1.76901	0.433661	3.40386	1.91876	1.53766	2.97107	2.25436
CDR20291_1810_-_hypothetical_protein	26.8158	26.8856	26.8507	201.231	97.3827	149.307	5.56063	24.5566	36.2206	30.3886	34.4828	39.3074	36.8951	27.528	26.4603	26.9941
CDR20291_1811_-_hypothetical_protein	12.2928	8.66549	10.4791	27.7559	20.6203	24.1881	2.30821	63.3987	33.4222	48.4104	39.8221	28.4587	34.1404	26.8816	20.8922	23.8869
CDR20291_1812_-_hypothetical_protein	30.1722	37.3216	33.7469	49.136	44.9561	47.0461	1.39409	52.2494	37.4035	44.8265	43.3042	39.859	41.5816	45.7468	44.9525	45.3496
CDR20291_1813_-_regulatory_protein	108.844	151.138	129.991	113.436	99.7695	106.603	0.820078	126.32	77.3779	101.849	103.643	110.815	107.229	81.4539	90.3412	85.8975
CDR20291_1814_-_plasmid-related_protein	13.8746	8.44912	11.1619	24.0057	12.9804	18.4931	1.65681	17.5314	12.7702	15.1508	14.3084	15.6602	14.9843	14.4691	14.545	14.507
CDR20291_1815_-_hypothetical_protein	125.276	147.637	136.457	196.673	257.266	226.97	1.66331	198.771	219.797	209.284	189.008	161.086	175.047	219.464	213.823	216.644
CDR20291_1816_-_lipoprotein	43.7299	43.9353	43.8326	60.2312	28.7365	44.4839	1.01486	55.1523	60.9343	58.0433	54.6464	52.7724	53.7094	67.5937	54.5988	61.0962
CDR20291_1817_-_hypothetical_protein	356.65	205.926	281.288	285.292	305.281	295.286	1.04977	333.538	292.439	312.989	286.223	387.681	336.952	438.65	248.331	343.49
CDR20291_1818_-_phage-related_cell_wall_hydrolase_(endolysin)	312.413	205.483	258.948	339.271	418.655	378.963	1.46347	392.323	419.114	405.718	286.523	541.073	413.798	453.659	374.491	414.075
CDR20291_1819_-_phage-related_deoxycytidylate_deaminase_(_late_competence_protein)	299.694	133.561	216.627	182.095	222.167	202.131	0.933081	138.408	161.938	150.173	129.462	246.375	187.918	301.509	275.113	288.311
CDR20291_1820_-_hypothetical_protein	16.0126	32.975	24.4938	169.132	315.561	242.346	9.8942	25.0262	66.2739	45.6501	41.8493	21.0015	31.4254	56.7025	50.9598	53.8312
CDR20291_1821_-_phage_repressor	1.87848	3.00843	2.44346	0.987441	3.63048	2.30896	0.944957	1.01132	2.33459	1.67295	1.76084	3.76505	2.76295	5.26648	2.51061	3.88854
CDR20291_1823_-_lipoprotein_signal_peptidase	39.6755	53.4975	46.5865	34.8821	21.3394	28.1108	0.60341	25.3727	25.6807	25.5267	38.8295	46.9553	42.8924	24.1571	38.0901	31.1236
CDR20291_1824_-_ABC_transporter_permease	20.8097	13.6343	17.222	53.8533	32.7395	43.2964	2.51402	88.5781	51.0678	69.823	58.8082	47.5031	53.1557	62.7146	38.0582	50.3864
CDR20291_1826_-_site-specific_recombinases	1.70013	0.975477	1.3378	23.6193	5.0012	14.3102	10.6968	2.15041	3.75887	2.95464	3.34185	2.96975	3.1558	2.75181	2.49331	2.62256
CDR20291_1827_-_hypothetical_protein	0.00745744	0.00696359	0.00721052	0.668315	0.00802996	0.338172	46.8999	1.89738	1.06352	1.48045	2.09776	0.849414	1.47359	2.20156	1.50247	1.85202
CDR20291_1828_pduQ_ethanolamine/propanediol_utilization_propanol_dehydrogenase	1.23077	1.27997	1.25537	5.50856	0.795157	3.15186	2.5107	12.0953	9.0427	10.569	12.4496	160.135	86.2923	117.723	125.376	121.549
CDR20291_1829_pduU_ethanolamine/propanediol_utilization_protein	13.6316	6.98525	10.3084	15.3039	10.7511	13.0275	1.26377	51.2961	57.9164	54.6063	63.054	677.111	370.082	429.361	431.958	430.659
CDR20291_1830_pduV_ethanolamine/propanediol_utilization_protein	13.3924	11.3897	12.391	70.871	42.2492	56.5601	4.56459	57.3383	66.7742	62.0562	57.5835	486.404	271.994	308.493	347.835	328.164
CDR20291_1831_-_two-component_response_regulator	62.7151	67.4248	65.07	158.635	77.556	118.095	1.8149	123.197	176.199	149.698	121.733	665.563	393.648	495.58	626.991	561.285
CDR20291_1832_-_two-component_sensor_histidine_kinase	56.2125	42.4725	49.3425	146.034	50.0895	98.0617	1.98737	145.621	124.872	135.246	107.026	406.192	256.609	399.02	368.191	383.606
CDR20291_1833_eutA_reactivating_factor_for_ethanolamine_ammonia_lyase	0.759442	0.794461	0.776952	14.3684	0.209048	7.28872	9.38118	49.2991	46.0653	47.6822	52.9675	905.266	479.117	547.241	606.139	576.69
CDR20291_1834_eutB_ethanolamine/propanediol_ammonia-lyase_heavy_chain	0.765838	1.80928	1.28756	32.9757	2.64184	17.8088	13.8314	92.3033	100.352	96.3277	96.7761	1755.14	925.958	1073.79	1153.05	1113.42
CDR20291_1835_eutC_ethanolamine_ammonia-lyase_small_subunit	1.57824	2.32906	1.95365	15.6228	1.60277	8.61279	4.40856	64.6888	72.7968	68.7428	74.6609	1432.45	753.555	840.777	924.501	882.639
CDR20291_1836_eutL_ethanolamine/propanediol_utilization_protein	1.06422	0.596249	0.830234	11.5907	2.56598	7.07834	8.52571	57.0558	70.1787	63.6172	81.78	1365.29	723.535	879.849	880.849	880.349
CDR20291_1837_-_ethanolamine/propanediol_utilisation_protein	0.594874	0.9258	0.760337	30.1706	0.427029	15.2988	20.1211	76.4687	81.5798	79.0242	88.5803	1437.15	762.865	957.409	908.193	932.801
CDR20291_1838_-_ethanolamine/propanediol_utilisation_aldehyde-alcohol_dehydrogenase	2.17797	0.622431	1.4002	27.9644	2.14124	15.0528	10.7505	77.5692	74.6279	76.0985	65.3761	1354.55	709.963	835.755	863.933	849.844
CDR20291_1839_eutM_ethanolamine/propanediol_utilization_protein	0.00473858	2.56637	1.28555	3.65539	2.48996	3.07268	2.39016	44.1166	42.2427	43.1796	28.7894	1147.17	587.98	496.202	752.14	624.171
CDR20291_1840_eutT_ethanolamine/propanediol_utilization_cobalamin_adenosyltransferase	0.548033	2.55871	1.55337	12.1005	1.61604	6.85827	4.41509	43.1162	50.2911	46.7036	44.7296	792.925	418.827	491.003	503.817	497.41
CDR20291_1841_-_propanediol/ethanolamine_utilization_protein	0.441906	1.23793	0.839918	17.4031	2.3605	9.8818	11.7652	53.9105	50.9305	52.4205	44.5424	811.621	428.082	543.948	538.578	541.263
CDR20291_1842_-_ethanolamine_utilization_protein	1.91736	2.68559	2.30147	17.7939	1.86215	9.82803	4.27032	37.5555	46.0409	41.7982	41.268	792.181	416.725	541.182	517.59	529.386
CDR20291_1843_eutN_ethanolamine/propanediol_utilization_protein	0.509892	2.12856	1.31923	18.1041	1.37798	9.74104	7.38391	28.2775	39.0981	33.6878	31.7272	684.359	358.043	456.949	419.685	438.317
CDR20291_1844_-_ethanolamine/propanediol_utilization_protein	0.252175	0.632551	0.442363	20.1099	1.62921	10.8696	24.5716	45.137	29.5199	37.3285	31.5376	632.665	332.101	455.031	406.519	430.775
CDR20291_1845_eutH_ethanolamine/propanediol_transporter	0.252175	1.55367	0.902923	10.4134	2.57958	6.49649	7.19496	40.1445	45.1232	42.6338	32.5124	670.433	351.473	442.513	420.217	431.365
CDR20291_1846_eutQ_ethanolamine/propanediol_utilization_protein	1.46836	2.95732	2.21284	26.652	2.21352	14.4328	6.52228	40.4814	44.0709	42.2762	44.3056	703.402	373.854	436.429	498.09	467.26
CDR20291_1847_-_transcriptional_regulator	52.9351	54.1022	53.5187	36.0226	40.4028	38.2127	0.714007	61.0963	68.6224	64.8594	42.0341	82.8176	62.4258	80.7528	71.6848	76.2188
CDR20291_1848_-_peptidase	0.601123	0.368431	0.484777	0.685163	0.382365	0.533764	1.10105	1.60814	0.808012	1.20808	0.891873	0.132179	0.512026	0.68518	0.465313	0.575246
CDR20291_1849_-_aminobenzoyl-glutamate_transport_protein	0.930884	0.501862	0.716373	2.46288	0.868072	1.66548	2.32487	1.10634	0.125241	0.615791	0.78742	0.600165	0.693793	0.950611	0.817008	0.883809
CDR20291_1850_-_aminotransferase	2.42767	3.44696	2.93731	2.74492	2.11811	2.43152	0.827802	2.40991	2.85181	2.63086	2.16255	3.04283	2.60269	1.21703	3.52468	2.37086
CDR20291_1851_-_hypothetical_protein	0.297244	0.178163	0.237704	298.638	37.2939	167.966	706.62	3.68611	19.3026	11.4944	0.385888	1.94446	1.16517	3.08084	5.54196	4.3114
CDR20291_1852_-_hypothetical_protein	0.495866	0.205343	0.350604	268.288	76.8402	172.564	492.19	1.90122	22.1554	12.0283	0.552313	3.19235	1.87233	2.9702	8.03572	5.50296
CDR20291_1853_-_hypothetical_protein	29.6701	37.7239	33.697	289.317	94.6458	191.981	5.69728	23.9032	44.4789	34.1911	31.4196	43.1891	37.3043	29.1499	31.9748	30.5623
CDR20291_1854_dinR_SOS_regulatory_protein	480.486	526.602	503.544	401.154	465.15	433.152	0.860207	411.306	423.856	417.581	509.649	725.386	617.517	470.144	532.333	501.238
CDR20291_1855_-_tyrosine_recombinase	44.416	41.6939	43.0549	45.6207	32.7793	39.2	0.910464	50.0641	39.9309	44.9975	43.1366	46.3724	44.7545	50.1623	41.6887	45.9255
CDR20291_1856_-_hypothetical_protein	111.519	46.1834	78.8512	149.429	55.8716	102.65	1.30182	160.214	127.377	143.796	144.247	90.5687	117.408	129.773	75.3687	102.571
CDR20291_1857_-_hypothetical_protein	198.859	194.898	196.879	279.523	168.295	223.909	1.1373	207.222	197.435	202.329	213.193	218.564	215.879	229.906	207.388	218.647
CDR20291_1858_spoVS_stage_V_sporulation_protein_S	468.143	524.314	496.228	1199.55	2018.36	1608.95	3.24237	538.985	883.037	711.011	600.827	584.472	592.649	503.625	682.495	593.06
CDR20291_1859_accA_acetyl-coenzyme_A_carboxylase_carboxyl_transferase_subunit_alpha	598.286	544.402	571.344	615.812	358.927	487.37	0.853023	622.822	637.455	630.139	646.647	687.912	667.28	544.028	636.768	590.398
CDR20291_1860_accD_acetyl-coenzyme_A_carboxylase_carboxyl_transferase_subunit_beta	520.665	631.4	576.033	590.744	360.657	475.701	0.825822	568.6	622.752	595.676	606.612	683.417	645.014	502.678	615.661	559.169
CDR20291_1861_accC_biotin_carboxylase_acetyl-CoA_carboxylase_subunit_A	645.45	773.614	709.532	658.075	438.277	548.176	0.772588	741.583	709.737	725.66	711.588	796.09	753.839	582.799	700.353	641.576
CDR20291_1862_accB_biotin_carboxyl_carrier_protein_of_acetyl-CoA_carboxylase	893.009	1090.18	991.595	838.176	667.755	752.966	0.759348	849.884	835.325	842.605	972.551	1047.85	1010.2	736.529	1000.41	868.469
CDR20291_1863_-_hypothetical_protein	0.00305304	0.00285086	0.00295195	195.038	36.4247	115.731	39205.1	3.22779	17.1001	10.1639	0.003834	1.04324	0.523537	0.901311	3.35292	2.12712
CDR20291_1864_-_hypothetical_protein	20.8159	19.5603	20.1881	660.288	220.957	440.623	21.8259	84.4259	147.43	115.928	31.0594	19.7522	25.4058	38.6984	62.4428	50.5706
CDR20291_1865_-_tRNA_guanine-N(7)-methyltransferase	61.1805	84.8924	73.0365	62.7775	56.227	59.5023	0.814693	56.9091	47.9865	52.4478	77.0056	80.7426	78.8741	67.5904	77.5617	72.5761
CDR20291_1866_-_hypothetical_protein	3644.68	3710.65	3677.66	3067.56	3036.23	3051.89	0.829846	2291.39	2316.68	2304.03	2793.97	3610.22	3202.09	3425.67	3365.77	3395.72
CDR20291_1867_-_hypothetical_protein	82.9847	90.2266	86.6056	181.465	184.196	182.831	2.11107	97.3893	118.005	107.697	112.402	113.151	112.776	92.1078	109.678	100.893
CDR20291_1868_-_glyoxalase	57.8791	53.6214	55.7503	104.129	64.4155	84.2722	1.5116	88.925	60.4307	74.6779	50.2714	69.8971	60.0842	75.3495	78.7269	77.0382
CDR20291_1869_-_AraC_family_transcriptional_regulator	22.6437	12.2911	17.4674	26.8015	10.237	18.5192	1.06022	42.8095	19.5246	31.167	29.2784	21.2622	25.2703	33.7901	21.0865	27.4383
CDR20291_1870_-_ABC_transporter_ATP-binding_protein	2.97542	3.72274	3.34908	9.27322	4.20032	6.73677	2.01153	2.21363	2.1401	2.17687	4.04544	3.68451	3.86498	4.611	3.70598	4.15849
CDR20291_1871_-_ABC_transporter_permease	1.9595	1.40907	1.68429	1.65484	0.863424	1.25913	0.747577	1.66513	1.73714	1.70113	1.98352	2.77484	2.37918	3.79153	1.66653	2.72903
CDR20291_1872_-_two-component_sensor_histidine_kinase	3.67033	4.52371	4.09702	8.18828	1.80859	4.99844	1.22002	5.45759	6.19989	5.82874	5.94458	4.93872	5.44165	4.17118	5.12242	4.6468
CDR20291_1873_-_hypothetical_protein	81.9492	91.4	86.6746	34.208	16.8248	25.5164	0.294393	62.7115	51.5868	57.1491	83.8944	83.6526	83.7735	55.1268	70.809	62.9679
CDR20291_1874_-_acetyltransferase	17.3091	13.9965	15.6528	40.963	19.0641	30.0136	1.91746	42.661	32.6726	37.6668	40.08	23.8346	31.9573	24.6515	22.5353	23.5934
CDR20291_1875_-_LysR_family_transcriptional_regulator	7.32149	8.71371	8.0176	13.0193	1.68792	7.35361	0.917183	9.25528	10.8726	10.0639	12.6682	5.82807	9.24814	7.27107	8.0595	7.66528
CDR20291_1876_-_hypothetical_protein	423.859	527.569	475.714	427.478	394.193	410.836	0.863619	427.484	396.072	411.778	471.862	453.461	462.662	413.834	456.016	434.925
CDR20291_1877_-_ABC_transporter_permease	21.7798	16.5848	19.1823	35.9382	20.0397	27.989	1.4591	27.4717	24.1959	25.8338	26.4769	22.0779	24.2774	22.8256	20.9144	21.87
CDR20291_1878_-_ABC_transporter_ATP-binding_protein	29.4913	34.5796	32.0354	34.0337	45.4662	39.7499	1.24081	33.1906	30.5015	31.8461	33.6672	37.3512	35.5092	35.8305	32.4885	34.1595
CDR20291_1879_-_two-component_sensor_histidine_kinase	27.2071	28.4364	27.8218	26.4052	32.6842	29.5447	1.06193	32.5723	29.7819	31.1771	33.0316	27.8066	30.4191	40.1041	31.4161	35.7601
CDR20291_1880_-_two-component_response_regulator	17.6925	17.5183	17.6054	16.5759	17.3714	16.9736	0.964116	20.1713	10.0458	15.1085	22.6313	22.3966	22.514	16.3559	15.941	16.1485
CDR20291_1881_-_reductive_dehalogenase	74.7961	95.0965	84.9463	84.7826	115.511	100.147	1.17894	107.868	92.7163	100.292	102.574	99.6028	101.088	83.3277	90.4898	86.9087
CDR20291_1882_-_two-component_system_response_regulator	23.3292	20.8123	22.0708	26.1903	21.8732	24.0318	1.08885	30.6734	30.1237	30.3986	30.8733	21.2554	26.0644	16.1406	20.5643	18.3524
CDR20291_1883_-_two-component_sensor_histidine_kinase	31.4683	25.1978	28.3331	38.1019	25.8324	31.9672	1.12826	33.0016	28.3297	30.6656	32.4847	27.5804	30.0326	24.8526	25.0865	24.9695
CDR20291_1884_-_ABC_transporter_ATP-binding_protein	16.7618	13.4437	15.1028	11.5115	18.8561	15.1838	1.00537	23.633	17.7457	20.6893	19.9171	20.4612	20.1892	14.985	20.3911	17.6881
CDR20291_1885_-_ABC_transporter_permease	4.93057	3.96952	4.45005	12.4753	6.025	9.25015	2.07866	7.33328	7.37663	7.35496	8.58741	6.4689	7.52815	8.65333	5.94973	7.30153
CDR20291_1886_-_hypothetical_protein	35.8133	35.6074	35.7103	20.5532	21.7379	21.1456	0.592141	38.0736	25.4699	31.7717	41.5033	45.9955	43.7494	38.3748	29.7334	34.0541
CDR20291_1887_-_hypothetical_protein	86.998	70.3746	78.6863	48.4549	26.6006	37.5277	0.476929	53.5933	42.0621	47.8277	77.4589	77.7629	77.6109	72.4903	57.598	65.0442
CDR20291_1888_-_hypothetical_protein	25.8766	16.3009	21.0887	34.6824	19.8887	27.2856	1.29384	20.9748	20.9834	20.9791	30.9247	31.1293	31.027	32.5996	20.492	26.5458
CDR20291_1889_-_acyl-CoA_thioesterase	4.14771	2.70171	3.42471	17.032	6.38925	11.7106	3.41945	12.0051	6.13992	9.07251	18.1275	15.8425	16.985	4.75565	3.33267	4.04416
CDR20291_1890_-_hypothetical_protein	21.072	22.9061	21.989	563.724	279.688	421.706	19.178	125.73	188.394	157.062	48.7102	57.83	53.2701	58.9774	62.0205	60.499
CDR20291_1891_-_hypothetical_protein	88.5572	95.8813	92.2192	101.49	153.605	127.547	1.38309	181.395	184.497	182.946	154.646	162.24	158.443	164.499	164.373	164.436
CDR20291_1892_-_regulatory_protein	169.996	174.995	172.495	230.179	196.767	213.473	1.23756	337.007	250.594	293.8	264.541	251.035	257.788	269.217	244.715	256.966
CDR20291_1893_-_cyclase	125.829	165.656	145.743	244.205	255.504	249.855	1.71436	369.407	336.02	352.713	256.311	264.257	260.284	220.66	234.386	227.523
CDR20291_1894_-_hypothetical_protein	27.0907	24.5634	25.827	32.5948	17.0898	24.8423	0.961871	31.0169	26.7432	28.8801	48.6387	47.5205	48.0796	33.4376	26.0126	29.7251
CDR20291_1895_-_hypothetical_protein	264.58	284.284	274.432	398.687	178.771	288.729	1.0521	276.671	236.032	256.351	358.297	354.294	356.296	244.225	265.582	254.904
CDR20291_1896_-_hypothetical_protein	233.151	228.993	231.072	198.71	110.02	154.365	0.668039	242.054	233.897	237.976	249.818	295.679	272.748	229.211	228.67	228.94
CDR20291_1897_hfQ_HfQ_protein	612.112	671.229	641.67	661.812	342.215	502.014	0.782354	557.377	697.537	627.457	719.742	917.768	818.755	640.998	683.879	662.438
CDR20291_1898_miaA_tRNA_delta(2)-isopentenylpyrophosphate_transferase	371.132	225.618	298.375	225.477	144.949	185.213	0.620739	241.991	196.369	219.18	342.352	376.577	359.464	391.996	245.028	318.512
CDR20291_1899_mutL_DNA_mismatch_repair_protein	323.59	191.974	257.782	167.198	146.502	156.85	0.60846	249.655	198.149	223.902	332.422	365.509	348.966	366.485	245.128	305.807
CDR20291_1900_mutS_DNA_mismatch_repair_protein	302.259	211.178	256.719	211.472	224.009	217.74	0.848168	254.854	212.415	233.635	336.017	358.051	347.034	326.541	268.491	297.516
CDR20291_1901_-_ABC_transporter_ATP-binding_protein	125.821	125.34	125.581	44.2864	29.1539	36.7202	0.292403	113.209	81.7227	97.4659	339.175	315.198	327.187	98.1147	88.8842	93.4994
CDR20291_1902_-_ABC_transporter_substrate-binding_protein	162.166	160.906	161.536	82.6152	57.6344	70.1248	0.434113	134.853	138.416	136.635	354.786	356.433	355.61	124.188	121.643	122.916
CDR20291_1903_-_ABC_transporter_permease	86.2299	83.4484	84.8392	50.2693	27.7391	39.0042	0.459743	97.7656	78.1148	87.9402	229.982	230.885	230.433	83.7036	59.4397	71.5717
CDR20291_1904_-_hypothetical_protein	169.937	177.4	173.668	59.0617	70.4139	64.7378	0.372767	124.962	123.533	124.248	365.987	407.853	386.92	100.832	126.082	113.457
CDR20291_1905_-_transcriptional_regulator	0.00382272	0.364096	0.183959	0.00335864	0.839704	0.421531	2.29144	0.0047214	0.00534475	0.00503307	0.00480055	0.00426876	0.00453466	0.00368801	0.00377536	0.00373169
CDR20291_1906_-_transposase-like_protein_b	81.3241	85.1425	83.2333	374.738	253.854	314.296	3.77608	143.589	112.251	127.92	108.409	95.9012	102.155	70.9258	72.779	71.8524
CDR20291_1907_-_hypothetical_protein	50.9275	38.8942	44.9108	50.8638	26.5012	38.6825	0.861317	59.0117	39.9636	49.4877	49.6185	48.1979	48.9082	46.7923	45.6863	46.2393
CDR20291_1908_-_NUDIX_family_protein	72.789	37.2098	54.9994	79.5908	32.756	56.1734	1.02135	87.4883	53.5384	70.5134	68.7199	54.1052	61.4125	53.5426	47.063	50.3028
CDR20291_1909_-_hypothetical_protein	97.3977	106.977	102.187	117.428	53.7683	85.5982	0.837659	82.318	88.976	85.647	96.7815	115.595	106.188	96.8085	93.8453	95.3269
CDR20291_1910_-_radical_SAM_protein	85.4605	85.1731	85.3168	64.9059	23.2634	44.0847	0.516717	73.7325	70.3237	72.0281	87.4993	77.3386	82.4189	61.9036	85.9836	73.9436
CDR20291_1911_-_cell_surface_protein	17.7156	14.8823	16.2989	158.291	45.1889	101.74	6.24212	29.9831	29.2014	29.5922	14.6287	13.2563	13.9425	19.2042	26.7947	22.9994
CDR20291_1912_trpP_tryptophan_transport_protein	21.2618	19.9046	20.5832	22.4037	9.40255	15.9031	0.772626	19.0356	25.5516	22.2936	27.0916	24.3556	25.7236	22.8739	24.5535	23.7137
CDR20291_1913_-_hypothetical_protein	22.8362	25.836	24.3361	9.13931	16.7303	12.9348	0.531507	44.5482	47.7302	46.1392	28.8806	40.458	34.6693	22.1192	26.0875	24.1033
CDR20291_1914_-_hypothetical_protein	11.9342	12.6332	12.2837	13.4114	4.04561	8.72851	0.710576	5.16066	11.315	8.23783	11.1573	14.6312	12.8942	7.73718	9.20167	8.46943
CDR20291_1915_cspC_cold_shock_protein	1422.94	748.156	1085.55	922.458	771.471	846.965	0.780218	560.622	745.118	652.87	1022.89	1177.03	1099.96	1041.64	1154.91	1098.28
CDR20291_1916_-_lipoprotein	30.4043	18.7234	24.5639	36.5068	14.2536	25.3802	1.03323	46.7169	36.0685	41.3927	33.7371	22.7043	28.2207	21.2278	21.772	21.4999
CDR20291_1917_-_hypothetical_protein	42.2647	73.9888	58.1268	232.162	147.75	189.956	3.26796	61.5375	160.556	111.047	56.6695	78.174	67.4218	65.0491	103.397	84.2231
CDR20291_1918_-_decarboxylase	103.579	99.9952	101.787	113.573	55.3814	84.4772	0.82994	132.92	204.491	168.706	107.449	143.883	125.666	144.805	179.238	162.022
CDR20291_1919_-_hypothetical_protein	22.2478	21.5724	21.9101	29.4006	10.5794	19.99	0.912365	40.6787	24.6564	32.6675	28.3604	25.5938	26.9771	28.453	24.4788	26.4659
CDR20291_1920_-_ArsR_family_transcriptional_regulator	30.4694	30.1253	30.2974	32.8376	21.3271	27.0824	0.893885	66.3203	45.4631	55.8917	34.8586	24.6067	29.7326	32.8716	37.8643	35.368
CDR20291_1921_-_hypothetical_protein	17.2741	14.6673	15.9707	34.8455	16.5663	25.7059	1.60957	38.6691	40.3463	39.5077	21.8772	23.3353	22.6062	25.2185	21.6696	23.444
CDR20291_1922_-_AraC_family_transcriptional_regulator	22.0628	15.6506	18.8567	39.7767	16.8919	28.3343	1.50261	40.6626	33.5457	37.1041	29.1676	21.7531	25.4603	22.7451	22.9029	22.824
CDR20291_1923_-_MerR_family_transcriptional_regulator	8.98712	9.65595	9.32154	15.8247	5.36022	10.5925	1.13634	7.71054	8.7906	8.25057	16.0697	7.37608	11.7229	18.9465	10.9212	14.9338
CDR20291_1924_-_hypothetical_protein	85.2918	87.7353	86.5135	195.993	215.513	205.753	2.37827	130.56	104.006	117.283	73.2168	71.7387	72.4778	71.8925	84.2725	78.0825
CDR20291_1925_fldX_flavodoxin	7.76835	1.21196	4.49015	17.6082	19.4218	18.515	4.12347	4.23546	13.0407	8.63808	0.00399486	19.005	9.5045	8.87568	7.97372	8.4247
CDR20291_1926_ispD_major_intracellular_serine_protease	0.295542	0.551942	0.423742	39.4689	17.7711	28.62	67.5411	6.02285	3.43535	4.7291	0.18557	1.15509	0.67033	1.18524	3.35663	2.27094
CDR20291_1927_ilvD_dihydroxy-acid_dehydratase	10.9078	9.52059	10.2142	122.326	140.133	131.23	12.8478	111.999	113.899	112.949	26.9737	29.0526	28.0132	66.6531	88.7011	77.6771
CDR20291_1928_-_hypothetical_protein	3.11419	3.72383	3.41901	8.94786	6.94821	7.94804	2.32466	4.0641	4.54464	4.30437	2.80851	4.498	3.65326	10.154	9.38514	9.76957
CDR20291_1929_-_hypothetical_protein	5.76564	8.63388	7.19976	1.86826	2.32383	2.09605	0.291127	6.44163	5.23612	5.83887	4.11842	9.92339	7.0209	12.9315	5.66286	9.29718
CDR20291_1930_-_phage_regulatory_protein	41.9539	73.062	57.5079	46.0597	61.5444	53.8021	0.935558	45.1471	88.4486	66.7978	53.8279	84.6939	69.2609	51.1217	69.7524	60.437
CDR20291_1931_-_AraC_family_transcriptional_regulator	13.4706	10.5243	11.9975	63.879	9.94398	36.9115	3.07661	17.8739	27.6448	22.7593	17.0959	15.2225	16.1592	14.0821	12.9612	13.5217
CDR20291_1932_-_transporter	6.80635	7.06953	6.93794	22.4055	8.60079	15.5031	2.23455	16.6217	14.9225	15.7721	15.1169	9.59832	12.3576	14.3962	14.4426	14.4194
CDR20291_1933_clpB_chaperone	54.9082	62.8378	58.873	76.4989	68.2361	72.3675	1.22921	104.448	97.6641	101.056	79.4673	88.7766	84.1219	57.6888	59.6576	58.6732
CDR20291_1934_-_hypothetical_protein	13.7705	12.3549	13.0627	17.3328	6.74436	12.0386	0.9216	49.8942	33.54	41.7171	36.4749	18.6907	27.5828	20.7484	14.4488	17.5986
CDR20291_1935_-_hypothetical_protein	23.2641	31.226	27.245	35.6276	14.4989	25.0633	0.919919	61.1955	55.9702	58.5829	47.834	43.378	45.606	23.3351	24.773	24.0541
CDR20291_1936_-_GntR_family_transcriptional_regulator	48.4527	62.8809	55.6668	52.4058	39.6016	46.0037	0.826412	54.5216	43.4533	48.9874	71.1751	45.499	58.3371	46.3451	44.0067	45.1759
CDR20291_1937_-_ABC_transporter_ATP-binding_protein	56.5597	59.3334	57.9466	57.1707	40.3529	48.7618	0.841496	74.3705	56.3722	65.3714	89.2721	41.8557	65.5639	45.6581	50.6456	48.1518
CDR20291_1938_-_ABC_transporter_permease	35.9352	13.9359	24.9355	26.041	13.1862	19.6136	0.786572	47.0685	51.5569	49.3127	49.7618	17.9678	33.8648	24.8324	15.0811	19.9567
CDR20291_1939_-_acetyltransferase	24.723	29.2543	26.9886	57.3973	34.9836	46.1904	1.71148	50.0206	35.4792	42.7499	37.5131	41.6325	39.5728	31.8851	54.7456	43.3154
CDR20291_1940_-_N-carbamoyl-L-amino_acid_hydrolase	49.0713	54.0536	51.5624	100.361	117.366	108.864	2.11129	112.652	88.1036	100.378	71.7037	66.1229	68.9133	93.3331	96.5948	94.964
CDR20291_1941_racX_amino_acid_racemase	75.6702	47.8195	61.7448	176.613	109.826	143.219	2.31954	196.637	121.888	159.262	116.577	79.8602	98.2186	146.373	105.811	126.092
CDR20291_1942_-_lipoprotein	589.427	563.867	576.647	323.099	308.867	315.983	0.547966	404.022	292.059	348.041	554.327	391.226	472.776	365.88	399.831	382.856
CDR20291_1943_argF_ornithine_carbamoyltransferase	2.62804	2.63338	2.63071	12.138	8.15613	10.1471	3.85716	13.8501	6.10659	9.97834	4.92193	5.61612	5.26902	5.23302	9.59668	7.41485
CDR20291_1944_argM_succinylornithine_transaminase	2.75699	1.39233	2.07466	2.1619	1.67729	1.9196	0.925258	5.32051	1.89202	3.60626	3.52857	2.9735	3.25103	2.82608	4.24535	3.53572
CDR20291_1945_argB_acetylglutamate_kinase	1.13171	0.876199	1.00395	0.71023	0.993308	0.851769	0.848414	3.3006	3.85604	3.57832	3.24845	1.26376	2.2561	2.02769	1.43703	1.73236
CDR20291_1946_argJ_bifunctional_glutamate_N-acetyltransferase/amino-acid_acetyltransferase	0.457144	0.299228	0.378186	3.414	2.95585	3.18492	8.42158	3.52884	4.74356	4.1362	0.734484	1.74166	1.23807	3.03969	1.91879	2.47924
CDR20291_1947_argC_N-acetyl-gamma-glutamyl-phosphate_reductase	0.801685	0.972682	0.887184	3.7813	2.89637	3.33883	3.76341	2.15944	1.88042	2.01993	1.26837	1.20149	1.23493	2.46533	1.89344	2.17938
CDR20291_1948_-_hypothetical_protein	3.15043	2.37876	2.76459	15.3226	15.5554	15.439	5.58454	17.8865	17.5593	17.7229	11.3895	7.55002	9.46976	4.998	5.98671	5.49235
CDR20291_1949_-_hypothetical_protein	18.081	16.1846	17.1328	173	45.3493	109.175	6.37226	118.123	69.3992	93.7611	54.7692	19.7406	37.2549	11.3385	11.3852	11.3619
CDR20291_1950_-_transcriptional_regulator	41.1761	55.3857	48.2809	38.7387	32.2812	35.51	0.735486	51.4482	32.068	41.7581	36.9295	34.9744	35.9519	36.804	40.9075	38.8558
CDR20291_1951_-_hydrolase	10.3554	8.99146	9.67343	1.99325	11.1546	6.57393	0.679586	14.2367	11.4703	12.8535	16.7702	10.0158	13.393	8.60795	7.9557	8.28183
CDR20291_1952_-_hypothetical_protein	46.8609	49.8843	48.3726	46.624	31.6692	39.1466	0.809272	64.8861	58.971	61.9286	67.6949	47.5225	57.6087	61.4592	56.625	59.0421
CDR20291_1953_-_transcriptional_regulator	41.75	60.8496	51.2998	34.1614	60.1807	47.1711	0.919517	24.7525	26.6954	25.724	44.3841	49.9658	47.1749	35.0977	49.6815	42.3896
CDR20291_1954_-_hypothetical_protein	1299.32	857.733	1078.53	1182.53	1710.96	1446.74	1.34141	985.673	831.921	908.797	1130.63	994.112	1062.37	1221.65	1031.28	1126.47
CDR20291_1955_-_RpiR_family_transcriptional_regulator	397.042	396.06	396.551	946.411	887.372	916.891	2.31217	718.719	706.299	712.509	530.272	529.231	529.752	589.409	610.646	600.027
CDR20291_1956_-_hypothetical_protein	87.8742	91.7522	89.8132	130.784	74.337	102.56	1.14193	113.58	120.245	116.912	113.744	105.281	109.513	142.509	134.99	138.75
CDR20291_1957_rluB_23S_RNA_and_tRNA_pseudouridine_synthase	71.3342	76.9223	74.1283	120.067	46.5643	83.3157	1.12394	106.68	94.6534	100.667	75.8134	95.8069	85.8101	76.6946	102.508	89.6013
CDR20291_1958_-_hypothetical_protein	0.384532	1.19689	0.790711	9.68502	1.10414	5.39458	6.82244	3.0079	1.83077	2.41933	0.482893	1.84109	1.16199	0.0266719	0.126589	0.0766305
CDR20291_1959_-_lipoprotein	87.3093	102.823	95.0661	57.9852	59.9713	58.9783	0.620392	85.6343	88.4301	87.0322	108.586	81.1559	94.8709	63.7882	71.2944	67.5413
CDR20291_1960_lysA_diaminopimelate_decarboxylase	67.254	70.667	68.9605	73.2441	66.046	69.645	1.00993	82.7387	77.4475	80.0931	72.7535	75.2098	73.9817	55.2512	65.4347	60.343
CDR20291_1961_lysC_aspartokinase	57.3544	52.3182	54.8363	47.393	54.3536	50.8733	0.92773	76.7386	86.8478	81.7932	52.2866	65.2898	58.7882	49.1119	57.3008	53.2064
CDR20291_1962_-_hypothetical_protein	9.62364	5.48088	7.55226	32.8124	8.67422	20.7433	2.74664	53.7136	26.1882	39.9509	36.389	28.8761	32.6326	26.081	14.08	20.0805
CDR20291_1963_-_hypothetical_protein	136.086	157.012	146.549	255.593	189.381	222.487	1.51817	186.258	160.245	173.252	162.955	172.865	167.91	172.218	180.691	176.454
CDR20291_1964_-_hypothetical_protein	146.956	106.231	126.593	235.607	94.3423	164.975	1.30318	149.796	179.75	164.773	165.498	144.445	154.971	146.602	137.395	141.999
CDR20291_1965_-_hypothetical_protein	56.2857	56.1493	56.2175	81.6183	34.5843	58.1013	1.03351	69.1968	55.687	62.4419	53.5693	54.4609	54.0151	55.2501	67.9602	61.6052
CDR20291_1966_glnS_glutaminyl-tRNA_synthetase	343.794	369.45	356.622	383.138	216.691	299.914	0.840987	414.426	332.374	373.4	380.481	338.15	359.315	359.677	379.789	369.733
CDR20291_1967_-_lipid_kinase	173.233	189.978	181.606	338.877	291.085	314.981	1.73442	205.078	223.3	214.189	193.708	179.9	186.804	222.17	217.535	219.852
CDR20291_1968_-_hypothetical_protein	202.507	251.94	227.224	455.911	406.175	431.043	1.897	319.551	377.363	348.457	240.001	239.396	239.698	244.558	291.805	268.182
CDR20291_1969_-_hypothetical_protein	130.594	130.105	130.349	283.604	84.6004	184.102	1.41237	165.895	139.2	152.548	182.349	113.196	147.772	109.771	113.993	111.882
CDR20291_1970_-_hypothetical_protein	166.286	215.398	190.842	361.792	252.98	307.386	1.61068	158.423	220.151	189.287	170.999	202.759	186.879	148.943	203.13	176.036
CDR20291_1971_-_hypothetical_protein	57.3978	79.3823	68.3901	86.717	75.0889	80.903	1.18296	61.5438	42.7185	52.1311	59.5497	69.9342	64.742	56.0794	71.5076	63.7935
CDR20291_1972_-_regulatory_protein	162.87	149.623	156.246	441.34	247.612	344.476	2.2047	405.234	295.207	350.221	332.975	293.55	313.263	326.661	295.226	310.943
CDR20291_1973_-_integrase	31.8385	32.2631	32.0508	62.1652	22.5192	42.3422	1.3211	58.3258	45.0827	51.7043	51.4289	32.7536	42.0913	43.7077	36.0735	39.8906
CDR20291_1974_-_hypothetical_protein	47.6361	61.2536	54.4449	62.8928	81.1388	72.0158	1.32273	105.182	125.405	115.293	65.2895	80.6319	72.9607	68.5581	67.8197	68.1889
CDR20291_1975_-_ABC_transporter_ATP-binding_protein	491.964	525.072	508.518	482.242	231.974	357.108	0.702252	471.605	491.941	481.773	489.281	542.494	515.888	530.409	560.572	545.49
CDR20291_1976_-_molybdopterin_biosynthesis_protein	89.4367	92.6793	91.058	57.9346	54.8088	56.3717	0.619075	75.4262	86.2039	80.815	83.3308	83.363	83.3469	60.3555	67.8289	64.0922
CDR20291_1977_-_molybdopterin-guanine_dinucleotide_biosynthesis_protein	51.562	57.1977	54.3798	47.9738	38.0035	42.9886	0.790525	64.6676	59.3053	61.9864	60.5304	62.0371	61.2837	59.4139	41.8913	50.6526
CDR20291_1978_-_hypothetical_protein	15.1836	11.5307	13.3572	16.2624	4.06089	10.1616	0.760764	15.5126	7.95428	11.7334	15.4455	11.9808	13.7131	10.2926	14.0037	12.1482
CDR20291_1979_-_transposase	62.0206	61.7791	61.8999	55.5443	33.9345	44.7394	0.722771	71.9959	46.0058	59.0008	63.4183	54.0596	58.739	45.2521	43.8251	44.5386
CDR20291_1980_xdhA1_xanthine_dehydrogenase,_molybdenum_binding_subunit	14.2091	13.8304	14.0197	26.7072	29.6699	28.1885	2.01063	20.3989	16.669	18.534	15.3833	17.7048	16.544	17.9955	18.7991	18.3973
CDR20291_1981_pucC1_FAD-binding_subunit_of_xanthine_dehydrogenase	3.42694	3.34159	3.38427	4.0708	7.83361	5.95221	1.75879	6.40505	5.5876	5.99633	3.53761	3.19841	3.36801	4.69757	4.5426	4.62008
CDR20291_1982_pbuX_xanthine_permease	1.25324	0.708903	0.981071	3.21684	3.86239	3.53961	3.60791	1.64461	2.28014	1.96237	2.54736	1.16174	1.85455	0.724674	1.37061	1.04764
CDR20291_1983_-_hypothetical_protein	126.966	196.521	161.743	182.809	285.709	234.259	1.44834	87.3702	100.429	93.8996	142.132	137.287	139.709	95.0258	155.086	125.056
CDR20291_1984_pyrD_dihydroorotate_dehydrogenase,_catalytic_subunit	10.5633	8.8171	9.6902	16.6893	9.92644	13.3079	1.37333	9.033	6.21618	7.62459	8.51848	8.42241	8.47044	12.1963	8.85877	10.5275
CDR20291_1985_-_amidohydrolase	13.0967	8.38696	10.7418	8.91155	9.4521	9.18182	0.854773	11.0214	10.3361	10.6788	7.94033	7.80763	7.87398	13.0159	8.92381	10.9699
CDR20291_1986_xdhA2_xanthine_dehydrogenase,_molybdenum_binding_subunit	9.71969	8.07747	8.89858	17.4362	8.7515	13.0938	1.47145	10.8163	9.8917	10.354	8.46579	9.47215	8.96897	13.7246	7.08126	10.4029
CDR20291_1987_pucC2_FAD-binding_subunit_of_xanthine_dehydrogenase	7.20567	3.29011	5.24789	9.27254	5.76037	7.51645	1.43228	7.35917	7.46116	7.41016	3.51484	5.15741	4.33613	6.25914	7.21769	6.73841
CDR20291_1988_xdhC_xanthine_dehydrogenase_iron-sulfur_binding_subunit	8.25825	5.31518	6.78672	15.4747	9.13716	12.3059	1.81324	2.48509	8.96144	5.72326	2.98816	4.82584	3.907	9.26699	7.74123	8.50411
CDR20291_1989_-_amidohydrolase	5.73849	4.27641	5.00745	7.65868	8.07854	7.86861	1.57138	7.13486	7.84387	7.48936	7.81491	5.09266	6.45378	4.11894	7.23747	5.67821
CDR20291_1990_-_D-hydantoinase	7.55518	5.28325	6.41921	13.1378	4.20587	8.67183	1.35092	8.02567	5.6783	6.85198	5.85016	7.01839	6.43427	7.9343	3.81042	5.87236
CDR20291_1991_-_peptidase	11.7586	10.7654	11.262	39.0716	50.0613	44.5665	3.95724	10.8198	11.2718	11.0458	7.21295	10.9909	9.10192	12.284	10.9503	11.6172
CDR20291_1992_dpaL1_diaminopropionate_ammonia-lyase	6.9033	5.45605	6.17967	11.2739	16.9009	14.0874	2.27963	5.2217	6.63037	5.92604	7.34323	5.46866	6.40595	6.85293	4.82991	5.84142
CDR20291_1993_-_iron-sulfur_flavoprotein	5.19484	4.74842	4.97163	9.79926	6.96254	8.3809	1.68574	10.7453	11.1077	10.9265	9.52279	9.63807	9.58043	10.051	11.7251	10.888
CDR20291_1994_-_xanthine_dehydrogenase	10.6407	9.86361	10.2522	14.8254	10.2221	12.5237	1.22157	15.0018	11.359	13.1804	11.3295	11.5867	11.4581	10.2028	9.62126	9.91203
CDR20291_1995_cutS_carbon_monoxide_dehydrogenase,_iron-sulfur-binding_subunit	9.59064	15.1838	12.3872	17.7284	12.3362	15.0323	1.21353	17.0773	6.56281	11.8201	9.72243	10.7938	10.2581	11.0809	13.7985	12.4397
CDR20291_1996_-_amidohydrolase	9.61056	8.1873	8.89893	16.0074	9.27778	12.6426	1.42069	4.5493	11.4002	7.97475	6.75636	7.56402	7.16019	13.3606	10.3123	11.8364
CDR20291_1997_-_xanthine/uracile_permease	4.82533	2.25566	3.54049	3.84246	5.04703	4.44475	1.2554	3.10783	3.50435	3.30609	4.54038	3.94265	4.24151	3.64237	2.15571	2.89904
CDR20291_1998_-_xanthine/uracile_permease	1.74129	1.55096	1.64613	3.95973	3.41473	3.68723	2.23995	2.55746	3.22646	2.89196	2.09086	4.8735	3.48218	4.6445	3.67547	4.15998
CDR20291_1999_-_sigma-54-dependent_transcriptional_regulator	132.433	152.007	142.22	156.188	157.196	156.692	1.10176	134.364	118.561	126.463	138.282	150.181	144.232	118.359	151.428	134.893
CDR20291_2000_-_hypothetical_protein	45.6667	24.3299	34.9983	52.9597	20.501	36.7304	1.04949	48.2922	44.0466	46.1694	58.1691	33.3611	45.7651	52.7686	38.3588	45.5637
CDR20291_2001_-_restriction_enzyme	50.2284	41.9879	46.1082	68.0866	32.2982	50.1924	1.08858	70.2595	57.7097	63.9846	56.1966	55.3883	55.7925	53.2228	62.2609	57.7418
CDR20291_2002_-_hypothetical_protein	41.7379	49.5564	45.6471	60.1574	46.2348	53.1961	1.16538	57.4995	61.8027	59.6511	57.3825	51.9955	54.689	55.0067	55.1239	55.0653
CDR20291_2003_-_hypothetical_protein	14.8855	15.1779	15.0317	21.7878	9.11225	15.45	1.02783	13.2663	16.043	14.6547	25.0947	12.692	18.8933	15.037	15.0418	15.0394
CDR20291_2004_-_hypothetical_protein	4.26029	3.83573	4.04801	18.0789	6.63467	12.3568	3.05256	7.05168	16.9785	12.0151	7.52565	6.13838	6.83202	4.68307	6.53725	5.61016
CDR20291_2005_-_hypothetical_protein	116.692	131.673	124.183	95.7768	98.0973	96.937	0.780602	104.925	120.282	112.603	120.24	112.049	116.144	68.0339	97.517	82.7755
CDR20291_2006_-_molybdenum-binding_subunit_of_oxidoreductase	147.986	147.169	147.577	69.8701	48.0394	58.9547	0.399483	112.664	100.399	106.531	143.089	141.394	142.242	106.577	123.974	115.275
CDR20291_2007_-_[2Fe-2S]-binding_subunit_of_oxidoreductase	152.963	132.792	142.877	75.0276	42.5497	58.7887	0.411462	98.1583	99.9662	99.0623	123.332	124.524	123.928	92.7077	112.886	102.797
CDR20291_2008_-_FAD-binding_subunit_of_oxidoreductase	116.39	115.979	116.184	47.156	31.2111	39.1835	0.337253	76.1078	75.8974	76.0026	86.3501	113.464	99.907	72.6828	100.199	86.4409
CDR20291_2009_-_Na(+)/H(+)_antiporter	147.333	155.796	151.565	40.0321	14.3196	27.1759	0.179302	28.1348	24.3193	26.227	104.311	112.306	108.309	12.938	12.7431	12.8406
CDR20291_2010_-_ABC_transporter_permease	51.0475	45.6455	48.3465	46.7701	16.0761	31.4231	0.649956	52.3373	40.6986	46.5179	51.9076	49.5347	50.7212	43.8703	35.5034	39.6868
CDR20291_2011_-_ABC_transporter_permease	9.63848	6.07945	7.85896	17.8548	7.42475	12.6398	1.60833	15.9936	11.996	13.9948	14.3675	17.0289	15.6982	13.3609	10.6794	12.0202
CDR20291_2012_-_ABC_transporter_ATP-binding_protein	4.95969	6.68407	5.82188	8.6343	9.03798	8.83614	1.51775	8.28559	5.41983	6.85271	12.5945	13.1048	12.8497	3.94816	9.05878	6.50347
CDR20291_2013_-_ATP-dependent_RNA_helicase	71.3198	80.7881	76.054	65.6456	27.061	46.3533	0.609479	93.6195	78.3843	86.0019	103.202	64.7133	83.9577	65.0176	74.6443	69.831
CDR20291_2014_-_xanthine/uracil_permease	74.4595	93.8771	84.1683	51.4305	31.4407	41.4356	0.492295	71.106	58.6779	64.8919	84.7862	68.2711	76.5286	51.4333	55.0671	53.2502
CDR20291_2015_-_drug/sodium_antiporter	31.9567	39.827	35.8918	74.0055	32.4551	53.2303	1.48307	67.7369	66.175	66.956	50.4571	52.5157	51.4864	57.6791	54.5365	56.1078
CDR20291_2016_-_sodium:sulfate_symporter	61.241	39.5829	50.412	71.1546	39.729	55.4418	1.09977	99.6198	78.0704	88.8451	89.964	64.1806	77.0723	68.6264	58.6967	63.6616
CDR20291_2017_fsaB_fructose-6-phosphate_aldolase_2	111.894	154.533	133.214	68.2437	64.3568	66.3003	0.497699	110.761	147.281	129.021	157.197	130.807	144.002	131.217	129.529	130.373
CDR20291_2018_-_DeoR_family_transcriptional_regulator	24.1973	31.5836	27.8905	23.7581	25.2674	24.5127	0.878894	29.1499	25.5458	27.3479	31.2157	27.2398	29.2278	23.0761	26.0152	24.5457
CDR20291_2019_-_hypothetical_protein	7.38763	13.0322	10.2099	73.8286	47.6602	60.7444	5.94955	17.7656	17.16	17.4628	14.5444	17.6168	16.0806	12.5167	22.1309	17.3238
CDR20291_2020_-_two-component_sensor_histidine_kinase	50.0992	41.6582	45.8787	46.3233	42.9714	44.6474	0.973161	47.6725	51.1717	49.4221	46.1572	72.0215	59.0894	48.7912	72.5241	60.6577
CDR20291_2021_-_two-component_system_response_regulator	72.2256	88.0149	80.1202	95.0589	66.9328	80.9958	1.01093	61.012	91.1313	76.0717	60.2877	120.016	90.1518	86.031	106.801	96.416
CDR20291_2022_-_copper-transporting_P-type_ATPase	118.235	64.9158	91.5754	287.34	457.389	372.365	4.06621	112.147	156.316	134.232	94.6492	134.59	114.62	210.032	169.884	189.958
CDR20291_2023_bipA_GTP-binding_protein	334.893	392.592	363.742	245.873	117.264	181.569	0.499168	305.149	260.653	282.901	357.36	323.707	340.534	309.127	354.384	331.755
[truncated: 1,508 more rows]
