# Supplementary material for: Impact of CodY protein on metabolism, sporulation and virulence in Clostridioides difficile ribotype 027
Source: PLoS One. 2019 Jan 30;14(1):e0206896. doi: 10.1371/journal.pone.0206896 (PMC6353076; doi:10.1371/journal.pone.0206896)
Supplement: S4 Table — Genes overexpressed (A) or underexpressed (B) >3-fold in the codY null mutant strain. The average RPKMO values for two samples of strains UK1 (codY+) and LB-CD16 (codY::intron::erm) were determined (columns D and G). The ratios of the LB-CD16/UK1 averages are presented in column H. (XLSX) [file pone.0206896.s008.xlsx]

## Sheet: Sheet1
S4A Table. RPKMO values for genes overexpressed more than 3-fold in the codY null mutant strain.
ORF/Gene number and name	WT-1	WT-2	WT avg	Null-1	Null-2	Null avg	Null/WT
CDR20291_0011_-_translation_elongation_factor	79.0174	138.985	109.001	1339.87	2277.66	1808.77	16.594
CDR20291_0033_-_hypothetical_protein	0.662201	0.720511	0.691356	2.83822	3.45979	3.149	4.55482
CDR20291_0034_-_sugar-phosphate_aldolase	1.28295	1.57775	1.43035	9.7691	12.4737	11.1214	7.7753
CDR20291_0104_cwlD_germination-specific_N-acetylmuramoyl-L-alanine_amidase	32.7313	28.6108	30.6711	197.826	81.686	139.756	4.55661
CDR20291_0124_-_cell_wall_endopeptidase	131.596	150.36	140.978	1260.47	580.355	920.413	6.52877
CDR20291_0125_spoIIID_stage_III_sporulation_protein_D	1.85099	0.00488252	0.927936	98.6057	70.963	84.7844	91.3687
CDR20291_0128_-_hypothetical_protein	0.268209	0.500895	0.384552	120.181	43.4389	81.81	212.741
CDR20291_0130_-_hypothetical_protein	1.11613	0.447991	0.782061	79.4792	36.2258	57.8525	73.9745
CDR20291_0147_-_hypothetical_protein	67.5224	40.2744	53.8984	250.703	147.118	198.911	3.69047
CDR20291_0165_-_amino_acid_transporter	3.17826	2.26549	2.72187	16.9393	24.7091	20.8242	7.65068
CDR20291_0166_-_amidohydrolase/peptidase	2.96414	6.72549	4.84481	19.2376	49.6326	34.4351	7.10762
CDR20291_0206_-_transcription_antiterminator	35.715	35.6099	35.6624	369.638	535.275	452.457	12.6872
CDR20291_0207_-_PTS_system_transporter_subunit_IIA	38.8867	48.3798	43.6332	391.182	798.633	594.908	13.6343
CDR20291_0208_-_fructose-like_permease_EIIC_subunit_2	49.2045	55.132	52.1683	379.408	980.665	680.037	13.0354
CDR20291_0209_-_PTS_system_fructose-like_transporter_subunit_EIIB	68.474	62.5868	65.5304	579.852	1421.49	1000.67	15.2703
CDR20291_0210_-_sugar-phosphate_kinase	70.3333	81.8454	76.0893	661.047	1670.25	1165.65	15.3195
CDR20291_0211_-_hydrolase	22.8822	25.3659	24.1241	117.261	244.594	180.928	7.49988
CDR20291_0212_-_spore_coat_protein	3.17504	5.75619	4.46561	46.5258	16.2043	31.3651	7.02368
CDR20291_0213_-_hypothetical_protein	9.54034	14.1593	11.8498	145.716	49.9896	97.8528	8.25775
CDR20291_0295_-_DNA-binding_protein	3.93087	2.83962	3.38524	19.1911	13.3528	16.272	4.80673
CDR20291_0306_argE_acetylornithine_deacetylase	10.7232	12.257	11.4901	40.3115	33.8155	37.0635	3.22569
CDR20291_0316_-_spore_coat_assembly_asparagine-rich_protein	7.90536	8.09031	7.99784	618.143	179.893	399.018	49.8908
CDR20291_0319_-_hypothetical_protein	8.64541	9.76364	9.20453	123.77	28.8347	76.3024	8.28966
CDR20291_0339_adhE_bifunctional_acetaldehyde-CoA/alcohol_dehydrogenase	3.3329	3.37344	3.35317	489.017	864.338	676.678	201.802
CDR20291_0362_-_asparagine_synthetase	3.22051	4.41191	3.81621	14.4384	14.1753	14.3069	3.74897
CDR20291_0376_-_pseudouridine_synthase	210.555	218.847	214.701	1357.53	892.669	1125.1	5.24031
CDR20291_0377_-_transposase-like_protein_b	290.365	315.432	302.899	2681	1606.47	2143.74	7.0774
CDR20291_0385_-_oxidoreductase	0.610798	0.983196	0.796997	8.63799	14.3839	11.5109	14.4429
CDR20291_0386_-_hypothetical_protein	1.48396	0.651603	1.06778	15.3508	23.721	19.5359	18.2958
CDR20291_0387_-_pyridoxal-phosphate_dependent_enzyme	1.5564	0.999165	1.27778	28.8003	22.5177	25.659	20.0809
CDR20291_0388_oraS_D-ornithine_aminomutase_S_component	2.22721	0.618478	1.42284	21.0327	27.8144	24.4235	17.1653
CDR20291_0389_oraE_D-ornithine_aminomutase_E_component	2.2739	1.49222	1.88306	17.2857	24.4367	20.8612	11.0784
CDR20291_0390_-_component_of_D-ornithine_aminomutase	1.48086	1.01405	1.24745	10.4614	12.4333	11.4474	9.17656
CDR20291_0391_-_amino_acid_racemase	0.522819	0.981179	0.751999	10.3353	4.77685	7.55607	10.048
CDR20291_0392_-_Na+/H+_antiporter	0.881016	0.731265	0.806141	6.28524	8.68255	7.4839	9.28361
CDR20291_0405_-_transposase-like_protein_b	143.995	152.227	148.111	954.326	506.381	730.354	4.93112
CDR20291_0435_-_PTS_system_transporter_subunit_IIB	2.61426	3.76924	3.19175	9.54675	59.7031	34.6249	10.8483
CDR20291_0436_-_PTS_system_transporter_subunit_IIC	7.03033	2.45801	4.74417	13.2542	63.3252	38.2897	8.0709
CDR20291_0437_-_PTS_system_transporter_subunit_IID	4.4743	6.87232	5.67331	15.5703	73.0507	44.3105	7.81034
CDR20291_0440_-_hemagglutinin/adhesin	242.182	490.997	366.589	827.83	4167.49	2497.66	6.81323
CDR20291_0450_-_peptidase	57.6926	56.3885	57.0406	235.581	117.739	176.66	3.09709
CDR20291_0451_-_aminobenzoyl-glutamate_transporter	54.6663	50.6512	52.6587	253.429	121.786	187.607	3.5627
CDR20291_0475_-_hypothetical_protein	1.9941	4.15857	3.07633	8.98273	40.7518	24.8673	8.08341
CDR20291_0476_sleC_spore_peptidoglycan_hydrolase	10.3941	8.93839	9.66624	35.5789	27.4812	31.53	3.26187
CDR20291_0477_sleB_spore-cortex-lytic_protein	4.27876	3.82479	4.05178	31.9509	4.96796	18.4594	4.55589
CDR20291_0478_-_methylase	38.0183	37.4078	37.7131	173.557	68.4749	121.016	3.20886
CDR20291_0479_sip2_signal_peptidase_I	81.7912	73.0335	77.4124	316.443	263.5	289.971	3.7458
CDR20291_0480_sip2_singal_peptidase_I	77.9435	79.5357	78.7396	384.785	254.792	319.788	4.06134
CDR20291_0481_-_endonuclease	84.8648	74.7004	79.7826	454.989	187.157	321.073	4.02435
CDR20291_0482_-_phosphoribulokinase/uridine_kinase	100.678	88.5588	94.6184	505.93	234.47	370.2	3.91256
CDR20291_0495_-_hypothetical_protein	23.7445	37.5511	30.6478	435.247	172.82	304.034	9.92024
CDR20291_0496_-_hypothetical_protein	27.7319	29.5961	28.664	425.727	88.9111	257.319	8.97708
CDR20291_0497_-_hypothetical_protein	55.3896	72.7281	64.0589	326.46	137.366	231.913	3.62031
CDR20291_0500_-_transposase-like_protein_b	146.581	162.081	154.331	953.007	838.382	895.694	5.80372
CDR20291_0504_-_hypothetical_protein	120.563	119.318	119.941	2289.95	2808.61	2549.28	21.2545
CDR20291_0511_-_hypothetical_protein	41.0996	82.5826	61.8411	610.778	941.054	775.916	12.5469
CDR20291_0512_-_hypothetical_protein	46.8361	37.5929	42.2145	470.821	475.224	473.022	11.2052
CDR20291_0513_-_hypothetical_protein	70.6359	72.4408	71.5383	385.248	323.859	354.553	4.95613
CDR20291_0521_-_hypothetical_protein	186.056	271.962	229.009	1724.55	1011.65	1368.1	5.974
CDR20291_0522_cotJB1_spore-coat_protein	151.927	173.339	162.633	1242.62	861.306	1051.96	6.46832
CDR20291_0523_cotJC1_spore-coat_protein	131.255	176.446	153.851	1098.98	923.306	1011.14	6.57224
CDR20291_0530_-_transposase-like_protein_b	205.577	204.73	205.154	1465.28	1197.16	1331.22	6.4889
CDR20291_0536_-_ABC_transporter_ATP-binding_protein	1.07907	2.2128	1.64593	6.00447	4.00595	5.00521	3.04095
CDR20291_0540_-_hypothetical_protein	5.25429	5.47081	5.36255	24.5655	26.615	25.5903	4.77203
CDR20291_0541_-_transcriptional_regulator	3.38373	3.43314	3.40843	29.7185	17.7881	23.7533	6.96898
CDR20291_0542_-_hypothetical_protein	12.8318	12.6441	12.7379	304.316	552.538	428.427	33.6339
CDR20291_0543_-_hypothetical_protein	7.38911	13.7881	10.5886	641.797	1096.22	869.009	82.0702
CDR20291_0544_-_hypothetical_protein	1.97448	7.35681	4.66564	44.798	8.71267	26.7553	5.73454
CDR20291_0545_-_phage-related_regulatory_protein	3.03622	4.53427	3.78525	32.69	27.305	29.9975	7.92485
CDR20291_0581_tcdD_transcriptional_regulator	0.127865	0.215834	0.171849	36.805	54.0981	45.4515	264.485
CDR20291_0582_tcdB_toxin_B	10.6309	9.35375	9.99232	234.757	303.432	269.094	26.9301
CDR20291_0583_tcdE_cell_wall_hydrolase_protein	8.55328	11.6242	10.0887	59.6215	73.2394	66.4304	6.58461
CDR20291_0584_tcdA_toxin_A	27.1304	27.7189	27.4246	936.082	593.791	764.937	27.8923
CDR20291_0585_dtxA_hypothetical_protein	15.0872	17.1729	16.1301	127.286	135.129	131.208	8.13435
CDR20291_0602_-_hypothetical_protein	0.847492	1.028	0.937746	2.79227	3.22078	3.00652	3.20612
CDR20291_0603_-_amidohydrolase_3	1.61337	2.6869	2.15014	37.4339	14.3939	25.9139	12.0522
CDR20291_0610_-_ATP-dependent_peptidase	2.08206	1.48128	1.78167	529.634	131.699	330.666	185.594
CDR20291_0616_-_nucleotide_phosphodiesterase	1.69757	3.58731	2.64244	40.8159	11.8514	26.3336	9.96566
CDR20291_0617_-_short_chain_dehydrogenase	2.43198	4.99932	3.71565	72.8737	17.5509	45.2123	12.1681
CDR20291_0621_-_exported_peptidase	3.11464	1.93161	2.52312	107.167	14.3643	60.7657	24.0835
CDR20291_0643_cooS_bifunctional_carbon_monoxide_dehydrogenase/acetyl-CoA_synthase	738.894	803.83	771.362	2995.76	4889.27	3942.51	5.11111
CDR20291_0644_cooC_carbon_monoxide_dehydrogenase_accessory_protein	696.317	790.736	743.527	3027.65	4709.92	3868.78	5.20329
CDR20291_0645_fhs_formate--tetrahydrofolate_ligase	1209.57	1212.56	1211.07	3247.14	5447.06	4347.1	3.58949
CDR20291_0646_fchA_methenyltetrahydrofolate_cyclohydrolase	670.321	666.778	668.549	2104.87	3204.35	2654.61	3.9707
CDR20291_0647_folD_bifunctional_methylenetetrahydrofolate_dehydrogenase/methenyltetrahydrofolate_cyclohydrolase	507.988	529.292	518.64	1310.2	2302.26	1806.23	3.48263
CDR20291_0648_-_hypothetical_protein	447.476	437.133	442.305	1194.31	1985.06	1589.68	3.5941
CDR20291_0649_-_methylenetetrahydrofolate_reductase	426.341	395.816	411.079	1193.13	2008.94	1601.04	3.89472
CDR20291_0650_-_carbon_monoxide_dehydrogenase/acetyl-CoA_synthase_complex,_dihydrolipoyl_dehydrogenase_subunit	657.005	599.44	628.222	1720.35	2860.2	2290.28	3.64564
CDR20291_0651_-_carbon_monoxide_dehydrogenase/acetyl-CoA_synthase_complex,_nickel-inserting_subunit	613.153	635.568	624.361	1668.7	2957.31	2313.01	3.7046
CDR20291_0652_-_acetyl-CoA_decarbonylase/synthase_complex_subunit_delta	929.655	873.116	901.385	2220.9	4123.31	3172.11	3.51914
CDR20291_0653_-_acetyl-CoA_decarbonylase/synthase_complex_subunit_gamma	937	964.105	950.553	2945.15	4546.58	3745.86	3.94072
CDR20291_0654_-_carbon_monoxide_dehydrogenase/acetyl-CoA_synthase_complex,_methyltransferase_subunit	1162.9	1211.43	1187.16	3535.06	6790.27	5162.66	4.34873
CDR20291_0655_-_bifunctional_acetyl-CoA_decarbonylase/synthase_complex_subunit_alpha/beta	1218.41	1224.85	1221.63	3802.13	6784.51	5293.32	4.333
CDR20291_0656_gcvH_glycine_cleavage_system_protein_H	1745.51	1889.52	1817.52	4703.16	7929.71	6316.44	3.47531
CDR20291_0658_-_radical_SAM_protein	111.797	120.76	116.278	318.21	408.782	363.496	3.12608
CDR20291_0668_-_aminotransferase	0.253553	0.355143	0.304348	64.9597	3173.04	1619	5319.57
CDR20291_0669_glpK1_glycerol_kinase	2.00551	2.0346	2.02006	16.2808	2577.88	1297.08	642.102
CDR20291_0670_-_ethanolamine_transporter	1.10057	1.52327	1.31192	15.5423	1748.03	881.786	672.134
CDR20291_0688_-_Ca2+/Na+_antiporter	2.78339	2.18389	2.48364	207.91	62.3879	135.149	54.4157
CDR20291_0697_-_transposase-like_protein_b	123.59	123.225	123.407	832.175	582.422	707.298	5.73141
CDR20291_0699_spoIIAA_anti-sigma_F_factor_antagonist	42.5172	70.3692	56.4432	1652.1	1042.63	1347.37	23.8712
CDR20291_0700_spoIIAB_anti-sigma_F_factor	52.2598	81.1833	66.7215	1677.89	1393.45	1535.67	23.0161
CDR20291_0701_sigF_RNA_polymerase_sigma-F_factor	48.7229	71.9892	60.3561	1424.19	997.707	1210.95	20.0634
CDR20291_0702_spoVAC_stage_V_sporulation_protein_AC	0.953428	0.296763	0.625096	72.7688	21.7	47.2344	75.5635
CDR20291_0703_spoVAD_stage_V_sporulation_protein_AD	5.00663	3.92858	4.4676	131.109	53.9535	92.5312	20.7116
CDR20291_0704_spoVAE_stage_V_sporulation_protein_AE	4.68438	1.79039	3.23739	44.5856	15.9983	30.2919	9.35692
CDR20291_0706_-_hypothetical_protein	36.2693	38.9527	37.611	111.588	177.171	144.38	3.83876
CDR20291_0707_-_hypothetical_protein	31.5087	37.3915	34.4501	91.8177	148.2	120.009	3.48356
CDR20291_0708_-_amidohydrolase	60.8361	61.1986	61.0174	137.448	318.628	228.038	3.73726
CDR20291_0709_-_hypothetical_protein	54.5797	68.0327	61.3062	149.521	315.672	232.596	3.79401
CDR20291_0710_-_hypothetical_protein	0.0033948	0.970017	0.486706	3.33463	2.06166	2.69814	5.54369
CDR20291_0714_-_stage_IV_sporulation_protein	3.89917	4.37421	4.13669	27.4184	14.7386	21.0785	5.0955
CDR20291_0723_-_hypothetical_protein	0.00361035	0.606827	0.305219	29.7792	6.08008	17.9296	58.7436
CDR20291_0724_-_hypothetical_protein	1.79846	1.67936	1.73891	91.8455	19.7678	55.8066	32.0929
CDR20291_0762_aksA_trans-homoaconitate_synthase	10.9657	11.6974	11.3316	88.0517	109.246	98.6488	8.70568
CDR20291_0763_-_aconitate_hydratase	26.288	30.3022	28.2951	169.551	181.653	175.602	6.20609
CDR20291_0764_-_isocitrate/3-isopropylmalate_dehydrogenase	29.0892	34.924	32.0066	207.257	230.136	218.696	6.83286
CDR20291_0809_tlpB_transposase-like_protein_B	181.408	173.515	177.462	1054.31	753.265	903.788	5.09287
CDR20291_0812_glgC_glucose-1-phosphate_adenylyltransferase	67.9675	74.7896	71.3786	641.545	541.273	591.409	8.28553
CDR20291_0813_glgD_glycogen_biosynthesis_protein	74.8069	72.4873	73.6471	735.964	537.243	636.604	8.64397
CDR20291_0814_glgA_glycogen_synthase	97.7485	109.233	103.491	808.919	596.434	702.677	6.78975
CDR20291_0815_glgP_glycogen_phosphorylase	96.7056	101.668	99.1868	822.753	678.354	750.553	7.56707
CDR20291_0816_-_alpha-amylase	58.9239	68.2883	63.6061	505.091	362.885	433.988	6.82306
CDR20291_0826_tlpB_transposase-like_protein_B	123.619	105.985	114.802	489.157	321.119	405.138	3.52902
CDR20291_0832_-_cation_efflux_rotein	5.54699	5.64118	5.59408	37.6666	25.5456	31.6061	5.64991
CDR20291_0842_leuA_2-isopropylmalate_synthase	1.18228	0.492773	0.837526	45.8578	13.7236	29.7907	35.5699
CDR20291_0843_leuC_3-isopropylmalate_dehydratase_large_subunit	1.74982	0.593527	1.17167	69.7543	17.301	43.5277	37.15
CDR20291_0844_leuD_3-isopropylmalate_dehydratase_small_subunit	0.282928	0.792575	0.537752	55.6869	10.6687	33.1778	61.6973
CDR20291_0845_leuB_3-isopropylmalate_dehydrogenase	1.39912	0.849558	1.12434	40.4694	12.4117	26.4406	23.5165
CDR20291_0847_-_aminotransferase	132.077	138.189	135.133	508.939	726.486	617.712	4.57114
CDR20291_0848_serA_D-3-phosphoglycerate_dehydrogenase	72.1848	77.8698	75.0273	266.14	498.847	382.493	5.09806
CDR20291_0849_-_hypothetical_protein	102.383	78.4934	90.4382	366.427	438.19	402.308	4.44844
CDR20291_0868_-_hypothetical_protein	8.13741	8.07344	8.10543	424.285	213.978	319.132	39.3726
CDR20291_0884_-_signaling_protein	1.99643	0.225148	1.11079	29.8841	5.43483	17.6595	15.8981
CDR20291_0889_mnaA_UDP-N-acetylglucosamine_2-epimerase	9.24121	7.24503	8.24312	36.5871	14.3996	25.4933	3.09268
CDR20291_0919_-_hypothetical_protein	2.15919	0.610246	1.38472	194.289	53.4602	123.875	89.4584
CDR20291_0924_-_hypothetical_protein	23.9335	11.8591	17.8963	413.017	133.513	273.265	15.2694
CDR20291_0925_-_hypothetical_protein	2.14799	4.55723	3.35261	87.1669	29.1658	58.1664	17.3496
CDR20291_0926_-_hypothetical_protein	633.553	560.566	597.059	1957.09	1791.38	1874.23	3.13911
CDR20291_0927_-_polysaccharide_biosynthesis/sporulation_protein	12.4689	11.3561	11.9125	166.877	31.3953	99.1362	8.32203
CDR20291_0944_-_hypothetical_protein	53.7544	54.3395	54.047	541.362	497.313	519.337	9.60901
CDR20291_0945_-_peptidase	80.4375	79.2813	79.8594	680.632	850.395	765.514	9.58577
CDR20291_0946_zupT_zinc_transporter_ZupT	4.79411	0.699083	2.7466	20.1992	5.08987	12.6445	4.60371
CDR20291_0959_-_transposase-like_protein_b	117.66	119.485	118.573	808.345	484.456	646.4	5.45152
CDR20291_0972_-_hypothetical_protein	56.1163	43.3355	49.7259	403.142	195.878	299.51	6.02322
CDR20291_0986_minC_septum_site-determining_protein	696.581	939.622	818.101	2795.75	3230.18	3012.97	3.68287
CDR20291_1004_-_integrase/recombinase	12.1596	9.52044	10.84	241.765	42.4517	142.108	13.1096
CDR20291_1005_-_hypothetical_protein	0.632533	0.309482	0.471008	157.839	24.3981	91.1185	193.455
CDR20291_1007_-_hypothetical_protein	43.4288	31.3837	37.4062	174.48	140.831	157.655	4.21468
CDR20291_1008_etfB3_electron_transfer_flavoprotein_subunit_beta	39.4953	39.1475	39.3214	170.847	155.206	163.026	4.146
CDR20291_1009_etfA3_electron_transfer_flavoprotein_subunit_alpha	75.2077	65.6372	70.4224	238.377	348.74	293.558	4.16854
CDR20291_1010_-_FAD/FMN-containing_dehydrogenase	77.3709	59.8242	68.5975	213.757	304.996	259.377	3.78113
CDR20291_1027_-_amino_acid_permease	0.342736	1.27434	0.808538	4.65379	1.90339	3.27859	4.05496
CDR20291_1030_spoIIIAA_stage_III_sporulation_protein_AA	0.00140837	0.268281	0.134845	188.873	79.3763	134.125	994.66
CDR20291_1031_spoIIIAB_stage_III_sporulation_protein_AB	0.800003	0.249008	0.524505	178.371	43.6847	111.028	211.681
CDR20291_1032_spoIIIAC_stage_III_sporulation_protein_AC	0.589453	1.1487	0.869077	234.425	74.0122	154.219	177.451
CDR20291_1033_spoIIIAD_stage_III_sporulation_protein_AD	0.183372	1.67936	0.931366	222.407	69.5707	145.989	156.747
CDR20291_1034_spoIIIAE_stage_III_sporulation-related_protein	1.38508	0.646678	1.01588	161.333	31.5049	96.4189	94.9118
CDR20291_1035_spoiIIIAF_stage_III_sporulation_protein_AF	1.32938	0.7712	1.05029	262.336	73.9021	168.119	160.069
CDR20291_1036_spoIIIAG_stage_iii_sporulation_protein_ag	0.152454	0.495958	0.324206	349.604	184.906	267.255	824.337
CDR20291_1037_spoIIIAH_stage_III_sporulation_protein_AH	1.81566	0.37676	1.09621	474.79	147.945	311.368	284.04
CDR20291_1052_spo0A_stage_0_sporulation_protein_A	1122.82	1528.9	1325.86	5563.95	6802.34	6183.15	4.6635
CDR20291_1073_-_hypothetical_protein	10.9393	7.49431	9.21681	146.282	93.8019	120.042	13.0242
CDR20291_1080_-_phage-related_DNA-directed_RNA_polymerase_7_kDa_polypeptide	3.16333	5.30647	4.2349	22.3451	56.1116	39.2283	9.26311
CDR20291_1081_-_hypothetical_protein	3.31898	2.16807	2.74352	26.2701	3.87943	15.0748	5.49467
CDR20291_1082_-_hypothetical_protein	3.31566	2.9539	3.13478	32.486	8.98905	20.7375	6.6153
CDR20291_1083_-_hypothetical_protein	2.32642	4.32191	3.32416	35.2736	5.23359	20.2536	6.09284
CDR20291_1084_-_hypothetical_protein	5.03773	3.68951	4.36362	40.79	8.72732	24.7587	5.67388
CDR20291_1099_-_branched-chain_amino_acid_transport_system_carrier_protein	9.50337	12.8873	11.1953	2783.38	4227.09	3505.24	313.098
CDR20291_1111_-_hypothetical_protein	8.66295	4.17391	6.41843	42.3868	14.337	28.3619	4.41882
CDR20291_1130_-_small_acid-soluble_spore_protein	0.69254	0.646678	0.669609	29.3376	12.9695	21.1535	31.5909
CDR20291_1131_dacF_D-alanyl-D-alanine_carboxypeptidase	1.55464	1.67503	1.61484	67.7517	26.3118	47.0318	29.1248
CDR20291_1137_-_hypothetical_protein	3.07601	3.55196	3.31399	126.942	40.749	83.8455	25.3005
CDR20291_1138_-_hypothetical_protein	2.77731	3.41101	3.09416	117.98	45.5134	81.7467	26.4197
CDR20291_1141_-_hypothetical_protein	1.04036	0.777174	0.908767	46.7534	8.96186	27.8576	30.6543
CDR20291_1142_-_hypothetical_protein	3.38758	2.02448	2.70603	13.3169	6.1489	9.7329	3.59675
CDR20291_1160_-_polysaccharide_deacetylase	9.06872	7.57066	8.31969	296.51	95.307	195.909	23.5476
CDR20291_1162_-_hypothetical_protein	91.9571	137.525	114.741	491.936	277.911	384.923	3.35471
CDR20291_1191_-_lantibiotic_ABC_transporter_ATP-binding_protein	1.43514	1.9906	1.71287	10.405	3.08653	6.74576	3.93828
CDR20291_1192_-_lantibiotic_ABC_transporter_permease	0.749925	0.543859	0.646892	4.09378	2.16836	3.13107	4.84017
CDR20291_1196_-_hypothetical_protein	0.743125	1.54347	1.1433	27.2452	5.63862	16.4419	14.3811
CDR20291_1230_-_LamB/YcsF_family_protein	6.15154	7.55592	6.85373	22.7696	25.7642	24.2669	3.54069
CDR20291_1231_-_transporter	9.56303	5.52526	7.54415	29.3484	23.2469	26.2977	3.48584
CDR20291_1232_-_allophanate_hydrolase_subunit_1	9.92958	7.10286	8.51622	47.3455	32.2041	39.7748	4.67048
CDR20291_1233_-_allophanate_hydrolase_subunit_2	10.5886	8.24768	9.41814	32.8489	32.1231	32.486	3.4493
CDR20291_1235_-_chloromuconate_cycloisomerase	0.130338	1.09536	0.612849	130.708	105.173	117.941	192.446
CDR20291_1236_-_hypothetical_protein	0.00117546	1.35666	0.678918	162.197	105.334	133.766	197.028
CDR20291_1237_-_esterase	3.4518	3.92206	3.68693	181.857	134.319	158.088	42.8779
CDR20291_1244_-_peptidase	3.90777	4.18942	4.04859	61.6664	18.6708	40.1686	9.92161
CDR20291_1249_-_nonribosomal_peptide_synthetase	26.9976	29.1794	28.0885	174.025	75.0791	124.552	4.43427
CDR20291_1263_-_hypothetical_protein	0.00318114	0.00297048	0.00307581	48.3806	11.7148	30.0477	9769.04
CDR20291_1271_-_hypothetical_protein	16.2223	13.6361	14.9292	207.86	245.727	226.793	15.1913
CDR20291_1276_-_hypothetical_protein	26.0476	26.2585	26.1531	121.926	132.724	127.325	4.86846
CDR20291_1279_-_exported_polysaccharide_deacetylase	0.00165419	0.472663	0.237159	52.525	19.2333	35.8792	151.288
CDR20291_1312_-_hypothetical_protein	30.2923	31.7358	31.0141	155.225	61.1199	108.172	3.48785
CDR20291_1326_-_ferrous_iron_transport_protein	29.1138	14.6938	21.9038	43.9759	110.798	77.3869	3.53304
CDR20291_1327_feoA1_ferrous_iron_transport_protein_A	16.4749	12.7778	14.6264	70.3758	96.9726	83.6742	5.72078
CDR20291_1335_-_lipoprotein	6.39594	4.33274	5.36434	125.559	60.4153	92.9871	17.3343
CDR20291_1360_-_hypothetical_protein	8.30758	7.71566	8.01162	609.057	201.741	405.399	50.6014
CDR20291_1392_-_acyl_carrier_protein_phosphodiesterase	28.0621	21.843	24.9525	97.9395	65.8301	81.8848	3.28162
CDR20291_1393_-_hypothetical_protein	98.1162	128.101	113.109	439.498	326.617	383.058	3.38663
CDR20291_1412_-_hypothetical_protein	3.76433	1.08319	2.42376	45.923	14.5724	30.2477	12.4797
CDR20291_1413_ilvC_ketol-acid_reductoisomerase	5.69452	4.93102	5.31277	89.3811	62.7894	76.0853	14.3212
CDR20291_1414_ilvB_acetolactate_synthase_large_subunit	3.434	3.05267	3.24334	79.1505	28.1211	53.6358	16.5372
CDR20291_1454_-_phage_tail_protein	8.60898	15.8568	12.2329	20.9311	55.2372	38.0842	3.11326
CDR20291_1455_-_phage_protein	5.08344	15.5436	10.3135	29.8362	38.4396	34.1379	3.31001
CDR20291_1458_-_hypothetical_protein	12.3752	23.1114	17.7433	34.9433	80.0418	57.4926	3.24024
CDR20291_1461_-_holin	7.70162	11.469	9.58531	24.6406	38.3888	31.5147	3.28781
CDR20291_1465_-_manganese-containing_catalase	0.410621	0.748062	0.579341	103.927	40.0921	72.0096	124.296
CDR20291_1469_-_transposase-like_protein_b	149.389	149.701	149.545	915.717	655.412	785.564	5.25303
CDR20291_1472_-_hypothetical_protein	0.400178	0.32577	0.362974	41.5786	19.0664	30.3225	83.539
CDR20291_1476_-_two-component_histidine_kinase	6.93746	8.69596	7.81671	41.6479	13.0346	27.3412	3.4978
CDR20291_1477_hom2_homoserine_dehydrogenase	7.637	3.94228	5.78964	29.0682	16.0195	22.5438	3.89383
CDR20291_1478_-_hypothetical_protein	384.308	477.621	430.964	4058.44	3203.33	3630.89	8.42502
CDR20291_1501_-_ABC_transporter_permease	1.28889	1.03161	1.16025	3.14033	4.3618	3.75107	3.23298
CDR20291_1510_-_amidohydrolase	65.042	63.9066	64.4743	268.359	226.492	247.425	3.83758
CDR20291_1511_-_hypothetical_protein	98.1355	107.08	102.608	702.391	386.976	544.683	5.30841
CDR20291_1529_sodA_superoxide_dismutase	0.987238	0.802561	0.894899	20.3343	6.03634	13.1853	14.7339
CDR20291_1545_-_iron_compound_ABC_transporter_permease	5.02397	3.10436	4.06417	19.0463	8.26237	13.6543	3.35969
CDR20291_1546_-_iron_compound_ABC_transporter_permease	1.37469	0.679114	1.0269	5.04672	1.47409	3.2604	3.17499
CDR20291_1562_cysK_cysteine_synthase_A	69.6754	87.4674	78.5714	785.337	643.996	714.667	9.09576
CDR20291_1575_-_hypothetical_protein	0.00199519	0.570098	0.286047	17.5508	5.77481	11.6628	40.7724
CDR20291_1606_-_C4-dicarboxylate_anaerobic_carrier	0.888514	0.829674	0.859094	33.8298	11.2056	22.5177	26.211
CDR20291_1623_-_hypothetical_protein	0.358116	2.54867	1.45339	383.751	117.923	250.837	172.587
CDR20291_1638_grdF_sarcosine_reductase_complex_component_b_subunit_beta	10.0079	9.83545	9.92168	42.1352	21.502	31.8186	3.20698
CDR20291_1640_gltC_sodium/glutamate_symporter	0.217841	0.40683	0.312335	26.0391	2.81478	14.4269	46.1905
CDR20291_1655_-_iron-sulfur_protein	11.1147	13.9976	12.5562	63.4419	24.5878	44.0149	3.50544
CDR20291_1659_-_hypothetical_protein	264.038	261.181	262.61	848.015	864.583	856.299	3.26073
CDR20291_1660_-_Nudix_family_hydrolase	140.906	167.372	154.139	550.915	470.071	510.493	3.3119
CDR20291_1683_-_hypothetical_protein	3.24522	1.36464	2.30493	67.7565	9.40314	38.5798	16.738
CDR20291_1684_-_hypothetical_protein	2.09704	1.10862	1.60283	88.6175	13.1968	50.9072	31.7608
CDR20291_1688_-_hypothetical_protein	6.23551	6.16793	6.20172	28.0295	28.2746	28.152	4.53939
CDR20291_1691_-_nitrite_and_sulfite_reductase_subunit	61.3976	93.0266	77.2121	293.25	1003.76	648.505	8.39901
CDR20291_1692_-_pyridine_nucleotide-disulfide_oxidoreductase	80.9645	99.8871	90.4258	295.018	1022.11	658.564	7.28292
CDR20291_1697_-_hydrolase	31.9964	27.5034	29.7499	892.198	818.411	855.304	28.7498
CDR20291_1698_-_cell_surface_protein	34.0193	34.9822	34.5007	666.166	576.668	621.417	18.0117
CDR20291_1766_yobD_transcription_regulator_(yobd_protein)	2.52367	3.28716	2.90542	9.60358	12.4793	11.0414	3.8003
CDR20291_1773_-_hypothetical_protein	1.90686	0.89029	1.39857	3.59163	7.38096	5.4863	3.92277
CDR20291_1795_-_helicase	0.917311	1.05713	0.98722	2.89993	3.48703	3.19348	3.23482
CDR20291_1808_-_sigma_factor	2.25792	2.10839	2.18316	16.8507	9.72504	13.2879	6.08654
CDR20291_1810_-_hypothetical_protein	26.8158	26.8856	26.8507	201.231	97.3827	149.307	5.56063
CDR20291_1820_-_hypothetical_protein	16.0126	32.975	24.4938	169.132	315.561	242.346	9.8942
CDR20291_1826_-_site-specific_recombinases	1.70013	0.975477	1.3378	23.6193	5.0012	14.3102	10.6968
CDR20291_1830_pduV_ethanolamine/propanediol_utilization_protein	13.3924	11.3897	12.391	70.871	42.2492	56.5601	4.56459
CDR20291_1834_eutB_ethanolamine/propanediol_ammonia-lyase_heavy_chain	0.765838	1.80928	1.28756	32.9757	2.64184	17.8088	13.8314
CDR20291_1836_eutL_ethanolamine/propanediol_utilization_protein	1.06422	0.596249	0.830234	11.5907	2.56598	7.07834	8.52571
CDR20291_1841_-_propanediol/ethanolamine_utilization_protein	0.441906	1.23793	0.839918	17.4031	2.3605	9.8818	11.7652
CDR20291_1844_-_ethanolamine/propanediol_utilization_protein	0.252175	0.632551	0.442363	20.1099	1.62921	10.8696	24.5716
CDR20291_1845_eutH_ethanolamine/propanediol_transporter	0.252175	1.55367	0.902922	10.4134	2.57958	6.49649	7.19496
CDR20291_1851_-_hypothetical_protein	0.297244	0.178163	0.237704	298.638	37.2939	167.966	706.62
CDR20291_1852_-_hypothetical_protein	0.495866	0.205343	0.350604	268.288	76.8402	172.564	492.19
CDR20291_1853_-_hypothetical_protein	29.6701	37.7239	33.697	289.317	94.6458	191.981	5.69728
CDR20291_1858_spoVS_stage_V_sporulation_protein_S	468.143	524.314	496.228	1199.55	2018.36	1608.95	3.24237
CDR20291_1863_-_hypothetical_protein	0.00305304	0.00285086	0.00295195	195.038	36.4247	115.731	39205.1
CDR20291_1864_-_hypothetical_protein	20.8159	19.5603	20.1881	660.288	220.957	440.623	21.8259
CDR20291_1889_-_acyl-CoA_thioesterase	4.14771	2.70171	3.42471	17.032	6.38925	11.7106	3.41945
CDR20291_1890_-_hypothetical_protein	21.072	22.9061	21.989	563.724	279.688	421.706	19.178
CDR20291_1906_-_transposase-like_protein_b	81.3241	85.1425	83.2333	374.738	253.854	314.296	3.77608
CDR20291_1911_-_cell_surface_protein	17.7156	14.8823	16.299	158.291	45.1889	101.74	6.24212
CDR20291_1917_-_hypothetical_protein	42.2647	73.9888	58.1268	232.162	147.75	189.956	3.26796
CDR20291_1925_fldX_flavodoxin	7.76835	1.21196	4.49015	17.6082	19.4218	18.515	4.12347
CDR20291_1926_ispD_major_intracellular_serine_protease	0.295542	0.551942	0.423742	39.4689	17.7711	28.62	67.5411
CDR20291_1927_ilvD_dihydroxy-acid_dehydratase	10.9078	9.52059	10.2142	122.326	140.133	131.23	12.8478
CDR20291_1943_argF_ornithine_carbamoyltransferase	2.62804	2.63338	2.63071	12.138	8.15613	10.1471	3.85716
CDR20291_1946_argJ_bifunctional_glutamate_N-acetyltransferase/amino-acid_acetyltransferase	0.457144	0.299228	0.378186	3.414	2.95585	3.18492	8.42158
CDR20291_1947_argC_N-acetyl-gamma-glutamyl-phosphate_reductase	0.801685	0.972682	0.887184	3.7813	2.89637	3.33883	3.76341
CDR20291_1948_-_hypothetical_protein	3.15043	2.37876	2.76459	15.3226	15.5554	15.439	5.58454
CDR20291_1949_-_hypothetical_protein	18.081	16.1846	17.1328	173	45.3493	109.175	6.37226
CDR20291_1982_pbuX_xanthine_permease	1.25324	0.708903	0.981071	3.21684	3.86239	3.53961	3.60791
CDR20291_1991_-_peptidase	11.7586	10.7654	11.262	39.0716	50.0613	44.5665	3.95724
CDR20291_2004_-_hypothetical_protein	4.26029	3.83573	4.04801	18.0789	6.63467	12.3568	3.05256
CDR20291_2019_-_hypothetical_protein	7.38763	13.0322	10.2099	73.8286	47.6602	60.7444	5.94955
CDR20291_2022_-_copper-transporting_P-type_ATPase	118.235	64.9158	91.5754	287.34	457.389	372.365	4.06621
CDR20291_2028_-_hypothetical_protein	2.17077	1.26688	1.71883	134.054	28.4386	81.2463	47.2685
CDR20291_2048_-_D-alanyl-D-alanine_carboxypeptidase	4.8965	2.07053	3.48352	31.5826	13.0161	22.2994	6.40139
CDR20291_2049_-_hypothetical_protein	2.56705	2.57755	2.5723	24.7189	6.08052	15.3997	5.98675
CDR20291_2056_-_endonuclease/exonuclease/phosphatase	1.10477	1.65057	1.37767	7.23608	3.11157	5.17382	3.75549
CDR20291_2064_gabT_4-aminobutyrate_aminotransferase	36.7107	41.4526	39.0817	2633.56	4885.48	3759.52	96.1966
CDR20291_2065_-_hypothetical_protein	3.98996	3.04803	3.51899	15.0932	7.11184	11.1025	3.15503
CDR20291_2070_ldh_L-lactate_dehydrogenase	113.729	135.082	124.406	393.184	399.426	396.305	3.18559
CDR20291_2089_-_n-acetylmuramoyl-l-alanine_amidase	70.211	52.4379	61.3244	264.194	127.447	195.821	3.19319
CDR20291_2091_-_phage_protein	7.12867	4.93158	6.03012	73.0729	15.8656	44.4693	7.37452
CDR20291_2103_-_subunit_of_oxidoreductase	2.06223	0.948673	1.50545	11.3242	6.79771	9.06095	6.01876
CDR20291_2104_-_subunit_of_oxidoreductase	0.707219	0.852997	0.780108	2.80584	8.18626	5.49605	7.04524
CDR20291_2105_-_subunit_of_oxidoreductase	0.397716	0.495171	0.446443	7.45457	8.47821	7.96639	17.8441
CDR20291_2106_-_oxidoreductase,_ferredoxin_subunit	1.76203	0.602218	1.18212	7.22457	7.91164	7.56811	6.40212
CDR20291_2108_-_lactose_permease	0.291825	0.0908332	0.191329	0.747407	3.30659	2.027	10.5943
CDR20291_2129_nirC_nitrite_transporter	0.716605	0.334575	0.52559	4.33936	2.44725	3.3933	6.45618
CDR20291_2145_-_hypothetical_protein	9.35228	6.42166	7.88697	304.273	141.157	222.715	28.2383
CDR20291_2146_cspC_germination-specific_protease	12.0688	4.24627	8.15753	194.297	54.0425	124.17	15.2215
CDR20291_2147_cspBA_germination-specific_protease	5.48775	5.01711	5.25243	151.374	46.2911	98.8325	18.8165
CDR20291_2152_kamA_L-lysine_2,3-aminomutase	76.7701	71.2584	74.0143	285.293	262.534	273.913	3.70082
CDR20291_2161_-_proton-dependent_oligopeptide_transporter	32.9413	47.989	40.4652	291.571	59.7146	175.643	4.34059
CDR20291_2168_fruK_1-phosphofructokinase	4.02277	3.44265	3.73271	18.6882	7.52349	13.1058	3.51108
CDR20291_2174_-_sodium:solute_symporter	4.37545	3.64974	4.0126	18.5956	11.2252	14.9104	3.7159
CDR20291_2204_-_hypothetical_protein	1.0427	0.6491	0.8459	4.84105	1.07505	2.95805	3.49693
CDR20291_2260_-_carbon_starvation_protein	7.70243	8.78443	8.24343	554.899	239.98	397.44	48.2129
CDR20291_2261_-_hypothetical_protein	1.71782	1.81793	1.76788	823.041	172.837	497.939	281.66
CDR20291_2262_-_hypothetical_protein	2.74709	4.87465	3.81087	531.184	142.858	337.021	88.4368
CDR20291_2285_-_hypothetical_protein	0.208072	0.777174	0.492623	19.862	5.60116	12.7316	25.8445
CDR20291_2312_-_peptidase	6.75994	5.93121	6.34558	29.9727	15.5866	22.7797	3.58985
CDR20291_2313_acp_sodium/proton-dependent_alanine_carrier_protein	1.58098	1.06021	1.32059	10.426	2.90283	6.66441	5.04652
CDR20291_2314_-_transporter	1.5538	1.11795	1.33587	33.761	4.63533	19.1982	14.3712
CDR20291_2315_-_aminotransferase	1.26651	0.537561	0.902035	34.0371	7.57956	20.8083	23.0682
CDR20291_2316_-_phosphate_butyryltransferase	0.778526	1.01776	0.898143	30.6626	1.66344	16.163	17.996
CDR20291_2317_-_butyrate_kinase	0.920117	0.122741	0.521429	26.1297	3.39688	14.7633	28.3131
CDR20291_2318_-_oxidoreductase_subunit	1.79434	2.20413	1.99924	33.2088	11.1463	22.1776	11.093
CDR20291_2319_-_oxidoreductase_subunit	0.96667	1.91504	1.44085	40.7639	11.9926	26.3783	18.3074
CDR20291_2320_-_oxidoreductase_subunit	3.10196	0.709937	1.90595	35.45	12.1706	23.8103	12.4926
CDR20291_2321_-_oxidoreductase_ferredoxin_subunit	0.00689248	0.00643604	0.00666426	31.3566	13.5816	22.4691	3371.58
CDR20291_2323_-_nitrite/sulfite_reductase	0.809305	0.503808	0.656556	24.8343	3.92052	14.3774	21.8982
CDR20291_2334_spoIV_stage_IV_sporulation_protein	37.7174	33.4211	35.5692	187.064	51.3779	119.221	3.3518
CDR20291_2335_-_hypothetical_protein	3.80771	1.97181	2.88976	329.315	73.6555	201.485	69.7239
CDR20291_2336_-_sigma_54_modulation_protein	66.5321	109.109	87.8205	368.682	361.456	365.069	4.15699
CDR20291_2337_-_hypothetical_protein	1.98404	0.854676	1.41936	252.452	63.2939	157.873	111.228
CDR20291_2361_-_hypothetical_protein	0.552383	0.515803	0.534093	93.5342	18.4735	56.0038	104.858
CDR20291_2362_spoIIP_stage_II_sporulation_protein_P	2.04707	4.55763	3.30235	300.558	98.9509	199.754	60.4886
CDR20291_2363_gpr_germination_protease	0.00143051	0.681249	0.34134	196.893	65.3658	131.129	384.161
CDR20291_2389_comE_competence_protein	1.38213	0.860403	1.12127	7.85751	3.30164	5.57958	4.97614
CDR20291_2394_-_histidinol-phosphate_aminotransferase	71.6028	80.5279	76.0653	500.024	382.182	441.103	5.799
CDR20291_2395_-_cation-transporting_ATPase	7.43147	7.6074	7.51943	62.011	18.118	40.0645	5.32813
CDR20291_2449_-_hypothetical_protein	2.62642	1.53348	2.07995	30.7476	8.61973	19.6837	9.46353
CDR20291_2452_-_PTS_system_transporter_subunit_IIA	0.656748	2.70621	1.68148	5.57962	131.897	68.7383	40.8797
CDR20291_2453_-_PTS_system_transporter_subunit_IIB	1.27196	1.95481	1.61339	15.9949	355.691	185.843	115.188
CDR20291_2454_-_PTS_system_transporter_subunit_IIC	2.1574	1.99612	2.07676	8.97706	207.7	108.339	52.1671
CDR20291_2455_-_alpha-mannosidase	4.94841	3.2013	4.07486	15.271	114.054	64.6625	15.8687
CDR20291_2485_-_oligosaccharide_deacetylase	1.62366	0.83322	1.22844	26.8492	5.53505	16.1921	13.181
CDR20291_2486_-_general_stress_protein	2.3056	1.34557	1.82559	39.9579	5.23902	22.5985	12.3787
CDR20291_2487_-_carbon_starvation_protein	48.7994	39.5457	44.1726	175.55	405.002	290.276	6.57141
CDR20291_2492_-_ADP-ribosyltransferase_binding_protein	62.5703	109.265	85.9176	219.51	297.124	258.317	3.00657
CDR20291_2500_-_hypothetical_protein	14.6421	17.2393	15.9407	66.622	49.1699	57.8959	3.63196
CDR20291_2501_-_transposase-like_protein_b	99.0739	97.5465	98.3102	569.652	320.967	445.31	4.52964
CDR20291_2509_-_hypothetical_protein	106.822	111.951	109.386	442.431	581.999	512.215	4.68262
CDR20291_2513_spoIVA_stage_IV_sporulation_protein_A	2.32202	1.56605	1.94403	820.594	363.149	591.871	304.455
CDR20291_2522_-_hypothetical_protein	2.58005	2.43455	2.5073	53.8432	28.9071	41.3751	16.5019
CDR20291_2523_-_hypothetical_protein	3.01904	2.9475	2.98327	109.46	31.4371	70.4485	23.6145
CDR20291_2524_-_hypothetical_protein	1.93956	1.25385	1.59671	54.8703	13.5356	34.203	21.421
CDR20291_2530_sigG_sporulation_sigma_factor_SigG	5.88201	5.81519	5.8486	1026.28	436.349	731.314	125.041
CDR20291_2531_sigE_sporulation_sigma_factor_SigE	4.76799	5.95043	5.35921	418.375	209.516	313.945	58.5806
CDR20291_2532_spoIIGA_sporulation_sigma-E_factor_processing_peptidase	4.51152	1.40717	2.95934	206.16	94.8851	150.523	50.8635
CDR20291_2538_-_cell_division_protein	12.4818	7.45442	9.96811	88.0721	37.0893	62.5807	6.27809
CDR20291_2544_spoVD_stage_V_sporulation_protein_Din)	2.36274	4.14481	3.25378	251.991	136.803	194.397	59.7451
CDR20291_2545_-_hypothetical_protein	0.800003	4.64327	2.72164	295.5	129.678	212.589	78.1107
CDR20291_2564_thlA2_acetyl-CoA_acetyltransferase	0.3542	0.110248	0.232224	1.97093	3.89369	2.93231	12.6271
CDR20291_2565_ctfA_butyrate--acetoacetate_CoA-transferase_subunit_A	0.211873	0.197842	0.204857	1.30306	3.09106	2.19706	10.7248
CDR20291_2567_bdhA_3-hydroxybutyrate_dehydrogenase	2.25535	2.15807	2.20671	6.87263	10.0893	8.48096	3.84326
CDR20291_2568_-_permease	0.519306	1.84994	1.18462	6.3212	3.41008	4.86564	4.10733
CDR20291_2569_-_Calcium-chelating_exported_protein	0.600649	0.420655	0.510652	54.5244	18.0459	36.2852	71.0565
CDR20291_2574_-_hypothetical_protein	2.3795	2.49966	2.43958	129.065	18.4816	73.7733	30.2402
CDR20291_2575_-_hypothetical_protein	3.25522	0.562694	1.90896	50.7124	2.50639	26.6094	13.9392
CDR20291_2576_sspA_small_acid-soluble_spore_protein_A	680.819	744.637	712.728	4122.3	3965.55	4043.93	5.67387
CDR20291_2590_brnQ_branched-chain_amino_acid_transport_system_carrier_protein	40.3405	48.565	44.4528	330.509	541.74	436.125	9.81097
CDR20291_2598_-_hypothetical_protein	1.63958	0.429282	1.03443	4.60972	2.17393	3.39182	3.27893
CDR20291_2626_-_carbon-nitrogen_hydrolase	62.266	87.416	74.841	201.194	324.149	262.671	3.50973
CDR20291_2627_-_cytosine_permease	27.3872	40.9483	34.1677	89.0884	135.071	112.08	3.28028
CDR20291_2650_uppS_UDP_pyrophosphate_synthetase	12.1279	12.5418	12.3348	130.459	55.6717	93.0653	7.54491
CDR20291_2689_-_hypothetical_protein	12.5295	8.16111	10.3453	193.451	93.7614	143.606	13.8813
CDR20291_2697_-_hypothetical_protein	2.20953	0.610872	1.4102	560.817	246.71	403.764	286.316
CDR20291_2698_-_hypothetical_protein	0.429631	0.80236	0.615996	121.991	31.4487	76.7198	124.546
CDR20291_2701_-_gluconate_permease	1.71107	1.74519	1.72813	2.37379	32.0842	17.229	9.96973
CDR20291_2708_-_amino_acid_racemase	60.7266	76.5701	68.6483	330.253	446.429	388.341	5.65696
CDR20291_2710_-_hypothetical_protein	0.26759	0.764602	0.516096	43.0148	28.1507	35.5827	68.946
CDR20291_2711_-_hypothetical_protein	0.593902	1.80531	1.19961	91.5115	37.313	64.4123	53.6945
CDR20291_2712_-_peptidase	0.356012	0.110812	0.233412	53.5589	33.7392	43.6491	187.004
CDR20291_2715_-_flavodoxin	137.868	139.192	138.53	501.403	430.756	466.079	3.36447
CDR20291_2716_tlpB_transposase-like_protein_B	128.183	129.531	128.857	547.872	358.921	453.397	3.5186
CDR20291_2719_-_aspartate_aminotransferase	23.7146	26.4411	25.0779	362.674	352.288	357.481	14.2549
CDR20291_2724_-_transport-related_ATPase	3.8625	2.34202	3.10226	136.678	39.0623	87.8701	28.3246
CDR20291_2725_glyA_serine_hydroxymethyltransferase	3.49158	2.68858	3.09008	40.5478	20.7878	30.6678	9.9246
CDR20291_2726_abgT_aminobenzoyl-glutamate_transport_protein	0.846248	0.522283	0.684265	29.5475	11.1555	20.3515	29.7421
CDR20291_2727_-_peptidase	0.350631	0.109137	0.229884	17.5597	5.20179	11.3807	49.5065
CDR20291_2728_-_hypothetical_protein	3.32343	1.31295	2.31819	14.2299	3.99149	9.11069	3.93009
CDR20291_2729_-_two-component_response_regulator	0.199142	0.929774	0.564458	6.58697	1.42113	4.00405	7.09362
CDR20291_2730_-_two-component_sensor_histidine_kinase	1.5097	1.94789	1.7288	15.1575	2.7887	8.9731	5.19038
CDR20291_2736_rbr_rubrerythrin	2.78048	6.50172	4.6411	227.503	57.1249	142.314	30.6638
CDR20291_2750_-_D-aminoacylase	5.76722	6.31759	6.0424	31.8366	38.0781	34.9573	5.78534
CDR20291_2751_-_hypothetical_protein	5.54338	3.25914	4.40126	24.5891	26.4984	25.5437	5.80374
CDR20291_2752_-_hypothetical_protein	3.34119	3.63625	3.48872	27.6777	30.6818	29.1797	8.36403
CDR20291_2753_-_dipeptidase	2.49287	3.78903	3.14095	33.2412	46.9622	40.1017	12.7674
CDR20291_2755_-_esterase/halogenase	23.2911	25.3703	24.3307	396.105	95.4147	245.76	10.1008
CDR20291_2756_-_bacterioferritin	31.3679	30.7177	31.0428	426.057	136.376	281.216	9.05899
CDR20291_2764_-_oxidoreductase	4.79165	3.53458	4.16312	36.0895	9.85218	22.9708	5.5177
CDR20291_2779_celB_PTS_system_lichenan-specific_transporter_subunit_IIC	12.6584	8.49558	10.577	47.3573	88.8757	68.1165	6.44006
CDR20291_2780_licB_PTS_system_lichenan-specific_transporter_subunit_IIB	34.6077	44.7978	39.7028	80.5967	233.365	156.981	3.9539
CDR20291_2787_ntpD_V-type_ATP_synthase_subunit_D	50.2883	56.5013	53.3948	1634.59	2109.7	1872.14	35.0623
CDR20291_2788_ntpB_V-type_ATP_synthase_subunit_B	67.8978	65.095	66.4964	1993.17	2784.75	2388.96	35.9262
CDR20291_2789_ntpA_V-type_ATP_synthase_subunit_A	58.5483	53.6124	56.0804	1793.81	2263.29	2028.55	36.1722
CDR20291_2790_ntpG_V-type_ATP_synthase_subunit_F	56.9809	54.4976	55.7392	1796.57	2473.26	2134.91	38.3018
CDR20291_2791_ntpC_V-type_ATP_synthase_subunit_C	57.516	54.7027	56.1093	1786.15	1748.99	1767.57	31.5022
CDR20291_2792_ntpE_V-type_sodium_ATP_synthase_subunit_E	106.099	113.963	110.031	2876	3539.99	3207.99	29.1554
CDR20291_2793_ntpK_V-type_ATP_synthase_subunit_K	54.3443	70.7671	62.5557	1800.13	2504.68	2152.41	34.4078
CDR20291_2794_ntpI_V-type_sodium_ATP_synthase_subunit_I	81.2818	84.4026	82.8422	1859.37	2357.9	2108.64	25.4536
CDR20291_2795_-_hypothetical_protein	101.732	115.017	108.374	2182.79	3145.42	2664.11	24.5824
CDR20291_2796_-_hypothetical_protein	30.5774	29.5775	30.0774	142.546	187.189	164.868	5.48143
CDR20291_2849_-_PTS_system_transporter_subunit_IIC	667.241	749.219	708.23	1465.22	3955.19	2710.2	3.82673
CDR20291_2850_-_PTS_system_transporter_subunit_IIB	891.075	930.202	910.639	1596.32	6056.49	3826.41	4.20189
CDR20291_2851_-_PTS_system_transporter_subunit_IIA	526.483	528.177	527.33	1186.89	3540.49	2363.69	4.48237
CDR20291_2852_-_transcription_antiterminator	609.054	700.273	654.663	1753.15	4207.88	2980.51	4.55274
CDR20291_2857_-_hypothetical_protein	4.3591	4.61315	4.48613	194.235	47.4672	120.851	26.9389
CDR20291_2858_-_hypothetical_protein	2.54824	2.22668	2.38746	181.427	44.1768	112.802	47.2477
CDR20291_2859_-_hypothetical_protein	1.32317	2.50894	1.91606	378.422	75.261	226.841	118.39
CDR20291_2867_-_aminotransferase	16.2481	14.4545	15.3513	72.6173	60.0586	66.338	4.32132
CDR20291_2882_-_hypothetical_protein	0.502983	1.17419	0.838587	6.41868	6.00005	6.20937	7.40456
CDR20291_2883_-_PTS_system_transporter_subunit_IIC	2.34848	3.2866	2.81754	16.7883	20.6622	18.7252	6.64596
CDR20291_2884_-_PTS_system,_IIb_component	1.96094	3.46422	2.71258	4.05887	26.8882	15.4735	5.70436
CDR20291_2897_-_hypothetical_protein	3.5528	2.90336	3.22808	17.7457	6.33592	12.0408	3.73002
CDR20291_2913_gatY_tagatose-bisphosphate_aldolase	1.04157	0.149405	0.595487	3.44826	12.6511	8.04968	13.5178
CDR20291_2914_tagT_PTS_system_transporter_subunit_IIABC	3.76168	3.05123	3.40645	6.89023	27.461	17.1756	5.04208
CDR20291_2915_tagK_tagatose_(1)-phosphate-kinase	2.74368	2.58063	2.66215	7.79561	20.6649	14.2303	5.34539
CDR20291_2918_ascB_6-phospho-beta-glucosidase	6.77863	3.8335	5.30607	26.2242	12.2537	19.2389	3.62584
CDR20291_2927_-_cellobiose-phosphate_degrading_protein	14.2385	19.347	16.7928	83.8617	84.0129	83.9373	4.99842
CDR20291_2928_-_PTS_system_transporter_subunit_IIABC	10.4449	19.8406	15.1427	92.2603	96.0467	94.1535	6.21773
CDR20291_2930_treA_trehalose-6-phosphate_hydrolase	30.0662	44.2794	37.1728	118.092	117.093	117.593	3.1634
CDR20291_2931_-_amino_acid_permease	16.9534	14.5043	15.7288	59.3904	203.984	131.687	8.37233
CDR20291_2932_-_glutamine_amidotransferase	17.5238	15.1999	16.3619	55.833	242.258	149.046	9.10933
CDR20291_2934_bglA1_6-phospho-beta-glucosidase	15.5029	11.5632	13.533	36.4995	50.237	43.3683	3.20462
CDR20291_2947_-_pentose-5-phosphate_3-epimerase	0.582429	4.35087	2.46665	9.72272	10.1368	9.92976	4.02561
CDR20291_2950_-_transposase-like_protein_b	177.276	187.691	182.483	811.583	510.594	661.088	3.62273
CDR20291_2951_-_amidohydrolase	3.85694	4.6929	4.27492	32.3105	18.416	25.3633	5.93304
CDR20291_2952_-_amidohydrolase	3.93393	2.24025	3.08709	21.9163	10.7677	16.342	5.29366
CDR20291_2962_-_enoate_reductase	1.57047	0.799891	1.18518	5.39381	3.11078	4.2523	3.58789
CDR20291_2967_-_nitroreductase	7.59218	12.7694	10.1808	41.6982	25.7	33.6991	3.31007
CDR20291_2978_-_PTS_system_transporter_subunit_IIABC	2.95255	2.51238	2.73246	3.8058	12.8471	8.32645	3.04723
CDR20291_3033_xdhA3_xanthine_dehydrogenase,_molybdenum_binding_and_iron-sulfur_binding_subunits	4.83561	4.71932	4.77747	64.0571	90.4724	77.2648	16.1728
CDR20291_3034_-_D-hydantoinase	5.30002	9.34514	7.32258	69.7611	119.752	94.7566	12.9403
CDR20291_3035_-_dihydroorotate_dehydrogenase,_catalytic_subunit	12.7324	15.6502	14.1913	125.41	216.647	171.029	12.0516
CDR20291_3036_pbuX_xanthine_permease	10.5586	10.0534	10.306	136.681	191.858	164.269	15.9392
CDR20291_3037_-_chlorohydrolase/aminohydrolase	18.1756	19.2349	18.7052	157.226	302.508	229.867	12.2889
CDR20291_3038_-_D-aminoacylase	32.9012	20.8286	26.8649	250.214	421.398	335.806	12.4998
CDR20291_3039_-_peptidase	32.5555	20.177	26.3663	239.973	380.658	310.315	11.7694
CDR20291_3040_dpaL2_diaminopropionate_ammonia-lyase	29.7788	14.367	22.0729	197.402	346.268	271.835	12.3153
CDR20291_3043_tdcF_regulatory_endoribonuclease	72.1636	83.4185	77.791	261.739	462.638	362.188	4.65591
CDR20291_3090_bclA2_exosporium_glycoprotein	9.3143	5.58347	7.44888	62.534	20.2772	41.4056	5.55863
CDR20291_3092_-_hypothetical_protein	7.84604	7.43558	7.64081	16.176	50.8319	33.504	4.38487
CDR20291_3095_-_single-stranded_DNA-binding_protein	3.99543	6.34764	5.17154	605.004	143.316	374.16	72.3499
CDR20291_3106_-_polysaccharide_deacetylase	9.64396	10.4013	10.0226	166.131	51.4645	108.798	10.8552
CDR20291_3107_sspB_small_acid-soluble_spore_protein_B	444.76	380.636	412.698	2361.86	1485.99	1923.92	4.66182
CDR20291_3109_-_hypothetical_protein	1.89202	3.74805	2.82003	102.232	19.3016	60.7668	21.5482
CDR20291_3115_-_polysaccharide_deacetylase	1.34493	0.941901	1.14342	130.13	37.1914	83.6607	73.1674
CDR20291_3116_-_iron-only_hydrogenase	0.191341	0.53601	0.363675	71.9652	24.8307	48.398	133.08
CDR20291_3125_-_hypothetical_protein	10.8747	7.15743	9.01606	47.2135	14.6906	30.952	3.43299
CDR20291_3136_-_phosphosugar_isomerase	33.3992	42.1714	37.7853	139.351	98.3634	118.857	3.14559
CDR20291_3137_-_PTS_system_transporter_subunit_IID	20.1721	18.0166	19.0943	68.8946	48.7072	58.8009	3.07949
CDR20291_3139_-_PTS_system_transporter_subunit_IIA	9.61427	8.25457	8.93442	34.9393	19.6904	27.3148	3.05726
CDR20291_3155_-_type_IV_pilin	8.21859	3.51151	5.86505	60.5246	21.9034	41.214	7.02705
CDR20291_3156_-_type_IV_pilus-assembly_protein	7.23573	6.58525	6.91049	54.8685	13.0061	33.9373	4.91098
CDR20291_3157_-_type_IV_pilus-assembly_protein	18.034	20.5778	19.3059	76.1578	40.5705	58.3642	3.02313
CDR20291_3158_-_hypothetical_protein	29.4144	33.7166	31.5655	170.509	56.7898	113.649	3.60043
CDR20291_3159_-_ATP/GTP-binding_protein	3.22223	2.48024	2.85123	363.729	84.7183	224.224	78.6409
CDR20291_3173_-_transporter	0.758881	0.607394	0.683137	31.5298	5.11572	18.3228	26.8215
CDR20291_3182_-_hypothetical_protein	10.9653	7.80379	9.38454	50.9381	38.3605	44.6493	4.75775
CDR20291_3193_bclA3_exosporium_glycoprotein	11.7109	7.24439	9.47765	52.2996	25.9414	39.1205	4.12766
CDR20291_3194_-_glycosyl_transferase	8.97643	4.40161	6.68902	43.5148	20.0461	31.7804	4.75114
CDR20291_3207_-_ABC_transporter_permease	3.43389	3.24779	3.34084	16.6616	10.6946	13.6781	4.09421
CDR20291_3208_-_ABC_transporter_ATP-binding_protein	2.75372	2.05709	2.40541	15.2708	9.42154	12.3462	5.13268
CDR20291_3227_hymA_iron-only_hydrogenase,_electron-transferring_subunit	315.999	364.977	340.488	1751.37	1700.57	1725.97	5.06911
CDR20291_3228_hymB_iron-only_hydrogenase,_electron-transferring_subunit	370.637	378.294	374.466	1689.89	1821.9	1755.89	4.68907
CDR20291_3229_hymC_iron-only_hydrogenase,_catalytic_subunit	448.115	454.017	451.066	2058.71	2352.49	2205.6	4.88975
CDR20291_3276_-_transposase,_mutator_type;_transposase,_mutator_type	2.36093	2.03711	2.19902	36.3779	7.77754	22.0777	10.0398
CDR20291_3280_-_hypothetical_protein	10.8134	16.3805	13.5969	140.504	54.5086	97.5063	7.17119
CDR20291_3289_-_leucine-rich_repeat_protein	8.86616	7.41281	8.13949	50.7004	10.5313	30.6158	3.7614
CDR20291_3293_-_hypothetical_protein	4.48002	6.94294	5.71148	373.73	135.591	254.661	44.5875
CDR20291_3294_-_hypothetical_protein	167.721	220.717	194.219	2082.56	2017.99	2050.28	10.5565
CDR20291_3299_alr_alanine_racemase	348.171	394.996	371.584	1427.49	937.217	1182.35	3.18193
CDR20291_3300_-_lipoprotein	203.03	236.712	219.871	1077.21	599.862	838.536	3.81376
CDR20291_3326_-_oligopeptidase	8.78231	6.72107	7.75169	599.838	215.552	407.695	52.5943
CDR20291_3327_spoIIE_stage_II_sporulation_protein_e	4.07285	4.32619	4.19952	1151.9	724.601	938.25	223.419
CDR20291_3336_spoVT_stage_V_sporulation_protein_T	3.45335	5.35769	4.40552	444.709	147.875	296.292	67.2547
CDR20291_3353_spoVG_stage_V_sporulation_protein_G	1112.83	1746.77	1429.8	3603.94	6693.72	5148.83	3.60108
CDR20291_3359_-_hypothetical_protein	0.843288	0.306562	0.574925	113.918	42.846	78.382	136.334
CDR20291_3376_spmB_spore_maturation_protein_B	0.705885	2.59262	1.64925	30.7431	14.1318	22.4374	13.6046
CDR20291_3377_spmA_spore_maturation_protein_A	0.951798	0.444384	0.698091	62.5138	23.2404	42.8771	61.4205
CDR20291_3387_-_hypothetical_protein	1.91912	0.716814	1.31797	78.1996	19.9452	49.0724	37.2334
CDR20291_3388_-_hypothetical_protein	5.92343	2.30465	4.11404	164.327	147.949	156.138	37.9525
CDR20291_3400_-_spore_cortex-lytic_enzyme	4.39292	4.91135	4.65214	125.542	68.912	97.227	20.8994
CDR20291_3401_spoIIR_stage_II_sporulation_protein	4.74754	3.94272	4.34513	91.8824	44.1869	68.0346	15.6577
CDR20291_3404_-_cell_wall_hydrolase	28.4398	22.6801	25.56	770.003	282.609	526.306	20.591
CDR20291_3418_-_hypothetical_protein	8.36436	5.33714	6.85075	52.187	24.1279	38.1574	5.56982
CDR20291_3439_-_D-alanyl-D-alanine_carboxypeptidase	20.0957	22.1027	21.0992	60.2528	86.4473	73.35	3.47644
CDR20291_3476_-_MerR_family_transcriptional_regulator	245.524	218.192	231.858	1614.2	1056.24	1335.22	5.75878
CDR20291_3477_-_potassium/proton_antiporter	425.459	433.828	429.644	4618.52	2962.16	3790.34	8.82206
CDR20291_3478_-_transposase-like_protein_b	651.39	661.202	656.296	7820.34	4322.74	6071.54	9.25122
CDR20291_3482_-_hypothetical_protein	212.547	246.924	229.736	1418.33	842.065	1130.2	4.91956
CDR20291_3487_kdgA_2-keto-3-deoxy-6-phospho-gluconate_aldolase	7.2957	6.63138	6.96354	25.0187	108.9	66.9594	9.61571
CDR20291_3488_-_dihydrodipicolinate_synthase	6.29936	4.24779	5.27358	10.6775	115.359	63.0183	11.9498
CDR20291_3489_-_sugar-phosphate_isomerase	1.11539	2.96528	2.04033	20.4874	111.313	65.9002	32.2987
CDR20291_3490_-_PTS_system_ascorbate-specific_transporter_subunit_IIC	1.31321	4.08749	2.70035	11.404	58.4974	34.9507	12.943
CDR20291_3491_-_PTS_system,_IIb_component	6.50133	3.61947	5.0604	24.0556	89.9241	56.9898	11.2619
CDR20291_3492_-_transcription_antiterminator	2.08759	1.74794	1.91776	6.47755	59.1917	32.8346	17.1213
CDR20291_3493_-_hypothetical_protein	7.221	6.66232	6.94166	49.6611	16.2073	32.9342	4.74443
CDR20291_3494_-_hypothetical_protein	6.16115	4.3869	5.27402	34.6014	11.6814	23.1414	4.38781
CDR20291_3495_-_hypothetical_protein	6.4293	1.61982	4.02456	16.8611	9.79655	13.3288	3.31187
CDR20291_3496_-_hypothetical_protein	6.78636	7.18651	6.98644	55.6056	18.2345	36.9201	5.28453
CDR20291_3497_-_hypothetical_protein	2.66065	3.29548	2.97806	51.4938	14.6694	33.0816	11.1084
CDR20291_3511_-_peptidase	1.75948	2.30957	2.03452	275.51	70.3931	172.952	85.0083
S4B Table. RPKMO values for genes underexpressed more than 3-fold in the codY null mutant strain.
ORF/Gene number and name	WT-1	WT-2	WT avg	Null-1	Null-2	Null avg	Null/WT
CDR20291_0110_-_hypothetical_protein	20.4024	16.5664	18.4844	1.37889	2.49812	1.9385	0.104872
CDR20291_0113_-_ATP/GTP-binding_protein	5456.61	5422.7	5439.65	1337.53	2197.35	1767.44	0.324918
CDR20291_0114_-_ferredoxin	10201.7	10497.3	10349.5	1960.22	4081.84	3021.03	0.291901
CDR20291_0115_-_2-ketoisovalerate_ferredoxin_reductase	9235.88	9478	9356.94	1664.8	3952.25	2808.53	0.300154
CDR20291_0116_-_subunit_of_oxidoreductase	8635.52	8477.87	8556.69	1649.25	3783.5	2716.38	0.317456
CDR20291_0117_-_subunit_of_oxidoreductase	9025.77	10146.8	9586.28	1660	3878.78	2769.39	0.288891
CDR20291_0180_gluD_NAD-specific_glutamate_dehydrogenase	9219.47	11939.9	10579.7	1496.04	3326.3	2411.17	0.227906
CDR20291_0181_-_hypothetical_protein	32.2545	27.6746	29.9645	6.0919	4.33464	5.21327	0.173981
CDR20291_0230_flgM_negative_regulator_of_flagellin_synthesis_(anti-sigma-d_factor)	252.244	346.536	299.39	140.122	31.136	85.629	0.286012
CDR20291_0487_-_endonuclease	175.41	190.105	182.757	65.1102	53.1551	59.1326	0.323558
CDR20291_0686_plfA_pyruvate_formate-lyase_activating_enzyme	130.648	61.7819	96.215	17.2759	4.05457	10.6652	0.110848
CDR20291_0687_plfB_formate_acetyltransferase	1364.18	680.464	1022.32	48.7908	78.8187	63.8047	0.0624116
CDR20291_0690_-_transcription_antiterminator	114.927	77.8359	96.3815	6.6762	5.9164	6.2963	0.0653269
CDR20291_0691_gutM_glucitol_operon_activator_protein	61.9422	61.7951	61.8687	4.04089	3.83754	3.93921	0.0636706
CDR20291_0692_gutA_PTS_system_glucitol/sorbitol-specific_transporter_subunit_IIC2	70.1135	58.3696	64.2416	1.30804	4.07578	2.69191	0.0419029
CDR20291_0693_srlE_PTS_system_glucitol/sorbitol-specific_transporter_subunit_IIB	116.152	80.2798	98.2159	1.32576	3.79915	2.56245	0.02609
CDR20291_0694_srlE'_PTS_system_glucitol/sorbitol-specific_transporter_subunit_IIC	76.9485	62.0717	69.5101	3.88259	3.26552	3.57405	0.0514178
CDR20291_0695_srlB_PTS_system_glucitol/sorbitol-specific_transporter_subunit_IIA	97.9832	58.2852	78.1342	0.00327605	0.409528	0.206402	0.00264163
CDR20291_0696_gutD_sorbitol-6-phosphate_dehydrogenase	178.546	129.241	153.893	1.56797	4.70611	3.13704	0.0203845
CDR20291_0748_-_6-phospho-beta-glucosidase	138.942	24.9234	81.9327	23.1848	23.7603	23.4725	0.286486
CDR20291_0823_-_iron-dependent_hydrogenase	508.827	612.516	560.672	34.9319	56.2399	45.5859	0.0813059
CDR20291_1492_cysM_O-acetylserine_sulfhydrylase	385.521	283.778	334.649	56.1396	24.5625	40.3511	0.120577
CDR20291_1493_cysA_serine_acetyltransferase	449.354	394.411	421.882	141.458	37.8196	89.6388	0.212473
CDR20291_1554_-_hypothetical_protein	3.71766	2.84162	3.27964	0.00689101	0.0084453	0.00766816	0.00233811
CDR20291_1578_-_FMN-binding_exported_protein	23.2708	21.755	22.5129	6.41262	6.6036	6.50811	0.289084
CDR20291_1663_-_hypothetical_protein	1534.51	1831.64	1683.08	94.2011	66.8752	80.5382	0.0478518
CDR20291_1747_-_hypothetical_protein	6.03579	2.81805	4.42692	0.994322	1.21859	1.10646	0.249938
CDR20291_1873_-_hypothetical_protein	81.9492	91.4	86.6746	34.208	16.8248	25.5164	0.294393
CDR20291_1901_-_ABC_transporter_ATP-binding_protein	125.821	125.34	125.581	44.2864	29.1539	36.7201	0.292403
CDR20291_1929_-_hypothetical_protein	5.76564	8.63388	7.19976	1.86826	2.32383	2.09605	0.291127
CDR20291_2009_-_Na(+)/H(+)_antiporter	147.333	155.796	151.565	40.0321	14.3196	27.1759	0.179302
CDR20291_2077_-_Sodium:dicarboxylate_symporter	3982.34	4677.06	4329.7	1600.06	175.721	887.89	0.20507
CDR20291_2083_-_amino_acid_ABC_transporter_substrate-binding_protein	205.555	269.576	237.565	80.9468	54.9118	67.9293	0.285939
CDR20291_2191_-_pilin_protein	20.2473	25.9244	23.0859	7.80947	6.12136	6.96542	0.301718
CDR20291_2219_xpt_xanthine_phosphoribosyltransferase	117.875	145.39	131.632	33.3637	23.1527	28.2582	0.214675
CDR20291_2397_-_TetR_family_transcriptional_regulator	162.877	151.448	157.162	42.4846	13.45	27.9673	0.177951
CDR20291_2398_-_transporter	135.922	141.934	138.928	30.8702	21.8104	26.3403	0.189597
CDR20291_2428_-_sodium:dicarboxylate_symporter_family_protein	125.495	61.6745	93.5847	47.2062	11.7213	29.4638	0.314835
CDR20291_2436_-_sugar_transporter_permease	387.688	284.172	335.93	162.719	55.6962	109.208	0.32509
CDR20291_2561_appB_oligopeptide_ABC_transporter_permease	160.41	147.183	153.797	68.8196	24.1424	46.481	0.302224
CDR20291_2592_-_permease	97.6845	102.711	100.198	35.1681	14.2225	24.6953	0.246466
CDR20291_2685_-_cell_surface_protein	130.204	117.253	123.728	15.0628	17.151	16.1069	0.130179
CDR20291_2686_-_hypothetical_protein	462.513	196.994	329.753	51.0599	52.1011	51.5805	0.156421
CDR20291_2800_adhE_bifunctional_acetaldehyde-CoA/alcohol_dehydrogenase	39.8136	25.6682	32.7409	5.06711	4.96358	5.01534	0.153183
CDR20291_2828_-_hypothetical_protein	152.251	41.7625	97.0067	13.6541	17.4416	15.5479	0.160276
CDR20291_2829_nrdF_ribonucleoside-diphosphate_reductase_subunit_beta	188.333	41.7358	115.034	21.257	37.109	29.183	0.253689
CDR20291_2836_-_dihydrodipicolinate_synthase	23.0627	28.1209	25.5918	9.07726	5.86806	7.47266	0.291994
CDR20291_2837_-_isomerase/hydrolase	24.1749	27.5697	25.8723	10.62	4.59884	7.60942	0.294115
CDR20291_2839_-_carbohydrate_hydrolase_(N-terminus)	23.0574	23.8209	23.4392	3.59711	0.835588	2.21635	0.0945576
CDR20291_2840_-_2-keto-3-deoxygluconate_permease	10.1199	10.7149	10.4174	2.38331	2.60136	2.49234	0.239247
CDR20291_2842_-_alcohol_dehydrogenase	36.8686	32.6835	34.776	1.49199	6.54984	4.02091	0.115623
CDR20291_2869_-_sugar-specific_transcriptional_regulator	51.7793	31.5115	41.6454	19.2514	8.0558	13.6536	0.327854
CDR20291_2970_bglG2_transcription_antiterminator	14.3168	13.9764	14.1466	4.38814	3.08183	3.73498	0.26402
CDR20291_3073_-_AraC_family_transcriptional_regulator	14.0908	5.5848	9.8378	4.34404	1.84287	3.09346	0.314446
CDR20291_3132_-_hypothetical_protein	93.925	93.4042	93.6646	36.2264	14.7765	25.5014	0.272263
CDR20291_3267_-_PTS_system_transporter_subunit_IIA	2.22992	2.19886	2.21439	0.00391842	0.922028	0.462973	0.209075
CDR20291_3269_-_transcription_antiterminator	3.36657	4.34963	3.8581	0.321508	1.5761	0.948804	0.245925
