# Supplementary material for: Impact of CodY protein on metabolism, sporulation and virulence in Clostridioides difficile ribotype 027
Source: PLoS One. 2019 Jan 30;14(1):e0206896. doi: 10.1371/journal.pone.0206896 (PMC6353076; doi:10.1371/journal.pone.0206896)
Supplement: S5 Table — Genes overexpressed (A) or underexpressed (B) >3-fold in the codY mutant strain ND-CD13. The average RPKMO values for two samples of strains UK1 (codY+) and ND-CD13 (codY::intron::erm Tn916::codY (E99D)) were determined (columns D and G). The ratios of the ND-CD13/UK1 averages are presented in column H. (XLSX) [file pone.0206896.s009.xlsx]

## Sheet: Sheet1
S5A Table. RPKMO values for genes overexpressed more than 3-fold in the codY E99D mutant strain.
ORF/Gene number and name	WT-1	WT-2	WT avg	E99D-1	E99D-2	E99D average	E99D/WT
CDR20291_0130_-_hypothetical_protein	1.11613	0.447991	0.782061	1.59205	3.50314	2.5476	3.25754
CDR20291_0448_-_signaling_protein	41.4486	47.5489	44.4988	228.581	195.708	212.144	4.76743
CDR20291_0449_-_transcriptional_regulator	63.8031	75.1037	69.4534	270.932	272.968	271.95	3.91558
CDR20291_0511_-_hypothetical_protein	41.0996	82.5826	61.8411	181.041	196.313	188.677	3.051
CDR20291_0512_-_hypothetical_protein	46.8361	37.5929	42.2145	167.107	100.21	133.659	3.16618
CDR20291_0541_-_transcriptional_regulator	3.38373	3.43314	3.40843	17.6231	11.0434	14.3332	4.20523
CDR20291_0542_-_hypothetical_protein	12.8318	12.6441	12.7379	20.4468	131.389	75.9179	5.95998
CDR20291_0543_-_hypothetical_protein	7.38911	13.7881	10.5886	17.8636	253.099	135.481	12.795
CDR20291_0702_spoVAC_stage_V_sporulation_protein_AC	0.953428	0.296763	0.625096	1.59641	3.19403	2.39522	3.83177
CDR20291_0714_-_stage_IV_sporulation_protein	3.89917	4.37421	4.13669	11.3607	18.4718	14.9163	3.60584
CDR20291_0832_-_cation_efflux_rotein	5.54699	5.64118	5.59408	25.4006	30.0958	27.7482	4.96028
CDR20291_0844_leuD_3-isopropylmalate_dehydratase_small_subunit	0.282928	0.792575	0.537752	1.66503	2.84347	2.25425	4.19199
CDR20291_0944_-_hypothetical_protein	53.7544	54.3395	54.0469	194.706	190.073	192.389	3.55967
CDR20291_0945_-_peptidase	80.4375	79.2813	79.8594	264.467	222.158	243.312	3.04676
CDR20291_1032_spoIIIAC_stage_III_sporulation_protein_AC	0.589453	1.1487	0.869077	2.46207	4.49314	3.47761	4.00149
CDR20291_1099_-_branched-chain_amino_acid_transport_system_carrier_protein	9.50337	12.8873	11.1953	216.641	178.091	197.366	17.6293
CDR20291_1115_codY_transcriptional_repressor_CodY	733.579	802.933	768.256	15739.2	16137	15938.1	20.7458
CDR20291_1128_-_membrane-bound_metal-dependent_hydrolase	19.657	14.6324	17.1447	55.3709	47.9445	51.6577	3.01304
CDR20291_1235_-_chloromuconate_cycloisomerase	0.130338	1.09536	0.612849	2.45516	1.601	2.02808	3.30927
CDR20291_1236_-_hypothetical_protein	0.00117546	1.35666	0.678918	3.41874	2.35484	2.88679	4.25205
CDR20291_1414_ilvB_acetolactate_synthase_large_subunit	3.434	3.05267	3.24334	8.95963	12.049	10.5043	3.23874
CDR20291_1423_-_hypothetical_protein	21.4734	18.2544	19.8639	58.9211	65.1495	62.0353	3.12302
CDR20291_1428_-_hypothetical_protein	16.1897	29.065	22.6273	78.6909	70.2699	74.4804	3.29161
CDR20291_1436_-_phage_major_capsid_protein	41.4498	54.3746	47.9122	146.179	145.427	145.803	3.04313
CDR20291_1440_-_phage_protein	20.7635	20.9364	20.8499	61.3132	64.4512	62.8822	3.01594
CDR20291_1441_-_phage_protein	18.192	22.2868	20.2394	60.1044	77.6063	68.8554	3.40205
CDR20291_1450_-_phage_cell_wall_hydrolase	9.02687	15.2329	12.1299	48.0757	43.5452	45.8105	3.77666
CDR20291_1454_-_phage_tail_protein	8.60898	15.8568	12.2329	43.294	48.2173	45.7557	3.74038
CDR20291_1455_-_phage_protein	5.08344	15.5436	10.3135	34.6032	34.7401	34.6716	3.36177
CDR20291_1457_-_hypothetical_protein	7.79324	9.66894	8.73109	34.3455	30.8642	32.6048	3.73434
CDR20291_1458_-_hypothetical_protein	12.3752	23.1114	17.7433	66.3251	47.232	56.7786	3.2
CDR20291_1461_-_holin	7.70162	11.469	9.58531	25.5209	32.9126	29.2167	3.04808
CDR20291_1497_thiD_phosphomethylpyrimidine_kinase	6.78407	9.41887	8.10147	33.6206	38.5722	36.0964	4.45554
CDR20291_1498_thiK_hydroxyethylthiazole_kinase	14.7472	14.5523	14.6498	51.5181	52.5521	52.0351	3.55194
CDR20291_1499_thiE1_thiamine-phosphate_pyrophosphorylase	11.2152	9.9048	10.56	53.2008	56.5811	54.891	5.19801
CDR20291_1600_thiC_thiamine_biosynthesis_protein_ThiC	26.6273	27.1013	26.8643	183.952	184.798	184.375	6.8632
CDR20291_1601_thiS_thiamine_biosynthesis_protein	47.296	39.1189	43.2074	184.475	266.527	225.501	5.21903
CDR20291_1602_thiF_thiamine_biosynthesis_protein	9.29158	9.83331	9.56245	63.8112	80.7162	72.2637	7.55703
CDR20291_1603_thiG_thiazole_biosynthesis_protein	3.01163	3.17011	3.09087	51.0436	81.3008	66.1722	21.4089
CDR20291_1604_thiH_thiamine_biosynthesis_protein_ThiH	8.16601	7.81916	7.99259	81.2842	103.358	92.3211	11.5508
CDR20291_1605_thiE2_thiamine_biosynthesis_protein	5.0435	2.33074	3.68712	60.6386	56.7704	58.7045	15.9215
CDR20291_1623_-_hypothetical_protein	0.358116	2.54867	1.45339	4.13256	4.78801	4.46028	3.06888
CDR20291_1773_-_hypothetical_protein	1.90686	0.89029	1.39858	10.5097	3.90381	7.20676	5.15293
CDR20291_1811_-_hypothetical_protein	12.2928	8.66549	10.4791	39.8221	28.4587	34.1404	3.25794
CDR20291_1824_-_ABC_transporter_permease	20.8097	13.6343	17.222	58.8082	47.5031	53.1557	3.0865
CDR20291_1828_pduQ_ethanolamine/propanediol_utilization_propanol_dehydrogenase	1.23077	1.27997	1.25537	12.4496	160.135	86.2923	68.7385
CDR20291_1829_pduU_ethanolamine/propanediol_utilization_protein	13.6316	6.98525	10.3084	63.054	677.111	370.082	35.901
CDR20291_1830_pduV_ethanolamine/propanediol_utilization_protein	13.3924	11.3897	12.391	57.5835	486.404	271.994	21.9508
CDR20291_1831_-_two-component_response_regulator	62.7151	67.4248	65.07	121.733	665.563	393.648	6.04961
CDR20291_1832_-_two-component_sensor_histidine_kinase	56.2125	42.4725	49.3425	107.026	406.192	256.609	5.20057
CDR20291_1833_eutA_reactivating_factor_for_ethanolamine_ammonia_lyase	0.759442	0.794461	0.776952	52.9675	905.266	479.117	616.662
CDR20291_1834_eutB_ethanolamine/propanediol_ammonia-lyase_heavy_chain	0.765838	1.80928	1.28756	96.7761	1755.14	925.958	719.158
CDR20291_1835_eutC_ethanolamine_ammonia-lyase_small_subunit	1.57824	2.32906	1.95365	74.6609	1432.45	753.555	385.717
CDR20291_1836_eutL_ethanolamine/propanediol_utilization_protein	1.06422	0.596249	0.830234	81.78	1365.29	723.535	871.483
CDR20291_1837_-_ethanolamine/propanediol_utilisation_protein	0.594874	0.9258	0.760337	88.5803	1437.15	762.865	1003.33
CDR20291_1838_-_ethanolamine/propanediol_utilisation_aldehyde-alcohol_dehydrogenase	2.17797	0.622431	1.4002	65.3761	1354.55	709.963	507.044
CDR20291_1839_eutM_ethanolamine/propanediol_utilization_protein	0.00473858	2.56637	1.28555	28.7894	1147.17	587.98	457.374
CDR20291_1840_eutT_ethanolamine/propanediol_utilization_cobalamin_adenosyltransferase	0.548033	2.55871	1.55337	44.7296	792.925	418.827	269.625
CDR20291_1841_-_propanediol/ethanolamine_utilization_protein	0.441906	1.23793	0.839918	44.5424	811.621	428.082	509.671
CDR20291_1842_-_ethanolamine_utilization_protein	1.91736	2.68559	2.30147	41.268	792.181	416.725	181.068
CDR20291_1843_eutN_ethanolamine/propanediol_utilization_protein	0.509892	2.12856	1.31923	31.7272	684.359	358.043	271.404
CDR20291_1844_-_ethanolamine/propanediol_utilization_protein	0.252175	0.632551	0.442363	31.5376	632.665	332.101	750.744
CDR20291_1845_eutH_ethanolamine/propanediol_transporter	0.252175	1.55367	0.902923	32.5124	670.433	351.473	389.261
CDR20291_1846_eutQ_ethanolamine/propanediol_utilization_protein	1.46836	2.95732	2.21284	44.3056	703.402	373.854	168.948
CDR20291_1889_-_acyl-CoA_thioesterase	4.14771	2.70171	3.42471	18.1275	15.8425	16.985	4.95954
CDR20291_1948_-_hypothetical_protein	3.15043	2.37876	2.76459	11.3895	7.55002	9.46976	3.42537
CDR20291_1962_-_hypothetical_protein	9.62364	5.48088	7.55226	36.389	28.8761	32.6326	4.3209
CDR20291_2121_-_regulatory_protein	9.35572	15.1868	12.2713	33.4772	431.669	232.573	18.9527
CDR20291_2122_-_regulatory_protein	3.5019	7.21323	5.35757	12.0936	104.184	58.1388	10.8517
CDR20291_2161_-_proton-dependent_oligopeptide_transporter	32.9413	47.989	40.4651	103.244	155.316	129.28	3.19485
CDR20291_2260_-_carbon_starvation_protein	7.70243	8.78443	8.24343	77.4384	64.6012	71.0198	8.61532
CDR20291_2261_-_hypothetical_protein	1.71782	1.81793	1.76788	12.1284	10.0886	11.1085	6.28353
CDR20291_2262_-_hypothetical_protein	2.74709	4.87465	3.81087	20.8872	6.0662	13.4767	3.53638
CDR20291_2289_-_hypothetical_protein	86.4057	36.0819	61.2438	239.393	157.954	198.673	3.24398
CDR20291_2319_-_oxidoreductase_subunit	0.96667	1.91504	1.44085	6.06969	5.24916	5.65942	3.92782
CDR20291_2335_-_hypothetical_protein	3.80771	1.97181	2.88976	12.5537	10.122	11.3378	3.92346
CDR20291_2361_-_hypothetical_protein	0.552383	0.515803	0.534093	2.88353	1.8747	2.37912	4.4545
CDR20291_2394_-_histidinol-phosphate_aminotransferase	71.6028	80.5279	76.0653	292.066	221.889	256.977	3.37838
CDR20291_2598_-_hypothetical_protein	1.63958	0.429282	1.03443	4.78006	5.79424	5.28715	5.11117
CDR20291_2710_-_hypothetical_protein	0.26759	0.764602	0.516096	0.221785	8.27713	4.24946	8.23385
CDR20291_2712_-_peptidase	0.356012	0.110812	0.233412	1.93733	9.50747	5.7224	24.5163
CDR20291_2719_-_aspartate_aminotransferase	23.7146	26.4411	25.0778	91.9262	67.4786	79.7024	3.1782
CDR20291_2787_ntpD_V-type_ATP_synthase_subunit_D	50.2883	56.5013	53.3948	215.477	131.292	173.385	3.24722
CDR20291_2788_ntpB_V-type_ATP_synthase_subunit_B	67.8978	65.095	66.4964	236.783	164.358	200.57	3.01626
CDR20291_2789_ntpA_V-type_ATP_synthase_subunit_A	58.5483	53.6124	56.0803	214.952	165.287	190.12	3.39013
CDR20291_2790_ntpG_V-type_ATP_synthase_subunit_F	56.9809	54.4976	55.7392	212.638	167.108	189.873	3.40645
CDR20291_2791_ntpC_V-type_ATP_synthase_subunit_C	57.516	54.7027	56.1093	239.139	149.344	194.242	3.46184
CDR20291_2793_ntpK_V-type_ATP_synthase_subunit_K	54.3443	70.7671	62.5557	250.249	180.303	215.276	3.44135
CDR20291_2794_ntpI_V-type_sodium_ATP_synthase_subunit_I	81.2818	84.4026	82.8422	312.479	199.862	256.171	3.09227
CDR20291_2795_-_hypothetical_protein	101.732	115.017	108.374	363.753	290.312	327.033	3.01761
CDR20291_2882_-_hypothetical_protein	0.502983	1.17419	0.838587	2.84239	2.52752	2.68495	3.20176
CDR20291_2913_gatY_tagatose-bisphosphate_aldolase	1.04157	0.149405	0.595488	3.01392	5.08333	4.04863	6.79884
CDR20291_3090_bclA2_exosporium_glycoprotein	9.3143	5.58347	7.44888	21.3739	24.4965	22.9352	3.07901
CDR20291_3182_-_hypothetical_protein	10.9653	7.80379	9.38454	35.7721	25.6701	30.7211	3.27358
CDR20291_3193_bclA3_exosporium_glycoprotein	11.7109	7.24439	9.47765	27.2996	32.8461	30.0729	3.17303
CDR20291_3203_-_ABC_transporter_ATP-binding_protein	2.17077	1.94256	2.05667	7.26944	6.06015	6.66479	3.24058
CDR20291_3294_-_hypothetical_protein	167.721	220.717	194.219	664.336	607.631	635.984	3.27457
CDR20291_3377_spmA_spore_maturation_protein_A	0.951798	0.444384	0.698091	2.06241	3.18857	2.62549	3.76096
S5B Table. RPKMO values for genes underexpressed more than 3-fold in the codY E99D mutant strain.
ORF/Gene number and name	WT-1	WT-2	WT avg	E99D-1	E99D-2	E99D average	E99D/WT
CDR20291_0440_-_hemagglutinin/adhesin	242.182	490.997	366.589	86.0118	42.8823	64.447	0.175802
CDR20291_0468_-_hypothetical_protein	14.1368	12.4543	13.2955	4.65343	3.03026	3.84185	0.288957
CDR20291_1747_-_hypothetical_protein	6.03579	2.81805	4.42692	0.00464443	1.64372	0.824182	0.186175
CDR20291_2972_pgmB_beta-phosphoglucomutase	19.0775	23.6018	21.3396	4.42221	5.83727	5.12974	0.240385
