# Supplementary material for: Impact of CodY protein on metabolism, sporulation and virulence in Clostridioides difficile ribotype 027
Source: PLoS One. 2019 Jan 30;14(1):e0206896. doi: 10.1371/journal.pone.0206896 (PMC6353076; doi:10.1371/journal.pone.0206896)
Supplement: S6 Table — Genes overexpressed (A) or underexpressed (B) >3-fold in the codY mutant strain ND-CD17. The average RPKMO values for two samples of strains UK1 (codY+) and ND-CD17 (codY::intron::erm Tn916::codY (F101W)) were determined (columns D and G). The ratios of the ND-CD17/UK1 averages are presented in column H. (XLSX) [file pone.0206896.s010.xlsx]

## Sheet: Sheet1
S6A Table. RPKMO values for genes overexpressed more than 3-fold in the codY F101W mutant strain.
ORF/Gene number and name	WT-1	WT-2	WT avg	F101W-1	F101W-2	F101W avg	F101W/WT
CDR20291_0011_-_translation_elongation_factor	79.0174	138.985	109.001	366.088	385.651	375.87	3.44831
CDR20291_0033_-_hypothetical_protein	0.662201	0.720511	0.691356	1.53328	4.85095	3.19212	4.61718
CDR20291_0034_-_sugar-phosphate_aldolase	1.28295	1.57775	1.43035	10.5936	6.01232	8.30296	5.80484
CDR20291_0128_-_hypothetical_protein	0.268209	0.500895	0.384552	1.81131	3.17863	2.49497	6.48799
CDR20291_0130_-_hypothetical_protein	1.11613	0.447991	0.782061	2.91623	4.33801	3.62712	4.6379
CDR20291_0165_-_amino_acid_transporter	3.17826	2.26549	2.72187	26.1744	17.7471	21.9607	8.06824
CDR20291_0166_-_amidohydrolase/peptidase	2.96414	6.72549	4.84481	28.3769	22.7658	25.5713	5.27809
CDR20291_0339_adhE_bifunctional_acetaldehyde-CoA/alcohol_dehydrogenase	3.3329	3.37344	3.35317	13.6923	15.4435	14.5679	4.34452
CDR20291_0385_-_oxidoreductase	0.610798	0.983196	0.796997	8.92787	3.86168	6.39478	8.02359
CDR20291_0386_-_hypothetical_protein	1.48396	0.651603	1.06778	9.80861	3.6901	6.74935	6.32091
CDR20291_0387_-_pyridoxal-phosphate_dependent_enzyme	1.5564	0.999165	1.27778	8.58426	8.16029	8.37228	6.55219
CDR20291_0388_oraS_D-ornithine_aminomutase_S_component	2.22721	0.618478	1.42284	8.57384	10.3727	9.47327	6.65798
CDR20291_0390_-_component_of_D-ornithine_aminomutase	1.48086	1.01405	1.24745	4.57176	4.51562	4.54369	3.64237
CDR20291_0391_-_amino_acid_racemase	0.522819	0.981179	0.751999	5.80055	2.60955	4.20505	5.59183
CDR20291_0393_-_hypothetical_protein	1.26786	2.10471	1.68628	7.93937	3.59414	5.76675	3.4198
CDR20291_0511_-_hypothetical_protein	41.0996	82.5826	61.8411	200.403	217.582	208.993	3.37951
CDR20291_0512_-_hypothetical_protein	46.8361	37.5929	42.2145	165.017	145.17	155.094	3.67394
CDR20291_0522_cotJB1_spore-coat_protein	151.927	173.339	162.633	607.431	415.43	511.431	3.14469
CDR20291_0541_-_transcriptional_regulator	3.38373	3.43314	3.40843	15.8596	13.8534	14.8565	4.35875
CDR20291_0542_-_hypothetical_protein	12.8318	12.6441	12.7379	123.99	156.964	140.477	11.0282
CDR20291_0543_-_hypothetical_protein	7.38911	13.7881	10.5886	263.514	281.484	272.499	25.7351
CDR20291_0544_-_hypothetical_protein	1.97448	7.35681	4.66565	27.7331	34.0105	30.8718	6.61683
CDR20291_0545_-_phage-related_regulatory_protein	3.03622	4.53427	3.78525	13.4214	12.2765	12.849	3.39448
CDR20291_0546_-_phage-related_regulatory_protein	23.3154	27.7753	25.5453	125.079	80.6683	102.874	4.0271
CDR20291_0547_-_phage-related_replicative_helicase	9.39994	13.4637	11.4318	51.1399	51.2641	51.202	4.4789
CDR20291_0548_-_phage_positive_regulator_of_late_transcription	14.8734	19.7245	17.2989	66.9092	75.0375	70.9733	4.10275
CDR20291_0610_-_ATP-dependent_peptidase	2.08206	1.48128	1.78167	6.38242	10.9207	8.65156	4.85587
CDR20291_0668_-_aminotransferase	0.253553	0.355143	0.304348	9.38422	29.5952	19.4897	64.0376
CDR20291_0669_glpK1_glycerol_kinase	2.00551	2.0346	2.02006	8.09804	10.1752	9.13662	4.52296
CDR20291_0670_-_ethanolamine_transporter	1.10057	1.52327	1.31192	3.48975	7.69069	5.59022	4.2611
CDR20291_0699_spoIIAA_anti-sigma_F_factor_antagonist	42.5172	70.3692	56.4432	301.914	385.167	343.54	6.08648
CDR20291_0700_spoIIAB_anti-sigma_F_factor	52.2598	81.1833	66.7216	334.121	434.099	384.11	5.75691
CDR20291_0701_sigF_RNA_polymerase_sigma-F_factor	48.7229	71.9892	60.356	273.978	342.476	308.227	5.10681
CDR20291_0702_spoVAC_stage_V_sporulation_protein_AC	0.953428	0.296763	0.625096	6.14423	9.7608	7.95252	12.7221
CDR20291_0812_glgC_glucose-1-phosphate_adenylyltransferase	67.9675	74.7896	71.3785	286.885	318.975	302.93	4.24399
CDR20291_0813_glgD_glycogen_biosynthesis_protein	74.8069	72.4873	73.6471	309.16	329.77	319.465	4.33778
CDR20291_0814_glgA_glycogen_synthase	97.7485	109.233	103.491	411.351	389.71	400.53	3.87021
CDR20291_0815_glgP_glycogen_phosphorylase	96.7056	101.668	99.1868	415.564	405.219	410.392	4.13756
CDR20291_0816_-_alpha-amylase	58.9239	68.2883	63.6061	275.157	256.603	265.88	4.1801
CDR20291_0832_-_cation_efflux_rotein	5.54699	5.64118	5.59408	22.8062	11.9825	17.3943	3.10942
CDR20291_0842_leuA_2-isopropylmalate_synthase	1.18228	0.492773	0.837527	8.67172	12.4434	10.5576	12.6056
CDR20291_0843_leuC_3-isopropylmalate_dehydratase_large_subunit	1.74982	0.593527	1.17167	20.6162	20.7402	20.6782	17.6484
CDR20291_0844_leuD_3-isopropylmalate_dehydratase_small_subunit	0.282928	0.792575	0.537752	9.02902	14.2615	11.6453	21.6555
CDR20291_0845_leuB_3-isopropylmalate_dehydrogenase	1.39912	0.849558	1.12434	14.3415	17.1275	15.7345	13.9944
CDR20291_0868_-_hypothetical_protein	8.13741	8.07344	8.10543	58.5692	40.356	49.4626	6.10241
CDR20291_0913_crt2_3-hydroxybutyryl-CoA_dehydratase	839.598	1192.14	1015.87	2867.81	3229.25	3048.53	3.00091
CDR20291_1005_-_hypothetical_protein	0.632533	0.309482	0.471008	1.70534	2.78974	2.24754	4.77177
CDR20291_1030_spoIIIAA_stage_III_sporulation_protein_AA	0.00140837	0.268281	0.134845	76.8369	87.9758	82.4064	611.12
CDR20291_1031_spoIIIAB_stage_III_sporulation_protein_AB	0.800003	0.249008	0.524506	59.7322	79.2209	69.4766	132.461
CDR20291_1032_spoIIIAC_stage_III_sporulation_protein_AC	0.589453	1.1487	0.869077	98.9382	96.1307	97.5344	112.228
CDR20291_1033_spoIIIAD_stage_III_sporulation_protein_AD	0.183372	1.67936	0.931366	76.609	89.0525	82.8307	88.9347
CDR20291_1034_spoIIIAE_stage_III_sporulation-related_protein	1.38508	0.646678	1.01588	38.4418	44.7681	41.605	40.9546
CDR20291_1035_spoiIIIAF_stage_III_sporulation_protein_AF	1.32938	0.7712	1.05029	44.8631	52.7999	48.8315	46.4933
CDR20291_1036_spoIIIAG_stage_iii_sporulation_protein_ag	0.152454	0.495958	0.324206	41.1118	58.7302	49.921	153.979
CDR20291_1037_spoIIIAH_stage_III_sporulation_protein_AH	1.81566	0.37676	1.09621	48.6119	63.2335	55.9227	51.0146
CDR20291_1080_-_phage-related_DNA-directed_RNA_polymerase_7_kDa_polypeptide	3.16333	5.30647	4.2349	33.827	27.2187	30.5228	7.20745
CDR20291_1099_-_branched-chain_amino_acid_transport_system_carrier_protein	9.50337	12.8873	11.1953	1268.45	1278.85	1273.65	113.766
CDR20291_1115_codY_transcriptional_repressor_CodY	733.579	802.933	768.256	8166.93	9111.97	8639.45	11.2455
CDR20291_1130_-_small_acid-soluble_spore_protein	0.69254	0.646678	0.669609	8.01763	1.36792	4.69278	7.00823
CDR20291_1235_-_chloromuconate_cycloisomerase	0.130338	1.09536	0.612849	5.51797	9.64159	7.57978	12.3681
CDR20291_1236_-_hypothetical_protein	0.00117546	1.35666	0.678918	14.2141	10.8474	12.5308	18.4569
CDR20291_1237_-_esterase	3.4518	3.92206	3.68693	13.6497	13.2916	13.4706	3.65362
CDR20291_1271_-_hypothetical_protein	16.2223	13.6361	14.9292	45.5982	65.9586	55.7784	3.73619
CDR20291_1412_-_hypothetical_protein	3.76433	1.08319	2.42376	99.8328	79.745	89.7889	37.0453
CDR20291_1413_ilvC_ketol-acid_reductoisomerase	5.69452	4.93102	5.31277	210.511	290.498	250.505	47.1514
CDR20291_1414_ilvB_acetolactate_synthase_large_subunit	3.434	3.05267	3.24334	167.603	179.832	173.718	53.5614
CDR20291_1478_-_hypothetical_protein	384.308	477.621	430.964	1525.8	1265.97	1395.88	3.23898
CDR20291_1603_thiG_thiazole_biosynthesis_protein	3.01163	3.17011	3.09087	13.9017	8.72328	11.3125	3.65997
CDR20291_1623_-_hypothetical_protein	0.358116	2.54867	1.45339	7.37681	12.7133	10.0451	6.91145
CDR20291_1697_-_hydrolase	31.9964	27.5034	29.7499	105.12	120.534	112.827	3.79252
CDR20291_1698_-_cell_surface_protein	34.0193	34.9822	34.5007	136.825	167.231	152.028	4.40651
CDR20291_1828_pduQ_ethanolamine/propanediol_utilization_propanol_dehydrogenase	1.23077	1.27997	1.25537	117.723	125.376	121.549	96.8236
CDR20291_1829_pduU_ethanolamine/propanediol_utilization_protein	13.6316	6.98525	10.3084	429.361	431.958	430.659	41.7774
CDR20291_1830_pduV_ethanolamine/propanediol_utilization_protein	13.3924	11.3897	12.391	308.493	347.835	328.164	26.484
CDR20291_1831_-_two-component_response_regulator	62.7151	67.4248	65.07	495.58	626.991	561.285	8.62588
CDR20291_1832_-_two-component_sensor_histidine_kinase	56.2125	42.4725	49.3425	399.02	368.191	383.606	7.77434
CDR20291_1833_eutA_reactivating_factor_for_ethanolamine_ammonia_lyase	0.759442	0.794461	0.776952	547.241	606.139	576.69	742.247
CDR20291_1834_eutB_ethanolamine/propanediol_ammonia-lyase_heavy_chain	0.765838	1.80928	1.28756	1073.79	1153.05	1113.42	864.753
CDR20291_1835_eutC_ethanolamine_ammonia-lyase_small_subunit	1.57824	2.32906	1.95365	840.777	924.501	882.639	451.79
CDR20291_1836_eutL_ethanolamine/propanediol_utilization_protein	1.06422	0.596249	0.830234	879.849	880.849	880.349	1060.36
CDR20291_1837_-_ethanolamine/propanediol_utilisation_protein	0.594874	0.9258	0.760337	957.409	908.193	932.801	1226.83
CDR20291_1838_-_ethanolamine/propanediol_utilisation_aldehyde-alcohol_dehydrogenase	2.17797	0.622431	1.4002	835.755	863.933	849.844	606.945
CDR20291_1839_eutM_ethanolamine/propanediol_utilization_protein	0.00473858	2.56637	1.28555	496.202	752.14	624.171	485.527
CDR20291_1840_eutT_ethanolamine/propanediol_utilization_cobalamin_adenosyltransferase	0.548033	2.55871	1.55337	491.003	503.817	497.41	320.213
CDR20291_1841_-_propanediol/ethanolamine_utilization_protein	0.441906	1.23793	0.839918	543.948	538.578	541.263	644.424
CDR20291_1842_-_ethanolamine_utilization_protein	1.91736	2.68559	2.30147	541.182	517.59	529.386	230.02
CDR20291_1843_eutN_ethanolamine/propanediol_utilization_protein	0.509892	2.12856	1.31923	456.949	419.685	438.317	332.253
CDR20291_1844_-_ethanolamine/propanediol_utilization_protein	0.252175	0.632551	0.442363	455.031	406.519	430.775	973.804
CDR20291_1845_eutH_ethanolamine/propanediol_transporter	0.252175	1.55367	0.902923	442.513	420.217	431.365	477.743
CDR20291_1846_eutQ_ethanolamine/propanediol_utilization_protein	1.46836	2.95732	2.21284	436.429	498.09	467.26	211.158
CDR20291_1851_-_hypothetical_protein	0.297244	0.178163	0.237704	3.08084	5.54196	4.3114	18.1377
CDR20291_1852_-_hypothetical_protein	0.495866	0.205343	0.350604	2.9702	8.03572	5.50296	15.6956
CDR20291_1863_-_hypothetical_protein	0.00305304	0.00285086	0.00295195	0.901311	3.35292	2.12712	720.58
CDR20291_1926_ispD_major_intracellular_serine_protease	0.295542	0.551942	0.423742	1.18524	3.35663	2.27094	5.35924
CDR20291_1927_ilvD_dihydroxy-acid_dehydratase	10.9078	9.52059	10.2142	66.6531	88.7011	77.6771	7.60482
CDR20291_1946_argJ_bifunctional_glutamate_N-acetyltransferase/amino-acid_acetyltransferase	0.457144	0.299228	0.378186	3.03969	1.91879	2.47924	6.55561
CDR20291_2121_-_regulatory_protein	9.35572	15.1868	12.2713	33.4864	82.1802	57.8333	4.71291
CDR20291_2122_-_regulatory_protein	3.5019	7.21323	5.35757	22.7717	30.6435	26.7076	4.98503
CDR20291_2152_kamA_L-lysine_2,3-aminomutase	76.7701	71.2584	74.0143	298.009	270.725	284.367	3.84206
CDR20291_2161_-_proton-dependent_oligopeptide_transporter	32.9413	47.989	40.4651	277.372	345.892	311.632	7.70124
CDR20291_2180_-_PTS_system_transporter_subunit_IIBC	1.5082	0.872365	1.19028	3.78786	3.63032	3.70909	3.11614
CDR20291_2260_-_carbon_starvation_protein	7.70243	8.78443	8.24343	227.747	270.395	249.071	30.2145
CDR20291_2261_-_hypothetical_protein	1.71782	1.81793	1.76788	31.2613	58.7316	44.9964	25.4523
CDR20291_2262_-_hypothetical_protein	2.74709	4.87465	3.81087	16.4215	26.5722	21.4969	5.64093
CDR20291_2313_acp_sodium/proton-dependent_alanine_carrier_protein	1.58098	1.06021	1.32059	5.88522	2.63485	4.26004	3.22585
CDR20291_2315_-_aminotransferase	1.26651	0.537561	0.902035	3.11023	3.37787	3.24405	3.59637
CDR20291_2317_-_butyrate_kinase	0.920117	0.122741	0.521429	1.71074	2.47415	2.09244	4.0129
CDR20291_2321_-_oxidoreductase_ferredoxin_subunit	0.00689248	0.00643604	0.00666426	4.06956	1.83791	2.95373	443.22
CDR20291_2361_-_hypothetical_protein	0.552383	0.515803	0.534093	2.13167	1.89334	2.0125	3.76808
CDR20291_2363_gpr_germination_protease	0.00143051	0.681249	0.34134	3.41714	3.27485	3.34599	9.80254
CDR20291_2401_-_6-phospho-alpha-glucosidase	10.9197	13.2972	12.1085	34.094	88.1242	61.1091	5.04681
CDR20291_2402_-_PTS_system_transporter_subunit_IIBC	6.89061	5.0195	5.95505	13.5351	41.3577	27.4464	4.60892
CDR20291_2403_-_transcriptional_antiterminator	9.37235	3.51692	6.44463	9.99728	32.4926	21.2449	3.29653
CDR20291_2404_-_PTS_system_transporter_subunit_IIA	6.78682	6.12631	6.45656	15.5759	50.9877	33.2818	5.15472
CDR20291_2513_spoIVA_stage_IV_sporulation_protein_A	2.32202	1.56605	1.94403	2.6068	17.8516	10.2292	5.26184
CDR20291_2530_sigG_sporulation_sigma_factor_SigG	5.88201	5.81519	5.8486	38.7468	51.7146	45.2307	7.73359
CDR20291_2531_sigE_sporulation_sigma_factor_SigE	4.76799	5.95043	5.35921	29.2497	40.7958	35.0228	6.53506
CDR20291_2532_spoIIGA_sporulation_sigma-E_factor_processing_peptidase	4.51152	1.40717	2.95934	10.4666	13.9011	12.1838	4.11708
CDR20291_2544_spoVD_stage_V_sporulation_protein_Din)	2.36274	4.14481	3.25378	21.9224	30.5094	26.2159	8.05707
CDR20291_2545_-_hypothetical_protein	0.800003	4.64327	2.72164	26.1811	30.4727	28.3269	10.408
CDR20291_2566_ctfB_butyrate--acetoacetate_CoA-transferase_subunit_B	0.627029	0.195169	0.411099	3.02467	2.0642	2.54444	6.18935
CDR20291_2569_-_Calcium-chelating_exported_protein	0.600649	0.420655	0.510652	4.63587	5.20511	4.92049	9.6357
CDR20291_2597_-_NADH-dependent_flavin_oxidoreductase	2.244	1.93768	2.09084	10.0236	5.99958	8.01159	3.83176
CDR20291_2598_-_hypothetical_protein	1.63958	0.429282	1.03443	4.27088	5.58489	4.92788	4.76386
CDR20291_2626_-_carbon-nitrogen_hydrolase	62.266	87.416	74.841	268.897	328.173	298.535	3.98892
CDR20291_2627_-_cytosine_permease	27.3872	40.9483	34.1677	120.762	149.424	135.093	3.95382
CDR20291_2697_-_hypothetical_protein	2.20953	0.610872	1.4102	7.19753	12.25	9.72377	6.8953
CDR20291_2698_-_hypothetical_protein	0.429631	0.80236	0.615995	0.828984	6.33135	3.58017	5.812
CDR20291_2708_-_amino_acid_racemase	60.7266	76.5701	68.6483	202.168	212.081	207.125	3.01718
CDR20291_2710_-_hypothetical_protein	0.26759	0.764602	0.516096	8.6897	10.3014	9.49555	18.3988
CDR20291_2711_-_hypothetical_protein	0.593902	1.80531	1.19961	8.14354	19.1313	13.6374	11.3682
CDR20291_2712_-_peptidase	0.356012	0.110812	0.233412	7.16565	12.8139	9.98977	42.7989
CDR20291_2719_-_aspartate_aminotransferase	23.7146	26.4411	25.0778	98.6438	76.9119	87.7779	3.50021
CDR20291_2725_glyA_serine_hydroxymethyltransferase	3.49158	2.68858	3.09008	11.6956	10.1391	10.9173	3.53303
CDR20291_2726_abgT_aminobenzoyl-glutamate_transport_protein	0.846248	0.522283	0.684265	8.00309	5.70328	6.85318	10.0154
CDR20291_2727_-_peptidase	0.350631	0.109137	0.229884	8.26011	4.18713	6.22362	27.0729
CDR20291_2787_ntpD_V-type_ATP_synthase_subunit_D	50.2883	56.5013	53.3948	482.478	433.134	457.806	8.57398
CDR20291_2788_ntpB_V-type_ATP_synthase_subunit_B	67.8978	65.095	66.4964	623.925	554.53	589.227	8.86104
CDR20291_2789_ntpA_V-type_ATP_synthase_subunit_A	58.5483	53.6124	56.0803	509.623	490.376	500	8.91577
CDR20291_2790_ntpG_V-type_ATP_synthase_subunit_F	56.9809	54.4976	55.7392	540.107	482.805	511.456	9.17587
CDR20291_2791_ntpC_V-type_ATP_synthase_subunit_C	57.516	54.7027	56.1093	534.659	460.72	497.69	8.86999
CDR20291_2792_ntpE_V-type_sodium_ATP_synthase_subunit_E	106.099	113.963	110.031	806.178	743.017	774.598	7.03981
CDR20291_2793_ntpK_V-type_ATP_synthase_subunit_K	54.3443	70.7671	62.5557	556.374	489.592	522.983	8.36028
CDR20291_2794_ntpI_V-type_sodium_ATP_synthase_subunit_I	81.2818	84.4026	82.8422	574.138	523.1	548.619	6.62246
CDR20291_2795_-_hypothetical_protein	101.732	115.017	108.374	678.203	687.881	683.042	6.30261
CDR20291_2859_-_hypothetical_protein	1.32317	2.50894	1.91606	3.60287	7.94874	5.77581	3.01443
CDR20291_2862_crr_PTS_system_glucose-specific_transporter_subunit_IIA	9.91516	3.19261	6.55389	15.738	29.1137	22.4259	3.42176
CDR20291_2863_-_phosphosugar_isomerase	12.6418	4.84248	8.74214	16.6333	42.2491	29.4412	3.36773
CDR20291_2867_-_aminotransferase	16.2481	14.4545	15.3513	59.1147	34.9921	47.0534	3.06511
CDR20291_2882_-_hypothetical_protein	0.502983	1.17419	0.838587	5.13803	3.08278	4.11041	4.90159
CDR20291_2883_-_PTS_system_transporter_subunit_IIC	2.34848	3.2866	2.81754	14.9549	11.4088	13.1819	4.6785
CDR20291_2884_-_PTS_system,_IIb_component	1.96094	3.46422	2.71258	15.1603	16.069	15.6146	5.75638
CDR20291_2924_-_alpha-mannosidase	7.18351	7.30892	7.24621	27.3098	25.2857	26.2978	3.62917
CDR20291_2925_hrsA_PTS_system_2-O-a-mannosyl-D-glycerate_specific_transporter_subunit_IIABC	3.86597	4.77182	4.31889	20.0774	18.3766	19.227	4.45183
CDR20291_2926_-_phosphosugar-binding_transcriptional_regulator	3.73671	6.65487	5.19579	63.048	48.7349	55.8915	10.7571
CDR20291_2927_-_cellobiose-phosphate_degrading_protein	14.2385	19.347	16.7928	4284.24	3978.71	4131.48	246.027
CDR20291_2928_-_PTS_system_transporter_subunit_IIABC	10.4449	19.8406	15.1427	4262.34	3815.81	4039.07	266.733
CDR20291_2929_treR_GntR_family_transcriptional_regulator	17.494	27.3269	22.4104	70.4201	76.0959	73.258	3.26892
CDR20291_2930_treA_trehalose-6-phosphate_hydrolase	30.0662	44.2794	37.1728	696.489	710.735	703.612	18.9281
CDR20291_2935_-_PTS_system_transporter_subunit_IIABC	3.02272	3.80639	3.41456	10.5948	14.7717	12.6832	3.71447
CDR20291_2936_bglG1_transcription_antiterminator	4.52685	0.970923	2.74889	9.87542	7.72052	8.79797	3.20056
CDR20291_2971_-_PTS_system_transporter_subunit_IIABC	16.7798	18.9304	17.8551	61.7618	64.6926	63.2272	3.54113
CDR20291_2972_pgmB_beta-phosphoglucomutase	19.0775	23.6018	21.3396	68.6328	74.8592	71.746	3.3621
CDR20291_2973_-_glycosyl_hydrolase	24.9529	22.7131	23.833	72.3552	70.8028	71.579	3.00336
CDR20291_2974_acsB3_6-phospho-beta-glucosidase	21.8015	22.7674	22.2844	78.6829	65.8461	72.2645	3.24282
CDR20291_3116_-_iron-only_hydrogenase	0.191341	0.53601	0.363675	2.21156	3.47557	2.84356	7.81896
CDR20291_3193_bclA3_exosporium_glycoprotein	11.7109	7.24439	9.47765	38.7954	24.2499	31.5226	3.326
CDR20291_3203_-_ABC_transporter_ATP-binding_protein	2.17077	1.94256	2.05667	7.69612	7.99224	7.84418	3.81403
CDR20291_3326_-_oligopeptidase	8.78231	6.72107	7.75169	30.2997	43.1909	36.7453	4.7403
CDR20291_3327_spoIIE_stage_II_sporulation_protein_e	4.07285	4.32619	4.19952	60.2039	89.7377	74.9708	17.8522
CDR20291_3359_-_hypothetical_protein	0.843288	0.306562	0.574925	4.5233	2.55574	3.53952	6.15649
CDR20291_3488_-_dihydrodipicolinate_synthase	6.29936	4.24779	5.27358	14.3927	18.1314	16.262	3.08369
CDR20291_3489_-_sugar-phosphate_isomerase	1.11539	2.96528	2.04033	5.89947	11.1064	8.50294	4.16742
S6B Table. RPKMO values for genes underexpressed more than 3-fold in the codY F101W mutant strain.
ORF/Gene number and name	WT-1	WT-2	WT avg	F101W-1	F101W-2	F101W avg	F101W/WT
CDR20291_0110_-_hypothetical_protein	20.4024	16.5664	18.4844	2.50158	6.13251	4.31705	0.233551
CDR20291_0690_-_transcription_antiterminator	114.927	77.8359	96.3815	18.2126	21.9245	20.0685	0.20822
CDR20291_0691_gutM_glucitol_operon_activator_protein	61.9422	61.7951	61.8687	9.83077	11.0799	10.4553	0.168992
CDR20291_0692_gutA_PTS_system_glucitol/sorbitol-specific_transporter_subunit_IIC2	70.1135	58.3696	64.2416	10.0824	16.1448	13.1136	0.20413
CDR20291_0693_srlE_PTS_system_glucitol/sorbitol-specific_transporter_subunit_IIB	116.152	80.2798	98.2159	12.2456	24.7937	18.5196	0.188561
CDR20291_0694_srlE'_PTS_system_glucitol/sorbitol-specific_transporter_subunit_IIC	76.9485	62.0717	69.5101	10.1986	18.332	14.2653	0.205226
CDR20291_0695_srlB_PTS_system_glucitol/sorbitol-specific_transporter_subunit_IIA	97.9832	58.2852	78.1342	2.20156	16.0779	9.13973	0.116975
CDR20291_0696_gutD_sorbitol-6-phosphate_dehydrogenase	178.546	129.241	153.894	15.3234	29.7139	22.5187	0.146326
CDR20291_1231_-_transporter	9.56303	5.52526	7.54415	1.68864	2.34237	2.01551	0.267161
CDR20291_1233_-_allophanate_hydrolase_subunit_2	10.5886	8.24768	9.41814	3.4016	2.45527	2.92844	0.310936
CDR20291_1384_sseA_3-mercaptopyruvate_sulfurtransferase	146.011	176.053	161.032	43.6525	43.3069	43.4797	0.270007
CDR20291_1492_cysM_O-acetylserine_sulfhydrylase	385.521	283.778	334.649	139.208	67.4139	103.311	0.308714
CDR20291_1594_-_sodium:amino_acid_symporter	73.92	87.178	80.549	1.58684	3.50317	2.545	0.0315957
CDR20291_1662_gapA_glyceraldehyde-3-phosphate_dehydrogenase_1	175.018	130.677	152.847	19.8179	25.9409	22.8794	0.149688
CDR20291_2009_-_Na(+)/H(+)_antiporter	147.333	155.796	151.565	12.938	12.7431	12.8406	0.08472
CDR20291_2215_gatB_PTS_system_galactitol-specific_transporter_subunit_IIB	80.0037	69.7653	74.8845	27.9353	16.2615	22.0984	0.2951
CDR20291_2510_-_hypothetical_protein	337.876	331.042	334.459	18.8108	22.0033	20.407	0.0610151
CDR20291_2511_-_hypothetical_protein	314.076	393.997	354.037	31.7842	24.54	28.1621	0.0795458
CDR20291_2800_adhE_bifunctional_acetaldehyde-CoA/alcohol_dehydrogenase	39.8136	25.6682	32.7409	11.0239	9.45747	10.2407	0.31278
CDR20291_2801_-_hypothetical_protein	23.1526	11.5007	17.3267	0.917049	4.41221	2.66463	0.153788
CDR20291_2838_-_carbohydrate_hydrolase	20.6599	23.5439	22.1019	6.00815	8.22845	7.1183	0.322067
