# Supplementary material for: Impact of CodY protein on metabolism, sporulation and virulence in Clostridioides difficile ribotype 027
Source: PLoS One. 2019 Jan 30;14(1):e0206896. doi: 10.1371/journal.pone.0206896 (PMC6353076; doi:10.1371/journal.pone.0206896)
Supplement: S7 Table — Genes overexpressed (A) or underexpressed (B) >3-fold in the codY mutant strain ND-CD12. The average RPKMO values for two samples of strains UK1 (codY+) and ND-CD12 (codY::intron::erm Tn916::codY (F74Y)) were determined (columns D and G). The ratios of the ND-CD12/UK1 averages are presented in column H. (XLSX) [file pone.0206896.s011.xlsx]

## Sheet: Sheet1
S7A Table. RPKMO values for genes overexpressed more than 3-fold in the codY F74Y mutant strain.
ORF/Gene number and name	WT-1	WT-2	WT avg	F74Y-1	F74Y-2	F74Y average	F74Y/WT
CDR20291_0011_-_translation_elongation_factor	79.0174	138.985	109.001	872.108	993.49	932.799	8.55769
CDR20291_0033_-_hypothetical_protein	0.662201	0.720511	0.691356	3.27151	2.44749	2.8595	4.13607
CDR20291_0034_-_sugar-phosphate_aldolase	1.28295	1.57775	1.43035	5.98095	6.93473	6.45784	4.51487
CDR20291_0128_-_hypothetical_protein	0.268209	0.500895	0.384552	1.98757	8.24995	5.11876	13.311
CDR20291_0130_-_hypothetical_protein	1.11613	0.447991	0.782061	1.72238	11.935	6.82869	8.73166
CDR20291_0165_-_amino_acid_transporter	3.17826	2.26549	2.72187	18.8231	19.8921	19.3576	7.11186
CDR20291_0166_-_amidohydrolase/peptidase	2.96414	6.72549	4.84481	38.385	25.0222	31.7036	6.54382
CDR20291_0288_-_PTS_system_transporter_subunit_IIB	7.08663	4.04819	5.56741	21.2892	21.4486	21.3689	3.83821
CDR20291_0316_-_spore_coat_assembly_asparagine-rich_protein	7.90536	8.09031	7.99784	11.3799	41.663	26.5214	3.31608
CDR20291_0339_adhE_bifunctional_acetaldehyde-CoA/alcohol_dehydrogenase	3.3329	3.37344	3.35317	33.0247	36.327	34.6758	10.3412
CDR20291_0381_-_cell_surface_protein	45.9746	65.1942	55.5844	195.938	158.234	177.086	3.18589
CDR20291_0385_-_oxidoreductase	0.610798	0.983196	0.796997	2.95758	7.25712	5.10735	6.40824
CDR20291_0386_-_hypothetical_protein	1.48396	0.651603	1.06778	9.74231	10.2382	9.99026	9.35609
CDR20291_0387_-_pyridoxal-phosphate_dependent_enzyme	1.5564	0.999165	1.27778	12.1345	10.1551	11.1448	8.72199
CDR20291_0388_oraS_D-ornithine_aminomutase_S_component	2.22721	0.618478	1.42284	12.1539	8.23271	10.1933	7.16404
CDR20291_0389_oraE_D-ornithine_aminomutase_E_component	2.2739	1.49222	1.88306	6.00526	7.87114	6.9382	3.68453
CDR20291_0390_-_component_of_D-ornithine_aminomutase	1.48086	1.01405	1.24745	5.12117	3.13682	4.12899	3.30994
CDR20291_0391_-_amino_acid_racemase	0.522819	0.981179	0.751999	2.90577	3.48291	3.19434	4.2478
CDR20291_0392_-_Na+/H+_antiporter	0.881016	0.731265	0.806141	3.74801	4.12746	3.93773	4.88468
CDR20291_0393_-_hypothetical_protein	1.26786	2.10471	1.68628	7.27138	3.9885	5.62994	3.33866
CDR20291_0448_-_signaling_protein	41.4486	47.5489	44.4988	207.116	187.185	197.151	4.43047
CDR20291_0449_-_transcriptional_regulator	63.8031	75.1037	69.4534	245.911	245.74	245.826	3.53943
CDR20291_0475_-_hypothetical_protein	1.9941	4.15857	3.07634	14.5772	14.1145	14.3458	4.66329
CDR20291_0476_sleC_spore_peptidoglycan_hydrolase	10.3941	8.93839	9.66624	49.4902	19.2458	34.368	3.55547
CDR20291_0495_-_hypothetical_protein	23.7445	37.5511	30.6478	98.9204	123.444	111.182	3.62774
CDR20291_0496_-_hypothetical_protein	27.7319	29.5961	28.664	111.837	124.483	118.16	4.12224
CDR20291_0504_-_hypothetical_protein	120.563	119.318	119.941	1927.9	1813.76	1870.83	15.598
CDR20291_0511_-_hypothetical_protein	41.0996	82.5826	61.8411	607.087	763.645	685.366	11.0827
CDR20291_0512_-_hypothetical_protein	46.8361	37.5929	42.2145	586.93	438.208	512.569	12.142
CDR20291_0515_-_hypothetical_protein	30.9298	28.1327	29.5312	98.7523	149.812	124.282	4.2085
CDR20291_0522_cotJB1_spore-coat_protein	151.927	173.339	162.633	823.616	296.171	559.894	3.44268
CDR20291_0526_-_hypothetical_protein	0.00668976	4.46018	2.23343	6.74216	14.6847	10.7134	4.79684
CDR20291_0541_-_transcriptional_regulator	3.38373	3.43314	3.40843	13.5921	6.8743	10.2332	3.00232
CDR20291_0542_-_hypothetical_protein	12.8318	12.6441	12.7379	49.9241	54.2191	52.0716	4.08791
CDR20291_0543_-_hypothetical_protein	7.38911	13.7881	10.5886	54.8028	101.197	77.9999	7.3664
CDR20291_0544_-_hypothetical_protein	1.97448	7.35681	4.66565	25.2711	27.9851	26.6281	5.70727
CDR20291_0548_-_phage_positive_regulator_of_late_transcription	14.8734	19.7245	17.2989	21.6311	89.8593	55.7452	3.22246
CDR20291_0585_dtxA_hypothetical_protein	15.0872	17.1729	16.13	74.2539	86.5131	80.3835	4.98346
CDR20291_0606_-_hypothetical_protein	1.41938	1.49858	1.45898	5.73662	8.63138	7.184	4.92399
CDR20291_0610_-_ATP-dependent_peptidase	2.08206	1.48128	1.78167	10.447	33.8833	22.1651	12.4407
CDR20291_0621_-_exported_peptidase	3.11464	1.93161	2.52313	7.42682	11.3981	9.41246	3.73048
CDR20291_0636_-_hypothetical_protein	0.00243264	0.231698	0.117065	3.80373	4.97937	4.39155	37.5137
CDR20291_0649_-_methylenetetrahydrofolate_reductase	426.341	395.816	411.078	941.685	1591.78	1266.73	3.08149
CDR20291_0668_-_aminotransferase	0.253553	0.355143	0.304348	36.695	44.8485	40.7717	133.964
CDR20291_0669_glpK1_glycerol_kinase	2.00551	2.0346	2.02006	13.5704	18.2661	15.9183	7.88011
CDR20291_0670_-_ethanolamine_transporter	1.10057	1.52327	1.31192	8.8234	17.5625	13.1929	10.0562
CDR20291_0699_spoIIAA_anti-sigma_F_factor_antagonist	42.5172	70.3692	56.4432	532.069	977.265	754.667	13.3704
CDR20291_0700_spoIIAB_anti-sigma_F_factor	52.2598	81.1833	66.7216	414.093	887.038	650.566	9.75046
CDR20291_0701_sigF_RNA_polymerase_sigma-F_factor	48.7229	71.9892	60.356	364.945	657.281	511.113	8.4683
CDR20291_0702_spoVAC_stage_V_sporulation_protein_AC	0.953428	0.296763	0.625096	8.88179	15.4911	12.1864	19.4953
CDR20291_0703_spoVAD_stage_V_sporulation_protein_AD	5.00663	3.92858	4.46761	12.4404	19.348	15.8942	3.55766
CDR20291_0704_spoVAE_stage_V_sporulation_protein_AE	4.68438	1.79039	3.23738	13.2893	9.36692	11.3281	3.49915
CDR20291_0710_-_hypothetical_protein	0.0033948	0.970017	0.486706	2.38994	3.93007	3.16	6.49264
CDR20291_0714_-_stage_IV_sporulation_protein	3.89917	4.37421	4.13669	15.404	17.3241	16.364	3.95583
CDR20291_0777_-_hypothetical_protein	5.81103	6.75261	6.28182	17.0874	21.6659	19.3766	3.08456
CDR20291_0780_-_hypothetical_protein	59.6955	118.145	88.9202	242.463	386.704	314.584	3.53782
CDR20291_0812_glgC_glucose-1-phosphate_adenylyltransferase	67.9675	74.7896	71.3785	342.215	404.525	373.37	5.23084
CDR20291_0813_glgD_glycogen_biosynthesis_protein	74.8069	72.4873	73.6471	353.17	359.812	356.491	4.84053
CDR20291_0814_glgA_glycogen_synthase	97.7485	109.233	103.491	438.801	453.183	445.992	4.30949
CDR20291_0815_glgP_glycogen_phosphorylase	96.7056	101.668	99.1868	473.62	455.435	464.528	4.68336
CDR20291_0816_-_alpha-amylase	58.9239	68.2883	63.6061	284.639	285.539	285.089	4.4821
CDR20291_0832_-_cation_efflux_rotein	5.54699	5.64118	5.59408	47.825	40.2787	44.0519	7.87472
CDR20291_0842_leuA_2-isopropylmalate_synthase	1.18228	0.492773	0.837527	15.8033	25.857	20.8301	24.871
CDR20291_0843_leuC_3-isopropylmalate_dehydratase_large_subunit	1.74982	0.593527	1.17167	16.5968	39.8239	28.2104	24.077
CDR20291_0844_leuD_3-isopropylmalate_dehydratase_small_subunit	0.282928	0.792575	0.537752	22.9809	38.0374	30.5091	56.7347
CDR20291_0845_leuB_3-isopropylmalate_dehydrogenase	1.39912	0.849558	1.12434	15.2312	36.6828	25.957	23.0865
CDR20291_0868_-_hypothetical_protein	8.13741	8.07344	8.10543	109.27	133.289	121.279	14.9628
CDR20291_0919_-_hypothetical_protein	2.15919	0.610246	1.38472	4.68469	20.5589	12.6218	9.11507
CDR20291_0922_-_hypothetical_protein	16.7432	7.54458	12.1439	22.0546	68.6338	45.3442	3.73391
CDR20291_0924_-_hypothetical_protein	23.9335	11.8591	17.8963	61.4438	48.8658	55.1548	3.08191
CDR20291_0926_-_hypothetical_protein	633.553	560.566	597.06	3212.7	1842.96	2527.83	4.2338
CDR20291_0944_-_hypothetical_protein	53.7544	54.3395	54.0469	608.366	719.949	664.158	12.2885
CDR20291_0945_-_peptidase	80.4375	79.2813	79.8594	735.925	681.437	708.681	8.87411
CDR20291_1005_-_hypothetical_protein	0.632533	0.309482	0.471008	3.72959	13.3717	8.55064	18.1539
CDR20291_1030_spoIIIAA_stage_III_sporulation_protein_AA	0.00140837	0.268281	0.134845	5.71587	45.6993	25.7076	190.646
CDR20291_1031_spoIIIAB_stage_III_sporulation_protein_AB	0.800003	0.249008	0.524506	1.64679	37.8106	19.7287	37.6139
CDR20291_1033_spoIIIAD_stage_III_sporulation_protein_AD	0.183372	1.67936	0.931366	2.44773	38.98	20.7139	22.2403
CDR20291_1034_spoIIIAE_stage_III_sporulation-related_protein	1.38508	0.646678	1.01588	4.98953	21.4318	13.2107	13.0042
CDR20291_1035_spoiIIIAF_stage_III_sporulation_protein_AF	1.32938	0.7712	1.05029	4.47841	36.5499	20.5142	19.5319
CDR20291_1036_spoIIIAG_stage_iii_sporulation_protein_ag	0.152454	0.495958	0.324206	8.29103	32.482	20.3865	62.8814
CDR20291_1037_spoIIIAH_stage_III_sporulation_protein_AH	1.81566	0.37676	1.09621	9.02374	69.2162	39.12	35.6866
CDR20291_1080_-_phage-related_DNA-directed_RNA_polymerase_7_kDa_polypeptide	3.16333	5.30647	4.2349	19.1201	21.8988	20.5095	4.84296
CDR20291_1099_-_branched-chain_amino_acid_transport_system_carrier_protein	9.50337	12.8873	11.1953	2753.93	2459.82	2606.88	232.854
CDR20291_1115_codY_transcriptional_repressor_CodY	733.579	802.933	768.256	20911.6	21739	21325.3	27.7581
CDR20291_1128_-_membrane-bound_metal-dependent_hydrolase	19.657	14.6324	17.1447	57.2946	80.1909	68.7428	4.00956
CDR20291_1130_-_small_acid-soluble_spore_protein	0.69254	0.646678	0.669609	0.855348	4.27181	2.56358	3.82847
CDR20291_1141_-_hypothetical_protein	1.04036	0.777174	0.908767	1.28494	5.23651	3.26072	3.58808
CDR20291_1183_-_exonuclease	11.5195	37.2168	24.3681	54.2182	130.167	92.1926	3.78332
CDR20291_1231_-_transporter	9.56303	5.52526	7.54415	25.1685	26.2568	25.7127	3.40829
CDR20291_1235_-_chloromuconate_cycloisomerase	0.130338	1.09536	0.612849	18.7051	21.3712	20.0382	32.6967
CDR20291_1236_-_hypothetical_protein	0.00117546	1.35666	0.678918	29.608	23.0087	26.3084	38.7504
CDR20291_1237_-_esterase	3.4518	3.92206	3.68693	35.2267	35.1443	35.1855	9.54331
CDR20291_1263_-_hypothetical_protein	0.00318114	0.00297048	0.00307581	0.003929	8.29947	4.1517	1349.79
CDR20291_1271_-_hypothetical_protein	16.2223	13.6361	14.9292	109.779	121.772	115.775	7.75497
CDR20291_1276_-_hypothetical_protein	26.0476	26.2585	26.1531	113.96	65.7	89.83	3.43478
CDR20291_1360_-_hypothetical_protein	8.30758	7.71566	8.01162	31.8134	58.1974	45.0054	5.61752
CDR20291_1366_feoB2_ferrous_ion_transport_protein	30.8614	20.2224	25.5419	106.795	65.794	86.2945	3.37855
CDR20291_1398_hisC_histidinol-phosphate_aminotransferase	15.8566	15.0881	15.4724	56.9295	43.5914	50.2604	3.2484
CDR20291_1399_hisB_imidazoleglycerol-phosphate_dehydratase	15.6129	14.6054	15.1091	45.3727	50.7964	48.0846	3.18248
CDR20291_1400_hisH_imidazole_glycerol_phosphate_synthase_subunit_HisH	10.4718	12.8317	11.6517	25.0828	45.8253	35.454	3.04281
CDR20291_1402_hisF_imidazole_glycerol_phosphate_synthase_subunit	7.88979	7.53857	7.71418	22.6115	31.9069	27.2592	3.53365
CDR20291_1403_hisI_bifunctional_phosphoribosyl-AMP_cyclohydrolase/phosphoribosyl-ATP_pyrophosphatase	18.4736	16.0387	17.2561	52.4256	52.8272	52.6264	3.04972
CDR20291_1412_-_hypothetical_protein	3.76433	1.08319	2.42376	28.289	27.0947	27.6919	11.4252
CDR20291_1413_ilvC_ketol-acid_reductoisomerase	5.69452	4.93102	5.31277	78.6957	101.561	90.1284	16.9645
CDR20291_1414_ilvB_acetolactate_synthase_large_subunit	3.434	3.05267	3.24334	49.4844	55.2676	52.376	16.1488
CDR20291_1472_-_hypothetical_protein	0.400178	0.32577	0.362974	2.80078	7.43146	5.11612	14.095
CDR20291_1477_hom2_homoserine_dehydrogenase	7.637	3.94228	5.78964	33.8049	27.2864	30.5457	5.27592
CDR20291_1501_-_ABC_transporter_permease	1.28889	1.03161	1.16025	3.59849	3.60414	3.60132	3.10391
CDR20291_1510_-_amidohydrolase	65.042	63.9066	64.4743	204.806	255.65	230.228	3.57085
CDR20291_1511_-_hypothetical_protein	98.1355	107.08	102.608	455.736	217.673	336.704	3.28147
CDR20291_1575_-_hypothetical_protein	0.00199519	0.570098	0.286047	2.76488	1.74628	2.25558	7.88536
CDR20291_1623_-_hypothetical_protein	0.358116	2.54867	1.45339	6.63457	32.1937	19.4141	13.3578
CDR20291_1655_-_iron-sulfur_protein	11.1147	13.9976	12.5561	35.1397	47.9824	41.561	3.31002
CDR20291_1659_-_hypothetical_protein	264.038	261.181	262.61	865.925	815.401	840.663	3.20119
CDR20291_1660_-_Nudix_family_hydrolase	140.906	167.372	154.139	625.475	568.945	597.21	3.87449
CDR20291_1684_-_hypothetical_protein	2.09704	1.10862	1.60283	3.15944	6.84512	5.00228	3.1209
CDR20291_1691_-_nitrite_and_sulfite_reductase_subunit	61.3976	93.0266	77.2121	203.065	276.731	239.898	3.107
CDR20291_1697_-_hydrolase	31.9964	27.5034	29.7499	454.467	424.223	439.345	14.7679
CDR20291_1698_-_cell_surface_protein	34.0193	34.9822	34.5007	360.13	343.832	351.981	10.2021
CDR20291_1773_-_hypothetical_protein	1.90686	0.89029	1.39858	6.44199	6.22085	6.33142	4.52705
CDR20291_1811_-_hypothetical_protein	12.2928	8.66549	10.4791	63.3987	33.4222	48.4104	4.61969
CDR20291_1824_-_ABC_transporter_permease	20.8097	13.6343	17.222	88.5781	51.0678	69.823	4.05429
CDR20291_1828_pduQ_ethanolamine/propanediol_utilization_propanol_dehydrogenase	1.23077	1.27997	1.25537	12.0953	9.0427	10.569	8.41903
CDR20291_1829_pduU_ethanolamine/propanediol_utilization_protein	13.6316	6.98525	10.3084	51.2961	57.9164	54.6063	5.29724
CDR20291_1830_pduV_ethanolamine/propanediol_utilization_protein	13.3924	11.3897	12.391	57.3383	66.7742	62.0562	5.00815
CDR20291_1833_eutA_reactivating_factor_for_ethanolamine_ammonia_lyase	0.759442	0.794461	0.776952	49.2991	46.0653	47.6822	61.3709
CDR20291_1834_eutB_ethanolamine/propanediol_ammonia-lyase_heavy_chain	0.765838	1.80928	1.28756	92.3033	100.352	96.3277	74.8142
CDR20291_1835_eutC_ethanolamine_ammonia-lyase_small_subunit	1.57824	2.32906	1.95365	64.6888	72.7968	68.7428	35.1869
CDR20291_1836_eutL_ethanolamine/propanediol_utilization_protein	1.06422	0.596249	0.830234	57.0558	70.1787	63.6172	76.6256
CDR20291_1837_-_ethanolamine/propanediol_utilisation_protein	0.594874	0.9258	0.760337	76.4687	81.5798	79.0242	103.933
CDR20291_1838_-_ethanolamine/propanediol_utilisation_aldehyde-alcohol_dehydrogenase	2.17797	0.622431	1.4002	77.5692	74.6279	76.0985	54.3483
CDR20291_1839_eutM_ethanolamine/propanediol_utilization_protein	0.00473858	2.56637	1.28555	44.1166	42.2427	43.1796	33.5884
CDR20291_1840_eutT_ethanolamine/propanediol_utilization_cobalamin_adenosyltransferase	0.548033	2.55871	1.55337	43.1162	50.2911	46.7036	30.066
CDR20291_1841_-_propanediol/ethanolamine_utilization_protein	0.441906	1.23793	0.839918	53.9105	50.9305	52.4205	62.4114
CDR20291_1842_-_ethanolamine_utilization_protein	1.91736	2.68559	2.30147	37.5555	46.0409	41.7982	18.1615
CDR20291_1843_eutN_ethanolamine/propanediol_utilization_protein	0.509892	2.12856	1.31923	28.2775	39.0981	33.6878	25.536
CDR20291_1844_-_ethanolamine/propanediol_utilization_protein	0.252175	0.632551	0.442363	45.137	29.5199	37.3285	84.3842
CDR20291_1845_eutH_ethanolamine/propanediol_transporter	0.252175	1.55367	0.902923	40.1445	45.1232	42.6338	47.2176
CDR20291_1846_eutQ_ethanolamine/propanediol_utilization_protein	1.46836	2.95732	2.21284	40.4814	44.0709	42.2762	19.1049
CDR20291_1851_-_hypothetical_protein	0.297244	0.178163	0.237704	3.68611	19.3026	11.4944	48.3559
CDR20291_1852_-_hypothetical_protein	0.495866	0.205343	0.350604	1.90122	22.1554	12.0283	34.3073
CDR20291_1863_-_hypothetical_protein	0.00305304	0.00285086	0.00295195	3.22779	17.1001	10.1639	3443.13
CDR20291_1864_-_hypothetical_protein	20.8159	19.5603	20.1881	84.4259	147.43	115.928	5.74239
CDR20291_1890_-_hypothetical_protein	21.072	22.9061	21.989	125.73	188.394	157.062	7.14274
CDR20291_1926_ispD_major_intracellular_serine_protease	0.295542	0.551942	0.423742	6.02285	3.43535	4.7291	11.1603
CDR20291_1927_ilvD_dihydroxy-acid_dehydratase	10.9078	9.52059	10.2142	111.999	113.899	112.949	11.058
CDR20291_1934_-_hypothetical_protein	13.7705	12.3549	13.0627	49.8942	33.54	41.7171	3.1936
CDR20291_1943_argF_ornithine_carbamoyltransferase	2.62804	2.63338	2.63071	13.8501	6.10659	9.97834	3.79302
CDR20291_1945_argB_acetylglutamate_kinase	1.13171	0.876199	1.00395	3.3006	3.85604	3.57832	3.56423
CDR20291_1946_argJ_bifunctional_glutamate_N-acetyltransferase/amino-acid_acetyltransferase	0.457144	0.299228	0.378186	3.52884	4.74356	4.1362	10.9369
CDR20291_1948_-_hypothetical_protein	3.15043	2.37876	2.76459	17.8865	17.5593	17.7229	6.41067
CDR20291_1949_-_hypothetical_protein	18.081	16.1846	17.1328	118.123	69.3992	93.7611	5.47261
CDR20291_1958_-_hypothetical_protein	0.384532	1.19689	0.790711	3.0079	1.83077	2.41933	3.0597
CDR20291_1962_-_hypothetical_protein	9.62364	5.48088	7.55226	53.7136	26.1882	39.9509	5.28993
CDR20291_2048_-_D-alanyl-D-alanine_carboxypeptidase	4.8965	2.07053	3.48351	13.6283	9.90474	11.7665	3.37777
CDR20291_2050_-_transcriptional_regulator	3.66885	1.61218	2.64051	12.9826	6.01118	9.49689	3.59661
CDR20291_2064_gabT_4-aminobutyrate_aminotransferase	36.7107	41.4526	39.0816	1211.67	1086.63	1149.15	29.4038
CDR20291_2070_ldh_L-lactate_dehydrogenase	113.729	135.082	124.405	394.037	366.347	380.192	3.05607
CDR20291_2089_-_n-acetylmuramoyl-l-alanine_amidase	70.211	52.4379	61.3244	256.127	121.527	188.827	3.07915
CDR20291_2104_-_subunit_of_oxidoreductase	0.707219	0.852997	0.780108	1.85614	2.9561	2.40612	3.08434
CDR20291_2107_-_histidinol-phosphate_aminotransferase	0.378262	0.630243	0.504252	3.59398	3.9164	3.75519	7.44704
CDR20291_2121_-_regulatory_protein	9.35572	15.1868	12.2713	70.7529	203.753	137.253	11.1849
CDR20291_2122_-_regulatory_protein	3.5019	7.21323	5.35757	19.548	63.3985	41.4733	7.74106
CDR20291_2129_nirC_nitrite_transporter	0.716605	0.334575	0.52559	3.98282	1.75337	2.86809	5.45691
CDR20291_2145_-_hypothetical_protein	9.35228	6.42166	7.88697	18.7888	34.0648	26.4268	3.35069
CDR20291_2161_-_proton-dependent_oligopeptide_transporter	32.9413	47.989	40.4651	219.849	213.417	216.633	5.35357
CDR20291_2174_-_sodium:solute_symporter	4.37545	3.64974	4.0126	14.9555	13.1613	14.0584	3.50357
CDR20291_2235_-_hypothetical_protein	27.0031	17.1228	22.063	98.4242	38.1234	68.2738	3.0945
CDR20291_2260_-_carbon_starvation_protein	7.70243	8.78443	8.24343	459.064	502.473	480.769	58.3214
CDR20291_2261_-_hypothetical_protein	1.71782	1.81793	1.76788	70.549	138.458	104.504	59.1125
CDR20291_2262_-_hypothetical_protein	2.74709	4.87465	3.81087	32.6635	72.9392	52.8013	13.8555
CDR20291_2289_-_hypothetical_protein	86.4057	36.0819	61.2438	297.618	171.872	234.745	3.83296
CDR20291_2290_cotJB2_spore-coat_protein	98.249	45.9238	72.0864	302.475	185.462	243.969	3.38439
CDR20291_2315_-_aminotransferase	1.26651	0.537561	0.902035	2.55968	4.28015	3.41992	3.79133
CDR20291_2316_-_phosphate_butyryltransferase	0.778526	1.01776	0.898143	2.11541	6.7487	4.43206	4.93469
CDR20291_2317_-_butyrate_kinase	0.920117	0.122741	0.521429	3.2151	4.15489	3.68499	7.06711
CDR20291_2335_-_hypothetical_protein	3.80771	1.97181	2.88976	4.24506	13.1602	8.70263	3.01154
CDR20291_2337_-_hypothetical_protein	1.98404	0.854676	1.41936	9.54462	18.9352	14.2399	10.0326
CDR20291_2361_-_hypothetical_protein	0.552383	0.515803	0.534093	2.6487	7.08714	4.86792	9.11437
CDR20291_2362_spoIIP_stage_II_sporulation_protein_P	2.04707	4.55763	3.30235	9.01929	28.0038	18.5115	5.60557
CDR20291_2363_gpr_germination_protease	0.00143051	0.681249	0.34134	1.21557	15.8086	8.51209	24.9373
CDR20291_2394_-_histidinol-phosphate_aminotransferase	71.6028	80.5279	76.0653	727.301	554.182	640.742	8.42357
CDR20291_2404_-_PTS_system_transporter_subunit_IIA	6.78682	6.12631	6.45656	30.0954	21.7118	25.9036	4.01198
CDR20291_2509_-_hypothetical_protein	106.822	111.951	109.386	406.262	372.37	389.316	3.55909
CDR20291_2513_spoIVA_stage_IV_sporulation_protein_A	2.32202	1.56605	1.94403	15.5354	57.84	36.6877	18.8719
CDR20291_2530_sigG_sporulation_sigma_factor_SigG	5.88201	5.81519	5.8486	46.4677	163.143	104.805	17.9197
CDR20291_2531_sigE_sporulation_sigma_factor_SigE	4.76799	5.95043	5.35921	35.6971	91.7777	63.7374	11.8931
CDR20291_2532_spoIIGA_sporulation_sigma-E_factor_processing_peptidase	4.51152	1.40717	2.95934	15.3764	44.1196	29.748	10.0522
CDR20291_2538_-_cell_division_protein	12.4818	7.45442	9.96811	25.4576	50.3245	37.891	3.80123
CDR20291_2544_spoVD_stage_V_sporulation_protein_Din)	2.36274	4.14481	3.25378	37.0768	85.0096	61.0432	18.7607
CDR20291_2545_-_hypothetical_protein	0.800003	4.64327	2.72164	33.9917	69.5132	51.7524	19.0152
CDR20291_2565_ctfA_butyrate--acetoacetate_CoA-transferase_subunit_A	0.211873	0.197842	0.204857	4.44859	2.2653	3.35695	16.3867
CDR20291_2569_-_Calcium-chelating_exported_protein	0.600649	0.420655	0.510652	1.18915	3.25629	2.22272	4.35271
CDR20291_2590_brnQ_branched-chain_amino_acid_transport_system_carrier_protein	40.3405	48.565	44.4527	115.534	152.838	134.186	3.01862
CDR20291_2596_ydiB_shikimate_5-dehydrogenase	2.09445	2.41003	2.25224	8.6735	7.65881	8.16615	3.62579
CDR20291_2597_-_NADH-dependent_flavin_oxidoreductase	2.244	1.93768	2.09084	5.16443	8.12644	6.64544	3.17836
CDR20291_2598_-_hypothetical_protein	1.63958	0.429282	1.03443	6.07509	4.32407	5.19958	5.02651
CDR20291_2640_agrB_accessory_gene_regulator	31.782	33.6742	32.7281	124.701	145.693	135.197	4.13092
CDR20291_2674_-_hypothetical_protein	0.00272397	0.559589	0.281156	2.40215	5.52999	3.96607	14.1063
CDR20291_2697_-_hypothetical_protein	2.20953	0.610872	1.4102	7.44848	42.014	24.7312	17.5374
CDR20291_2708_-_amino_acid_racemase	60.7266	76.5701	68.6483	287.471	246.984	267.228	3.8927
CDR20291_2710_-_hypothetical_protein	0.26759	0.764602	0.516096	23.9941	24.2363	24.1152	46.7262
CDR20291_2711_-_hypothetical_protein	0.593902	1.80531	1.19961	41.1917	40.5937	40.8927	34.0884
CDR20291_2712_-_peptidase	0.356012	0.110812	0.233412	27.5865	37.3222	32.4544	139.043
CDR20291_2719_-_aspartate_aminotransferase	23.7146	26.4411	25.0778	186.754	171.112	178.933	7.1351
CDR20291_2724_-_transport-related_ATPase	3.8625	2.34202	3.10226	5.01835	15.8876	10.453	3.36947
CDR20291_2753_-_dipeptidase	2.49287	3.78903	3.14095	11.4532	12.5933	12.0233	3.8279
CDR20291_2787_ntpD_V-type_ATP_synthase_subunit_D	50.2883	56.5013	53.3948	1125.63	941.369	1033.5	19.3558
CDR20291_2788_ntpB_V-type_ATP_synthase_subunit_B	67.8978	65.095	66.4964	1411.62	1241.04	1326.33	19.9459
CDR20291_2789_ntpA_V-type_ATP_synthase_subunit_A	58.5483	53.6124	56.0803	1307.58	1256.76	1282.17	22.8631
CDR20291_2790_ntpG_V-type_ATP_synthase_subunit_F	56.9809	54.4976	55.7392	1488.57	1579	1533.78	27.5171
CDR20291_2791_ntpC_V-type_ATP_synthase_subunit_C	57.516	54.7027	56.1093	1405.46	1238.83	1322.14	23.5637
CDR20291_2792_ntpE_V-type_sodium_ATP_synthase_subunit_E	106.099	113.963	110.031	2091.66	1678.58	1885.12	17.1326
CDR20291_2793_ntpK_V-type_ATP_synthase_subunit_K	54.3443	70.7671	62.5557	1468.47	1385.36	1426.91	22.8103
CDR20291_2794_ntpI_V-type_sodium_ATP_synthase_subunit_I	81.2818	84.4026	82.8422	1514.27	1284.79	1399.53	16.8939
CDR20291_2795_-_hypothetical_protein	101.732	115.017	108.374	1905.03	1650.73	1777.88	16.405
CDR20291_2857_-_hypothetical_protein	4.3591	4.61315	4.48612	6.81957	24.4027	15.6111	3.47987
CDR20291_2858_-_hypothetical_protein	2.54824	2.22668	2.38746	2.45432	17.9476	10.201	4.27272
CDR20291_2859_-_hypothetical_protein	1.32317	2.50894	1.91606	3.9567	34.6004	19.2785	10.0616
CDR20291_2867_-_aminotransferase	16.2481	14.4545	15.3513	82.6615	37.9071	60.2843	3.92698
CDR20291_2882_-_hypothetical_protein	0.502983	1.17419	0.838587	7.29943	4.1988	5.74911	6.85572
CDR20291_2883_-_PTS_system_transporter_subunit_IIC	2.34848	3.2866	2.81754	16.5701	15.5026	16.0363	5.69161
CDR20291_2884_-_PTS_system,_IIb_component	1.96094	3.46422	2.71258	18.5682	13.4245	15.9963	5.8971
CDR20291_2913_gatY_tagatose-bisphosphate_aldolase	1.04157	0.149405	0.595488	2.97585	4.34691	3.66138	6.14854
CDR20291_2915_tagK_tagatose_(1)-phosphate-kinase	2.74368	2.58063	2.66216	10.6945	17.3462	14.0204	5.26654
CDR20291_2927_-_cellobiose-phosphate_degrading_protein	14.2385	19.347	16.7928	139.13	83.7401	111.435	6.6359
CDR20291_2928_-_PTS_system_transporter_subunit_IIABC	10.4449	19.8406	15.1427	127.231	87.1974	107.214	7.08023
CDR20291_2930_treA_trehalose-6-phosphate_hydrolase	30.0662	44.2794	37.1728	148.657	96.1405	122.399	3.2927
CDR20291_2935_-_PTS_system_transporter_subunit_IIABC	3.02272	3.80639	3.41456	11.2528	10.9986	11.1257	3.25832
CDR20291_2957_-_hypothetical_protein	1.03111	2.24661	1.63886	7.8825	6.30372	7.09311	4.32808
CDR20291_3090_bclA2_exosporium_glycoprotein	9.3143	5.58347	7.44888	35.422	28.9735	32.1977	4.32249
CDR20291_3095_-_single-stranded_DNA-binding_protein	3.99543	6.34764	5.17154	6.60434	52.2501	29.4272	5.69023
CDR20291_3096_-_hypothetical_protein	14.3279	12.6191	13.4735	45.2535	45.0626	45.1581	3.35162
CDR20291_3115_-_polysaccharide_deacetylase	1.34493	0.941901	1.14342	4.77569	9.13019	6.95294	6.08085
CDR20291_3116_-_iron-only_hydrogenase	0.191341	0.53601	0.363675	1.77242	9.16926	5.47084	15.0432
CDR20291_3140_-_PTS_system_transporter_subunit_IIB	6.65865	7.85841	7.25853	24.4965	49.8723	37.1844	5.12286
CDR20291_3159_-_ATP/GTP-binding_protein	3.22223	2.48024	2.85123	7.16354	25.5011	16.3323	5.72816
CDR20291_3173_-_transporter	0.758881	0.607394	0.683137	2.41016	3.78049	3.09532	4.53104
CDR20291_3176_hydN2_electron_transport_protein	174.327	169.635	171.981	497.301	560.276	528.788	3.07469
CDR20291_3178_fdhD_formate_dehydrogenase_accessory_protein	187.45	178.157	182.803	568.746	537.744	553.245	3.02645
CDR20291_3182_-_hypothetical_protein	10.9653	7.80379	9.38454	37.7133	26.7979	32.2556	3.4371
CDR20291_3193_bclA3_exosporium_glycoprotein	11.7109	7.24439	9.47765	42.9684	47.4331	45.2007	4.7692
CDR20291_3203_-_ABC_transporter_ATP-binding_protein	2.17077	1.94256	2.05667	15.3046	6.95537	11.13	5.41167
CDR20291_3214_-_hypothetical_protein	14.0292	6.4269	10.228	34.4917	31.6232	33.0575	3.23204
CDR20291_3227_hymA_iron-only_hydrogenase,_electron-transferring_subunit	315.999	364.977	340.488	1322.51	1125.8	1224.15	3.5953
CDR20291_3228_hymB_iron-only_hydrogenase,_electron-transferring_subunit	370.637	378.294	374.466	1245.39	1112.64	1179.02	3.14853
CDR20291_3229_hymC_iron-only_hydrogenase,_catalytic_subunit	448.115	454.017	451.066	1497.67	1360.07	1428.87	3.16776
CDR20291_3293_-_hypothetical_protein	4.48002	6.94294	5.71148	13.9105	44.8727	29.3916	5.14606
CDR20291_3294_-_hypothetical_protein	167.721	220.717	194.219	2589.42	2739.43	2664.43	13.7187
CDR20291_3326_-_oligopeptidase	8.78231	6.72107	7.75169	48.5895	121.933	85.2613	10.9991
CDR20291_3327_spoIIE_stage_II_sporulation_protein_e	4.07285	4.32619	4.19952	93.2693	292.564	192.917	45.9378
CDR20291_3377_spmA_spore_maturation_protein_A	0.951798	0.444384	0.698091	5.29	5.34914	5.31957	7.62017
CDR20291_3388_-_hypothetical_protein	5.92343	2.30465	4.11404	24.9962	73.6707	49.3334	11.9915
CDR20291_3418_-_hypothetical_protein	8.36436	5.33714	6.85075	51.8666	21.6044	36.7355	5.36226
CDR20291_3451_-_hypothetical_protein	21.9466	7.34042	14.6435	51.6575	43.4145	47.536	3.24622
CDR20291_3489_-_sugar-phosphate_isomerase	1.11539	2.96528	2.04033	11.0208	10.7513	10.8861	5.33542
CDR20291_3511_-_peptidase	1.75948	2.30957	2.03452	5.0099	18.8936	11.9518	5.87447
S7B Table. RPKMO values for genes underexpressed more than 3-fold in the codY F74Y mutant strain.
ORF/Gene number and name	WT-1	WT-2	WT avg	F74Y-1	F74Y-2	F74Y average	F74Y/WT
CDR20291_0117_-_subunit_of_oxidoreductase	9025.77	10146.8	9586.28	3155.2	2745.74	2950.47	0.30778
CDR20291_0173_fdxA_ferredoxin	22123.6	28448	25285.8	6062.42	10294.3	8178.36	0.323437
CDR20291_0440_-_hemagglutinin/adhesin	242.182	490.997	366.589	34.0898	155.262	94.6759	0.258261
CDR20291_0686_plfA_pyruvate_formate-lyase_activating_enzyme	130.648	61.7819	96.215	7.52645	16.4276	11.977	0.124482
CDR20291_0687_plfB_formate_acetyltransferase	1364.18	680.464	1022.32	184.733	200.112	192.423	0.188221
CDR20291_0690_-_transcription_antiterminator	114.927	77.8359	96.3815	23.5874	12.8934	18.2404	0.189252
CDR20291_0691_gutM_glucitol_operon_activator_protein	61.9422	61.7951	61.8687	6.37792	8.27272	7.32532	0.118401
CDR20291_0692_gutA_PTS_system_glucitol/sorbitol-specific_transporter_subunit_IIC2	70.1135	58.3696	64.2416	6.60395	7.27178	6.93787	0.107997
CDR20291_0693_srlE_PTS_system_glucitol/sorbitol-specific_transporter_subunit_IIB	116.152	80.2798	98.2159	13.1097	5.79145	9.45058	0.0962225
CDR20291_0694_srlE'_PTS_system_glucitol/sorbitol-specific_transporter_subunit_IIC	76.9485	62.0717	69.5101	4.36397	8.48034	6.42216	0.0923917
CDR20291_0695_srlB_PTS_system_glucitol/sorbitol-specific_transporter_subunit_IIA	97.9832	58.2852	78.1342	3.75792	3.72231	3.74011	0.0478678
CDR20291_0696_gutD_sorbitol-6-phosphate_dehydrogenase	178.546	129.241	153.894	7.83127	5.98842	6.90984	0.0449002
CDR20291_0748_-_6-phospho-beta-glucosidase	138.942	24.9234	81.9327	21.7623	28.3106	25.0365	0.305573
CDR20291_0823_-_iron-dependent_hydrogenase	508.827	612.516	560.671	111.801	108.878	110.34	0.196799
CDR20291_1197_cspB_cold_shock_protein	11782.9	14749.9	13266.4	3808.36	4681.62	4244.99	0.319981
CDR20291_1491_kdpC_potassium-transporting_ATPase_subunit_C	1.95141	3.03697	2.49419	0.535592	0.00297208	0.269282	0.107964
CDR20291_1492_cysM_O-acetylserine_sulfhydrylase	385.521	283.778	334.649	88.6938	69.48	79.0869	0.236328
CDR20291_1554_-_hypothetical_protein	3.71766	2.84162	3.27964	0.00968701	0.175455	0.092571	0.028226
CDR20291_1601_thiS_thiamine_biosynthesis_protein	47.296	39.1189	43.2074	4.51206	8.7478	6.62993	0.153444
CDR20291_1662_gapA_glyceraldehyde-3-phosphate_dehydrogenase_1	175.018	130.677	152.847	27.7078	38.9758	33.3418	0.218138
CDR20291_1663_-_hypothetical_protein	1534.51	1831.64	1683.08	269.655	267.137	268.396	0.159468
CDR20291_1690_-_hypothetical_protein	11.1141	7.61706	9.36558	0.242615	2.94885	1.59573	0.170383
CDR20291_1764_-_hypothetical_protein	2.74964	4.49322	3.62143	1.69802	0.0047113	0.851366	0.235091
CDR20291_2009_-_Na(+)/H(+)_antiporter	147.333	155.796	151.565	28.1348	24.3193	26.227	0.173042
CDR20291_2212_-_carbohydrate_dehydrogenase	62.3932	59.5283	60.9608	3.75653	9.63653	6.69653	0.10985
CDR20291_2213_gatD_galactitol-1-phosphate_5-dehydrogenase	56.5999	52.5588	54.5793	15.2803	6.78427	11.0323	0.202133
CDR20291_2214_gatC_PTS_system_galactitol-specific_transporter_subunit_IIC	63.1428	51.829	57.4859	13.7143	11.3467	12.5305	0.217975
CDR20291_2215_gatB_PTS_system_galactitol-specific_transporter_subunit_IIB	80.0037	69.7653	74.8845	15.6706	7.41108	11.5408	0.154115
CDR20291_2216_gatA_PTS_system_galactitol-specific_transporter_subunit_IIA	51.8768	31.8334	41.8551	12.2211	2.93486	7.57798	0.181053
CDR20291_2491_-_ADP-ribosyltransferase_subunit_CdtA	37.2217	62.0379	49.6298	14.6298	11.1387	12.8842	0.259607
CDR20291_2492_-_ADP-ribosyltransferase_binding_protein	62.5703	109.265	85.9177	25.3849	22.1963	23.7906	0.2769
CDR20291_2686_-_hypothetical_protein	462.513	196.994	329.753	103.325	96.2139	99.7695	0.302558
CDR20291_2800_adhE_bifunctional_acetaldehyde-CoA/alcohol_dehydrogenase	39.8136	25.6682	32.7409	8.35342	6.86045	7.60694	0.232337
CDR20291_2828_-_hypothetical_protein	152.251	41.7625	97.0068	24.1782	26.0801	25.1292	0.259045
CDR20291_2838_-_carbohydrate_hydrolase	20.6599	23.5439	22.1019	5.0058	5.89022	5.44801	0.246495
CDR20291_2839_-_carbohydrate_hydrolase_(N-terminus)	23.0574	23.8209	23.4392	5.3761	4.43971	4.9079	0.209389
CDR20291_2842_-_alcohol_dehydrogenase	36.8686	32.6835	34.776	4.95072	7.12948	6.0401	0.173686
CDR20291_2971_-_PTS_system_transporter_subunit_IIABC	16.7798	18.9304	17.8551	5.91924	3.50291	4.71108	0.26385
CDR20291_2972_pgmB_beta-phosphoglucomutase	19.0775	23.6018	21.3396	4.35431	6.47383	5.41407	0.253709
CDR20291_3266_-_PTS_system_transporter_subunit_IIB	2.90001	1.16056	2.03029	0.00501649	1.15848	0.581748	0.286535
