# Supplementary material for: Impact of CodY protein on metabolism, sporulation and virulence in Clostridioides difficile ribotype 027
Source: PLoS One. 2019 Jan 30;14(1):e0206896. doi: 10.1371/journal.pone.0206896 (PMC6353076; doi:10.1371/journal.pone.0206896)
Supplement: S8 Table — The average RPKMO values for each of the genes is shown for the wild-type and the codY mutant strains. (XLSX) [file pone.0206896.s012.xlsx]

## Sheet: Sheet1
S8 Table. Average RPKMO values for ethanolamine metabolism genes in wild-type and codY mutant strains.
ORF/Gene number and name	WT	E99D	F101W	F74Y	Null
CDR20291_1828_pduQ_ethanolamine/propanediol_utilization_propanol_dehydrogenase	1.25537	86.2923	121.549	10.569	3.15186
CDR20291_1829_pduU_ethanolamine/propanediol_utilization_protein	10.3084	370.082	430.659	54.6063	13.0275
CDR20291_1830_pduV_ethanolamine/propanediol_utilization_protein	12.391	271.994	328.164	62.0562	56.5601
CDR20291_1831_-_two-component_response_regulator	65.07	393.648	561.285	149.698	118.096
CDR20291_1832_-_two-component_sensor_histidine_kinase	49.3425	256.609	383.606	135.246	98.0618
CDR20291_1833_eutA_reactivating_factor_for_ethanolamine_ammonia_lyase	0.776952	479.117	576.69	47.6822	7.28872
CDR20291_1834_eutB_ethanolamine/propanediol_ammonia-lyase_heavy_chain	1.28756	925.958	1113.42	96.3277	17.8088
CDR20291_1835_eutC_ethanolamine_ammonia-lyase_small_subunit	1.95365	753.555	882.639	68.7428	8.61279
CDR20291_1836_eutL_ethanolamine/propanediol_utilization_protein	0.830234	723.535	880.349	63.6172	7.07834
CDR20291_1837_-_ethanolamine/propanediol_utilisation_protein	0.760337	762.865	932.801	79.0242	15.2988
CDR20291_1838_-_ethanolamine/propanediol_utilisation_aldehyde-alcohol_dehydrogenase	1.4002	709.963	849.844	76.0986	15.0528
CDR20291_1839_eutM_ethanolamine/propanediol_utilization_protein	1.28555	587.98	624.171	43.1797	3.07267
CDR20291_1840_eutT_ethanolamine/propanediol_utilization_cobalamin_adenosyltransferase	1.55337	418.827	497.41	46.7037	6.85827
CDR20291_1841_-_propanediol/ethanolamine_utilization_protein	0.839918	428.082	541.263	52.4205	9.8818
CDR20291_1842_-_ethanolamine_utilization_protein	2.30147	416.724	529.386	41.7982	9.82803
CDR20291_1843_eutN_ethanolamine/propanediol_utilization_protein	1.31923	358.043	438.317	33.6878	9.74104
CDR20291_1844_-_ethanolamine/propanediol_utilization_protein	0.442363	332.101	430.775	37.3284	10.8696
CDR20291_1845_eutH_ethanolamine/propanediol_transporter	0.902922	351.473	431.365	42.6339	6.49649
CDR20291_1846_eutQ_ethanolamine/propanediol_utilization_protein	2.21284	373.854	467.26	42.2762	14.4328
