# Supplementary material for: Impact of CodY protein on metabolism, sporulation and virulence in Clostridioides difficile ribotype 027
Source: PLoS One. 2019 Jan 30;14(1):e0206896. doi: 10.1371/journal.pone.0206896 (PMC6353076; doi:10.1371/journal.pone.0206896)
Supplement: S9 Table — CodY-repressed genes (>3-fold) in strain UK1 (annotated as R20291 genes) that were found to be Spo0A-dependent in strain JIR8074, a derivative of strain 630 (A. Shen, personal communication) are listed with their 630 analogs. (XLSX) [file pone.0206896.s013.xlsx]

## Sheet: Sheet1
S9_Table. Sporulation genes regulated by CodY.
R20291 gene number and product	codY null/WT		CD630 gene number	CD630 gene product	WT/spo0A null
CDR20291_0104_cwlD_germination-specific_N-acetylmuramoyl-L-alanine_amidase	4.55661		CD630_01060	Germination-specific N-acetylmuramoyl-L-alanine amidase, Autolysin	38.7308
CDR20291_0124_-_cell_wall_endopeptidase	6.52877		CD630_01250	putative cell wall endopeptidase	148.761
CDR20291_0125_spoIIID_stage_III_sporulation_protein_D	91.3687		CD630_01260	Stage III sporulation protein D	68.2419
CDR20291_0128_-_hypothetical_protein	212.741		CD630_01290	conserved hypothetical protein, DUF1256 family	54.2261
CDR20291_0130_-_hypothetical_protein	73.9745		CD630_01310	putative membrane protein	20.351
CDR20291_0209_-_PTS_system_fructose-like_transporter_subunit_EIIB	15.2703		CD630_02080	PTS system, fructose-like IIB component	0.786492
CDR20291_0212_-_spore_coat_protein	7.02368		CD630_02130	putative spore coat protein	8.91595
CDR20291_0316_-_spore_coat_assembly_asparagine-rich_protein	49.8908		CD630_03110	conserved hypothetical protein	826.594
CDR20291_0319_-_hypothetical_protein	8.28966		CD630_03140	putative membrane protein	15.5604
CDR20291_0387_-_pyridoxal-phosphate_dependent_enzyme	20.0809		CD630_04440	2-amino-4-ketopentanoate thiolase beta subunit	7.68213
CDR20291_0388_oraS_D-ornithine_aminomutase_S_component	17.1653		CD630_04450	D-ornithine aminomutase S component	3.00072
CDR20291_0389_oraE_D-ornithine_aminomutase_E_component	11.0784		CD630_04460	D-ornithine aminomutase E component	11.6541
CDR20291_0440_-_hemagglutinin/adhesin	6.81323		CD630_05140	putative hemagglutinin/adhesin	276.804
CDR20291_0476_sleC_spore_peptidoglycan_hydrolase	3.26187		CD630_05510	Spore cortex-lytic enzyme pre-pro-form	495.472
CDR20291_0481_-_endonuclease	4.02435		CD630_05560	putative sugar isomerase / endonuclease	66.5567
CDR20291_0482_-_phosphoribulokinase/uridine_kinase	3.91256		CD630_05570	putative uridine kinase	147.935
CDR20291_0495_-_hypothetical_protein	9.92024		CD630_05710	conserved hypothetical protein	27.1143
CDR20291_0496_-_hypothetical_protein	8.97708		CD630_05720	putative sporulation protein	44.3672
CDR20291_0497_-_hypothetical_protein	3.62031		CD630_05730	putative membrane protein	44.8054
CDR20291_0521_-_hypothetical_protein	5.974		CD630_05960	conserved hypothetical protein	102.376
CDR20291_0522_cotJB1_spore-coat_protein	6.46832		CD630_05970	Spore coat peptide assembly protein	81.8436
CDR20291_0523_cotJC1_spore-coat_protein	6.57224		CD630_05980	Spore-coat protein	212.287
CDR20291_0542_-_hypothetical_protein	33.6339		CD630_06200	conserved hypothetical protein	189.188
CDR20291_0543_-_hypothetical_protein	82.0702		CD630_06220	conserved hypothetical protein	133.435
CDR20291_0545_-_phage-related_regulatory_protein	7.92485		CD630_06240	putative transcriptional regulator, activator Mor	1.51713
CDR20291_0610_-_ATP-dependent_peptidase	185.594		CD630_06840	putative ATP-dependent peptidase, M41 family	130.137
CDR20291_0621_-_exported_peptidase	24.0835		CD630_06950	putative exported metalloendopeptidase	25.3014
CDR20291_0688_-_Ca2+/Na+_antiporter	54.4157		CD630_07600	putative Ca2+/Na+ antiporter	46.8211
CDR20291_0699_spoIIAA_anti-sigma_F_factor_antagonist	23.8712		CD630_07700	Anti-sigma F factor antagonist	53.1271
CDR20291_0700_spoIIAB_anti-sigma_F_factor	23.0161		CD630_07710	Anti-sigma F factor (Stage II sporulation protein AB)	155.675
CDR20291_0701_sigF_RNA_polymerase_sigma-F_factor	20.0634		CD630_07720	RNA polymerase sigma-F factor	237.653
CDR20291_0702_spoVAC_stage_V_sporulation_protein_AC	75.5635		CD630_07730	Stage V sporulation protein AC	14.1714
CDR20291_0703_spoVAD_stage_V_sporulation_protein_AD	20.7116		CD630_07740	Stage V sporulation protein AD	58.7433
CDR20291_0704_spoVAE_stage_V_sporulation_protein_AE	9.35692		CD630_07750	Stage V sporulation protein AE	25.1108
CDR20291_0832_-_cation_efflux_rotein	5.64991		CD630_09020	putative cation efflux protein	85.0877
CDR20291_0889_mnaA_UDP-N-acetylglucosamine_2-epimerase	3.09268		CD630_10330	UDP-N-acetylglucosamine 2-epimerase (UDP-GlcNAc-2-epimerase)	4.49477
CDR20291_0919_-_hypothetical_protein	89.4584		CD630_10630	conserved hypothetical protein	16.9455
CDR20291_0924_-_hypothetical_protein	15.2694		CD630_10650	conserved hypothetical protein	552.992
CDR20291_0925_-_hypothetical_protein	17.3496		CD630_10660	conserved hypothetical protein	66.1632
CDR20291_0926_-_hypothetical_protein	3.13911		CD630_10670	conserved hypothetical protein	10747.5
CDR20291_0927_-_polysaccharide_biosynthesis/sporulation_protein	8.32203		CD630_10680	putative polysaccharide biosynthesis/sporulation protein	45.0051
CDR20291_1004_-_integrase/recombinase	13.1096		CD630_11670	putative integrase/recombinase	63.0506
CDR20291_1007_-_hypothetical_protein	4.21468		CD630_11700	conserved hypothetical protein	35.9331
CDR20291_1008_etfB3_electron_transfer_flavoprotein_subunit_beta	4.146		CD630_11710	Electron transfer flavoprotein subunit alpha	40.0652
CDR20291_1030_spoIIIAA_stage_III_sporulation_protein_AA	994.66		CD630_11920	Stage III sporulation protein AA	265.003
CDR20291_1031_spoIIIAB_stage_III_sporulation_protein_AB	211.681		CD630_11930	Stage III sporulation protein AB	162.802
CDR20291_1032_spoIIIAC_stage_III_sporulation_protein_AC	177.451		CD630_11940	Stage III sporulation protein AC	113.594
CDR20291_1033_spoIIIAD_stage_III_sporulation_protein_AD	156.747		CD630_11950	Stage III sporulation protein AD	132.535
CDR20291_1034_spoIIIAE_stage_III_sporulation-related_protein	94.9118		CD630_11960	Stage III sporulation protein AE	104.729
CDR20291_1035_spoiIIIAF_stage_III_sporulation_protein_AF	160.069		CD630_11970	Stage III sporulation protein AF	104.931
CDR20291_1036_spoIIIAG_stage_iii_sporulation_protein_ag	824.337		CD630_11980	Stage III sporulation protein AG	165.637
CDR20291_1037_spoIIIAH_stage_III_sporulation_protein_AH	284.04		CD630_11990	Stage III sporulation protein AH	256.08
CDR20291_1052_spo0A_stage_0_sporulation_protein_A	4.6635		CD630_12140	Stage 0 sporulation protein A	583.308
CDR20291_1099_-_branched-chain_amino_acid_transport_system_carrier_protein	313.098		CD630_12590	Branched chain amino acid transport system carrier protein	498.723
CDR20291_1130_-_small_acid-soluble_spore_protein	31.5909		CD630_12900	putative small acid-soluble spore protein SASP	4.52545
CDR20291_1131_dacF_D-alanyl-D-alanine_carboxypeptidase	29.1248		CD630_12910	D-alanyl-D-alanine carboxypeptidase	132.99
CDR20291_1137_-_hypothetical_protein	25.3005		CD630_12970	conserved hypothetical protein	5.29673
CDR20291_1138_-_hypothetical_protein	26.4197		CD630_12980	conserved hypothetical protein	16.0499
CDR20291_1141_-_hypothetical_protein	30.6543		CD630_13010	putative membrane protein	6.36141
CDR20291_1160_-_polysaccharide_deacetylase	23.5476		CD630_13190	putative polysaccharide deacetylase	70.3616
CDR20291_1162_-_hypothetical_protein	3.35471		CD630_13210	putative sporulation protein	83.3002
CDR20291_1244_-_peptidase	9.92161		CD630_13980	putative peptidase, M20D family	47.2612
CDR20291_1248_glpQ_glycerophosphoryl_diester_phosphodiesterase	3.03297		CD630_14020	Glycerophosphoryl diester phosphodiesterase	14.0157
CDR20291_1249_-_nonribosomal_peptide_synthetase	4.43427		CD630_14030	putative synthetase	218.076
CDR20291_1263_-_hypothetical_protein	9769.04		CD630_14160	putative membrane protein	5.87524
CDR20291_1279_-_exported_polysaccharide_deacetylase	151.288		CD630_14300	putative delta-lactam-biosynthetic de-N-acteylase	71.0915
CDR20291_1335_-_lipoprotein	17.3343		CD630_14860	putative ribosome recycling factor	89.9142
CDR20291_1360_-_hypothetical_protein	50.6014		CD630_15110	conserved hypothetical protein	368.743
CDR20291_1465_-_manganese-containing_catalase	124.296		CD630_15670	putative manganese catalase	17.8898
CDR20291_1472_-_hypothetical_protein	83.539		CD630_15750	conserved hypothetical protein	26.0034
CDR20291_1478_-_hypothetical_protein	8.42502		CD630_15810	conserved hypothetical protein	1524.28
CDR20291_1511_-_hypothetical_protein	5.30841		CD630_16130	conserved hypothetical protein	292.937
CDR20291_1606_-_C4-dicarboxylate_anaerobic_carrier	26.211		CD630_17070	putative C4-dicarboxylate anaerobic carrier,DcuC family	40.6102
CDR20291_1623_-_hypothetical_protein	172.587		CD630_17260	conserved hypothetical protein	24.2893
CDR20291_1638_grdF_sarcosine_reductase_complex_component_b_subunit_beta	3.20698		CD630_17410	Fragment of selenoprotein B,glycine/betaine/sarcosine/D-proline reductase family (sarcosine reductase)	17.7795
CDR20291_1655_-_iron-sulfur_protein	3.50544		CD630_17600	putative iron-sulfur protein	6.45586
CDR20291_1683_-_hypothetical_protein	16.738		CD630_17880	conserved hypothetical protein	8.48785
CDR20291_1684_-_hypothetical_protein	31.7608		CD630_17890	conserved hypothetical protein, DUF421 family	7.52729
CDR20291_1810_-_hypothetical_protein	5.56063		CD630_18800	conserved hypothetical protein	173.178
CDR20291_1820_-_hypothetical_protein	9.8942		CD630_19000	conserved hypothetical protein	3.47834
CDR20291_1830_pduV_ethanolamine/propanediol_utilization_protein	4.56459		CD630_19090	Ethanolamine utilization protein	8.48804
CDR20291_1853_-_hypothetical_protein	5.69728		CD630_19300	conserved hypothetical protein	78.1704
CDR20291_1858_spoVS_stage_V_sporulation_protein_S	3.24237		CD630_19350	Stage V sporulation protein S	123.487
CDR20291_1863_-_hypothetical_protein	39205.1		CD630_19400	putative membrane protein	77.2338
CDR20291_1864_-_hypothetical_protein	21.8259		CD630_19410	conserved hypothetical protein	66.6191
CDR20291_1890_-_hypothetical_protein	19.178		CD630_19670	conserved hypothetical protein	70.5643
CDR20291_2019_-_hypothetical_protein	5.94955		CD630_21120	conserved hypothetical protein	126.531
CDR20291_2028_-_hypothetical_protein	47.2685		CD630_21210	conserved hypothetical protein	27.9263
CDR20291_2048_-_D-alanyl-D-alanine_carboxypeptidase	6.40139		CD630_21410	Serine-type D-Ala-D-Ala carboxypeptidase	75.4484
CDR20291_2089_-_n-acetylmuramoyl-l-alanine_amidase	3.19319		CD630_21840	Fragment of N-acetylmuramoyl-L-alanine amidase (cell wall hydrolase) (N-terminal region)	69.499
CDR20291_2145_-_hypothetical_protein	28.2383		CD630_22451	conserved hypothetical protein	38.8507
CDR20291_2146_cspC_germination-specific_protease	15.2215		CD630_22460	Subtilisin-like serine germination related protease	137.707
CDR20291_2147_cspBA_germination-specific_protease	18.8165		CD630_22470	Subtilisin-like serine germination related protease	199.027
CDR20291_2260_-_carbon_starvation_protein	48.2129		CD630_23730	putative CstA-like carbon starvation protein	1096.43
CDR20291_2261_-_hypothetical_protein	281.66		CD630_23740	conserved hypothetical protein	55.7533
CDR20291_2262_-_hypothetical_protein	88.4368		CD630_23750	conserved hypothetical protein	129.401
CDR20291_2315_-_aminotransferase	23.0682		CD630_24240	putative pyridoxal phosphate-dependent transferase	8.54514
CDR20291_2334_spoIV_stage_IV_sporulation_protein	3.3518		CD630_24420	Stage IV sporulation protein	94.2828
CDR20291_2362_spoIIP_stage_II_sporulation_protein_P	60.4886		CD630_24690	Stage II sporulation protein P	41.5917
CDR20291_2395_-_cation-transporting_ATPase	5.32813		CD630_25030	putative cation-transporting P-type ATPase	50.875
CDR20291_2486_-_general_stress_protein	12.3787		CD630_25990	putative transcriptional regulator	5.12972
CDR20291_2513_spoIVA_stage_IV_sporulation_protein_A	304.455		CD630_26290	Stage IV sporulation protein A	1146.86
CDR20291_2522_-_hypothetical_protein	16.5019		CD630_26340	conserved hypothetical protein	16.6227
CDR20291_2523_-_hypothetical_protein	23.6145		CD630_26350	conserved hypothetical protein	37.6145
CDR20291_2524_-_hypothetical_protein	21.421		CD630_26360	putative membrane protein	13.8133
CDR20291_2530_sigG_sporulation_sigma_factor_SigG	125.041		CD630_26420	RNA polymerase sigma-G factor	286.545
CDR20291_2531_sigE_sporulation_sigma_factor_SigE	58.5806		CD630_26430	RNA polymerase sigma-E factor	157.992
CDR20291_2532_spoIIGA_sporulation_sigma-E_factor_processing_peptidase	50.8635		CD630_26440	Sporulation sigma-E factor processing peptidase	70.935
CDR20291_2538_-_cell_division_protein	6.27809		CD630_26500	putative cell division protein Fts-Q type	5.64929
CDR20291_2544_spoVD_stage_V_sporulation_protein_Din)	59.7451		CD630_26560	Stage V sporulation protein D (Sporulation-specific penicillin-binding protein)	323.928
CDR20291_2545_-_hypothetical_protein	78.1107		CD630_26570	conserved hypothetical protein	18.7823
CDR20291_2574_-_hypothetical_protein	30.2402		CD630_26860	putative membrane protein	11.2321
CDR20291_2576_sspA_small_acid-soluble_spore_protein_A	5.67387		CD630_26880	Small, acid-soluble spore protein alpha	1210.92
CDR20291_2689_-_hypothetical_protein	13.8813		CD630_28000	putative membrane protein	171.862
CDR20291_2697_-_hypothetical_protein	286.316		CD630_28080	conserved hypothetical protein	85.646
CDR20291_2698_-_hypothetical_protein	124.546		CD630_28090	conserved hypothetical protein, DUF1540 family	33.7927
CDR20291_2724_-_transport-related_ATPase	28.3246		CD630_28330	putative calcium-transporting ATPase	107.01
CDR20291_2736_rbr_rubrerythrin	30.6638		CD630_28450	Rubrerythrin	34.1095
CDR20291_2755_-_esterase/halogenase	10.1008		CD630_28640	putative hydrolase	122.298
CDR20291_2756_-_bacterioferritin	9.05899		CD630_28650	putative bacterioferritin	18.7014
CDR20291_2764_-_oxidoreductase	5.5177		CD630_28680	putative oxidoreductase	16.5029
CDR20291_2857_-_hypothetical_protein	26.9389		CD630_30220	conserved hypothetical protein	2.37534
CDR20291_2867_-_aminotransferase	4.32132		CD630_30320	putative pyridoxal phosphate-dependent transferase	419.36
CDR20291_2967_-_nitroreductase	3.31007		CD630_31230	putative nitroreductase	23.4682
CDR20291_3033_xdhA3_xanthine_dehydrogenase,_molybdenum_binding_and_iron-sulfur_binding_subunits	16.1728		CD630_31770	putative xanthine dehydrogenase	145.342
CDR20291_3034_-_D-hydantoinase	12.9403		CD630_31780	D-hydantoinase (Dihydropyrimidinase)	76.8009
CDR20291_3035_-_dihydroorotate_dehydrogenase,_catalytic_subunit	12.0516		CD630_31790	Dihydroorotate dehydrogenase, catalytic subunit	85.139
CDR20291_3036_pbuX_xanthine_permease	15.9392		CD630_31800	putative purine permease	98.7527
CDR20291_3037_-_chlorohydrolase/aminohydrolase	12.2889		CD630_31810	putative amidohydrolase	130.838
CDR20291_3095_-_single-stranded_DNA-binding_protein	72.3499		CD630_32350	Single-stranded DNA-binding protein	75.8935
CDR20291_3106_-_polysaccharide_deacetylase	10.8552		CD630_32480	Polysaccharide deacetylase	50.509
CDR20291_3107_sspB_small_acid-soluble_spore_protein_B	4.66182		CD630_32490	Small, acid-soluble spore protein beta	1214.64
CDR20291_3109_-_hypothetical_protein	21.5482		CD630_32510	putative dehydrogenase	52.3649
CDR20291_3115_-_polysaccharide_deacetylase	73.1674		CD630_32570	putative polysaccharide deacetylase	45.797
CDR20291_3116_-_iron-only_hydrogenase	133.08		CD630_32580	Iron hydrogenase	101.522
CDR20291_3159_-_ATP/GTP-binding_protein	78.6409		CD630_32980	putative ATP/GTP-binding protein	128.809
CDR20291_3193_bclA3_exosporium_glycoprotein	4.12766		CD630_33490	Exosporium glycoprotein BclA3	530.115
CDR20291_3194_-_glycosyl_transferase	4.75114		CD630_33500	putative glycosyl transferase, family 2	81.0175
CDR20291_3293_-_hypothetical_protein	44.5875		CD630_34570	conserved hypothetical protein	49.8278
CDR20291_3299_alr_alanine_racemase	3.18193		CD630_34630	Alanine racemase 2	1903.38
CDR20291_3300_-_lipoprotein	3.81376		CD630_34640	conserved hypothetical protein	919.842
CDR20291_3326_-_oligopeptidase	52.5943		CD630_34890	putative oligoendopeptidase F, peptidase M3B family	333.044
CDR20291_3327_spoIIE_stage_II_sporulation_protein_e	223.419		CD630_34900	Phosphoprotein phosphatase	942.515
CDR20291_3336_spoVT_stage_V_sporulation_protein_T	67.2547		CD630_34990	Stage V sporulation protein T	87.5413
CDR20291_3376_spmB_spore_maturation_protein_B	13.6046		CD630_35410	Spore maturation protein B	18.341
CDR20291_3377_spmA_spore_maturation_protein_A	61.4205		CD630_35420	Spore maturation protein A	12.2549
CDR20291_3388_-_hypothetical_protein	37.9525		CD630_35512	conserved hypothetical protein	14.2661
CDR20291_3400_-_spore_cortex-lytic_enzyme	20.8994		CD630_35630	putative spore cortex-lytic hydrolase	30.1459
CDR20291_3401_spoIIR_stage_II_sporulation_protein	15.6577		CD630_35640	Pro-sigma(E) endopeptidase (stage II sporulation)	13.2268
CDR20291_3404_-_cell_wall_hydrolase	20.591		CD630_35670	putative phage cell wall hydrolase	655.424
CDR20291_3418_-_hypothetical_protein	5.56982		CD630_35800	conserved hypothetical protein	115.741
CDR20291_3482_-_hypothetical_protein	4.91956		CD630_36200	conserved hypothetical protein	37.6063
CDR20291_3490_-_PTS_system_ascorbate-specific_transporter_subunit_IIC	12.943		CD630_36290	PTS system, fructose/mannitol-family IIC component	1.32085
CDR20291_3493_-_hypothetical_protein	4.74443		CD630_36350	conserved hypothetical protein	17.5646
CDR20291_3494_-_hypothetical_protein	4.38781		CD630_36360	putative membrane protein	8.21148
CDR20291_3496_-_hypothetical_protein	5.28453		CD630_36370	putative NADPH-dependent FMN reductase	16.9016
CDR20291_3497_-_hypothetical_protein	11.1084		CD630_36380	conserved hypothetical protein	15.6719
CDR20291_3511_-_peptidase	85.0083		CD630_36520	putative peptidase, M1 family	150.93
CodY-repressed genes (>3-fold) in strain UK1 (annotated as R20291 genes) that were found to be Spo0A-dependent in strain JIR8074, a derivative of strain 630 (A. Shen, personal communication) are listed with their 630 analogs.
