# Supplementary material for: Impact of CodY protein on metabolism, sporulation and virulence in Clostridioides difficile ribotype 027
Source: PLoS One. 2019 Jan 30;14(1):e0206896. doi: 10.1371/journal.pone.0206896 (PMC6353076; doi:10.1371/journal.pone.0206896)
Supplement: S10 Table — (XLS) [file pone.0206896.s014.xls]

## Sheet: Sheet1
S10 Table.. List of oligonucleotides
Oligo Name	Oligo Sequence (5'-3')	Restriction Site	Product Length (bp)	Comments
oLB273	TAAAGGTAGAGGTTATGTTTCTGCT		134 bp	Fw-rpoA qRT-PCR
oLB274	TTTGACCAACTCTTGTGTTTTCC			Rv-rpoA qRT-PCR
oLB275	AAggatccAGAGTGAAAATTGAAAAAAATC	BamHI	983 bp	cloning of codY Wt in pSMB47
oLB276	CCCaagctTCTAATCTAAACCTATAAAATATAG	HindIII	983 bp	cloning of codY Wt in pSMB47
oLB343	GCTGACTTTCAACTGCCTGG		1175 bp	Anneal to pSMB47 to verify codY recombination with chromosome
oLB344	AAGCGCTCATGAGCCCGAAG		1175 bp	Anneal to pSMB47 to verify codY recombination with chromosome
OND7	CTAAGCAAAAGAAATATTCAGATGAATATAC		614 BP	Site directed mutagenesis- change of F (TTT) at codon 74 to Y (TAT)- use with OLB276
OND8	GTATATTCATCTGAATATTTCTTTTGCTTAG		415 BP	Site directed mutagenesis- change of F (TTT) at codon 74 to Y (TAT)- use with OLB275
OND9	TGAGAAGATATTAGATATCTTTCCTGAAGAA		538 BP	Site directed mutagenesis- change of E (GAA) at codon 99 to D (GAT)- use with OLB276
OND10	TTCTTCAGGAAAGATATCTAATATCTTCTCA		491 BP	Site directed mutagenesis- change of E (GAA) at codon 99 to D (GAT)- use with OLB275
OND11	AGAAATCTTTCCTGACGAACATGGAAGATTA		526 BP	Site directed mutagenesis- change of E (GAA) at codon 103 to D (GAC)- use with OLB276
OND12	TAATCTTCCATGTTCGTCAGGAAAGATTTCT		503 BP	Site directed mutagenesis- change of E (GAA) at codon 103 to D (GAC)- use with OLB275
OND16	gtgctggctcataagcctat		1044 bp	Fw- anneal on Tn 916 at position 9963 bp- Verification of double cross over
OND17	cagacttggtgtgtctctgt		1044 bp	Rv- Anneal on pSMB47/pBL26 at postion 1082 bp- Verification of double cross over
OND18	agtcttctacttcagcaatc		1420 bp	Fw- anneal on pSMB47/pBL26 at position 7381 bp- Verification of double cross over
OND19	actatttggacgacggggct		1420 bp	Rv- Anneal on Tn916 at postion 13951 bp- Verification of double cross over
OND20	TTAGGAACATTGGTACTTTC		115 bp	Fw-codY qRT-PCR- position 369
OND21	CTTCACCTATTGCTCTTAAT		115 bp	Rv-codY qRT-PCR- position 483
OND26	AGATATTAGAAATCTGGCCTGAAGAACATGGA			Site directed mutagenesis- change of F(TTT) at codon 101 to W (TGG)- use with OLB276
OND27	TCCATGTTCTTCAGGCCAGATTTCTAATATCT			Site directed mutagenesis- change of F(TTT) at codon 101 to W (TGG)- use with OLB275
OND28	ATATTAGAAATCTTTGGTGAAGAACATGGAAG			Site directed mutagenesis- change of P(CCT) at codon 102 to G (GGT)- use with OLB276
OND29	CTTCCATGTTCTTCACCAAAGATTTCTAATAT			Site directed mutagenesis- change of P(CCT) at codon 102 to G (GGT)- use with OLB275
OND32	ATGCAGCCAAAGTTGTTGAA			Fw-tcdB qRT-PCR
OND33	CTGCCATTATACCTATCTTAGCTTC			Rv-tcdB qRT-PCR
OND34	GGTGGAAGCAGTGTCTCTTT		139bp	Fw-codY qRT-PCR
OND35	CTTCTATAACTGAACTGTCTTGAACATC		139bp	Rv-codY qRT-PCR
OND36	TGT GGT TCC ATT CTC CTC TTA C			Fw-R20291_2712 (peptidase) qRT-PCR
OND37	GCT AAG AGA CTT GGA GGT AGT TC			Rv-R20291_2712 (peptidase) qRT-PCR
OND48	CTG ATG AAG GGT ATT GTG GAT TTG		122bp	Fw-R20291_1235 (chloromuconate cycloisomerase) qRT-PCR
OND49	TGG GTC TTT GCC TAT TAA CTC TT			Rv-R20291_1235 (chloromuconate cycloisomerase) qRT-PCR
OND52	TCCACGCTGTAAACGATGAG		428 bp	Fw-16S PCR
OND53	CGTGTGTAGCCCTAAGCATAA			Rv-16S PCR
oMC44	CTAGCTGCTCCTATGTCTCACATC			Fw-rpoC qRT-PCR
oMC45	CCAGTCTCTCCTGGATCAACTA			Rv-rpoC qRT-PCR
oMC152	GTTATGGAAGTCAAGGACATGCAC			Fw-R20291_1413 (ilvC) qRT-PCR
oMC153	GCTTCTGCTACACTCTTAACTTCA			Rv-R20291_1413 (ilvC) qRT-PCR
oMC156	CCAGCTGTATCATTTGGAGGTAAG			Fw-R20291_0812 (glgC) qRT-PCR
oMC157	CAATGACTTCCCATGCCTATATGTG			Rv-R20291_0812 (glgC) qRT-PCR
oMC168	GCAGGACTTATAGCGGATAGACAA			Fw-R20291_1698 (cell surface protein) qRT-PCR
oMC169	CAGCTAATCCACTTGATGAAAGCC			Rv-R20291_1698 (cell surface protein) qRT-PCR
oLS9	GGAAATATGCAAAGAAACG			Tn916 nucleotides 17911-17929
oLS17	GCACATAGAATAAGGCTTTACGAGC			Tn916 nucleotides 17963-17978
Olj331	GTGACTGGAGTTCAGACGTGTGCTCTTCCGATC*T			Adaptor ligation - D. Lazinski
Olj543	GATCGGAAGAGCGTCGTGTAGGGAAAGAGTGTAGATCTCGGTGGTCGCCGTATCAT			Adaptor ligation - D. Lazinski
Olj139	AATGATACGGCGACCACCGAGATCTACACTCTTTCCCTACACGA			Library amplification and barcoding - D. Lazinski
BC34	CAAGCAGAAGACGGCATACGAGATCGATGTATGTGACTGGAGTTCAGACGTGTGCTCTTCCGATCT			Library amplification and barcoding codYnull - D. Lazinski
BC36	CAAGCAGAAGACGGCATACGAGAT TGACCAAT GTGACTGGAGTTCAGACGTGTGCTCTTCCGATCT			Library amplification and barcoding codY F74Y - D. Lazinski
BC37	CAAGCAGAAGACGGCATACGAGATACAGTGATGTGACTGGAGTTCAGACGTGTGCTCTTCCGATCT			Library amplification and barcoding codY E99D - D. Lazinski
BC40	CAAGCAGAAGACGGCATACGAGATACTTGAATGTGACTGGAGTTCAGACGTGTGCTCTTCCGATCT			Library amplification and barcoding codY F101W - D. Lazinski
BC42	CAAGCAGAAGACGGCATACGAGATTAGCTTATGTGACTGGAGTTCAGACGTGTGCTCTTCCGATCT			Library amplification and barcoding UK1, WT strain - D. Lazinski
BC43	CAAGCAGAAGACGGCATACGAGATGGCTACATGTGACTGGAGTTCAGACGTGTGCTCTTCCGATCT			Library amplification and barcoding codYnull - D. Lazinski
BC45	CAAGCAGAAGACGGCATACGAGATAGTCAACAGTGACTGGAGTTCAGACGTGTGCTCTTCCGATCT			Library amplification and barcoding codY F74Y - D. Lazinski
BC46	CAAGCAGAAGACGGCATACGAGATAGTTCCGTGTGACTGGAGTTCAGACGTGTGCTCTTCCGATCT			Library amplification and barcoding codY E99D - D. Lazinski
BC49	CAAGCAGAAGACGGCATACGAGATGTCCGCACGTGACTGGAGTTCAGACGTGTGCTCTTCCGATCT			Library amplification and barcoding codY F101W - D. Lazinski
BC51	CAAGCAGAAGACGGCATACGAGATGTGGCCTTGTGACTGGAGTTCAGACGTGTGCTCTTCCGATCT			Library amplification and barcoding UK1, WT strain - D. Lazinski
ARB1	GGCCACGCGTGCACTAGTAC(N)10TACNG			Semi-random primer for finding sites of Tn916 insertion
ARB2	GGCCACGCGTGCACTAGTAC			Primer for amplification of products of PCR created using ARB1
